# Supplementary material for: RNA sequencing and transcriptome arrays analyses show opposing results for alternative splicing in patient derived samples
Source: BMC Genomics. 2017 Jun 6;18:443. doi: 10.1186/s12864-017-3819-y (PMC5461714; doi:10.1186/s12864-017-3819-y)
Supplement: Supplementary file 2 — The lists of significantly differentially expressed coding genes and lncRNAs identified by HTA and RNA-seq platforms. (XLSX 2698 kb) [file 12864_2017_3819_MOESM2_ESM.xlsx]

## Sheet: DEA_HTA_pc
id	gene_symbol	logFC	AveExpr	t	P.Value	FDR
ENSG00000230657	PRB4	-6.2058	7.67159	-35.491	3.54989e-18	7.1115e-14
ENSG00000111215	PRR4	-3.68417	7.42266	-32.2968	1.9053e-17	1.90844e-13
ENSG00000184530	C6orf58	-4.80418	6.05478	-31.5005	2.97012e-17	1.98335e-13
ENSG00000251655	PRB1	-6.6564	7.56164	-29.4058	1.00776e-16	5.04713e-13
ENSG00000159763	PIP	-7.56832	7.5492	-28.8101	1.44846e-16	5.80341e-13
ENSG00000134827	TCN1	-5.31536	6.8227	-23.7229	4.4585e-15	1.48862e-11
ENSG00000215182	MUC5AC	-5.09288	6.9406	-23.4616	5.41463e-15	1.54959e-11
ENSG00000121335	PRB2	-5.16456	6.57612	-22.1761	1.45207e-14	3.63616e-11
ENSG00000138294	MSMB	-4.2701	6.21023	-20.5401	5.5208e-14	1.22887e-10
ENSG00000064651	SLC12A2	-2.96973	8.18083	-19.6503	1.19032e-13	2.37808e-10
ENSG00000164128	NPY1R	-1.93291	4.73449	-19.5455	1.30579e-13	2.37808e-10
ENSG00000166959	MS4A8B	-5.054	6.53829	-19.2808	1.6531e-13	2.75972e-10
ENSG00000160862	AZGP1	-3.15662	6.48199	-18.9932	2.14309e-13	3.3025e-10
ENSG00000078898	BPIFB2	-5.13444	6.49646	-18.8559	2.42887e-13	3.47554e-10
ENSG00000103460	TOX3	-2.75305	5.41202	-18.7744	2.61745e-13	3.49569e-10
ENSG00000154556	SORBS2	-2.53977	5.99098	-18.6068	3.05503e-13	3.82509e-10
ENSG00000182481	KPNA2	2.19758	8.11102	18.0418	5.19267e-13	6.1191e-10
ENSG00000127324	TSPAN8	-2.2251	5.18557	-17.5398	8.42644e-13	9.37816e-10
ENSG00000203985	LDLRAD1	-4.26745	6.32289	-17.2733	1.09505e-12	1.15459e-09
ENSG00000124237	C20orf85	-5.20329	6.4889	-17.1514	1.23603e-12	1.23807e-09
ENSG00000088325	TPX2	3.34074	6.88577	17.0815	1.32537e-12	1.26434e-09
ENSG00000117983	MUC5B	-5.51913	8.0072	-17.0245	1.40322e-12	1.27776e-09
ENSG00000231738	TSPAN19	-3.41511	6.1601	-16.8409	1.68842e-12	1.47061e-09
ENSG00000161798	AQP5	-3.10956	6.02899	-16.7171	1.91476e-12	1.53434e-09
ENSG00000176563	CNTD1	-1.34374	5.02061	-16.7322	1.88556e-12	1.53434e-09
ENSG00000099901	RANBP1	0.739336	5.85095	16.5623	2.24339e-12	1.72853e-09
ENSG00000034971	MYOC	-2.31149	5.26818	-16.3427	2.81521e-12	1.97606e-09
ENSG00000128536	CDHR3	-3.10965	5.74894	-16.3566	2.77487e-12	1.97606e-09
ENSG00000164530	PI16	-1.82933	6.37837	-16.3273	2.86057e-12	1.97606e-09
ENSG00000021300	PLEKHB1	-1.51822	5.26985	-16.2693	3.03898e-12	2.02933e-09
ENSG00000117724	CENPF	2.83862	6.0332	16.139	3.48331e-12	2.05239e-09
ENSG00000162078	ZG16B	-3.13782	6.22251	-16.193	3.29124e-12	2.05239e-09
ENSG00000170312	CDK1	1.7703	5.23388	16.1516	3.43763e-12	2.05239e-09
ENSG00000179902	C1orf194	-3.10002	5.95856	-16.1982	3.27342e-12	2.05239e-09
ENSG00000114346	ECT2	1.98976	6.92737	16.1038	3.61488e-12	2.06906e-09
ENSG00000179813	FAM216B	-4.79073	6.94508	-16.0094	3.99377e-12	2.22242e-09
ENSG00000133115	STOML3	-3.31871	5.17858	-15.9682	4.17225e-12	2.25899e-09
ENSG00000188931	C1orf192	-4.42372	6.19419	-15.8219	4.87575e-12	2.57042e-09
ENSG00000174844	DNAH12	-4.61841	6.21757	-15.7881	5.05537e-12	2.59677e-09
ENSG00000183598	HIST2H3D	1.96701	6.5111	15.6779	5.69119e-12	2.85029e-09
ENSG00000090889	KIF4A	2.10383	5.31584	15.5238	6.72506e-12	3.20769e-09
ENSG00000175084	DES	-3.27901	6.11637	-15.5402	6.60616e-12	3.20769e-09
ENSG00000113231	PDE8B	-2.04113	5.0614	-15.4496	7.29153e-12	3.397e-09
ENSG00000112742	TTK	1.97585	5.27775	15.4258	7.48329e-12	3.40711e-09
ENSG00000101003	GINS1	1.78678	5.70203	15.2368	9.21247e-12	4.05015e-09
ENSG00000136918	WDR38	-2.97391	6.2153	-15.2282	9.29999e-12	4.05015e-09
ENSG00000186329	TMEM212	-2.81178	6.12794	-15.1737	9.87895e-12	4.21074e-09
ENSG00000141294	LRRC46	-2.87868	5.663	-15.0875	1.08728e-11	4.53779e-09
ENSG00000176619	LMNB2	1.15379	5.7152	15.037	1.15029e-11	4.7028e-09
ENSG00000112984	KIF20A	1.77816	5.07684	14.9992	1.19997e-11	4.80778e-09
ENSG00000137807	KIF23	2.68051	6.14862	14.9345	1.29048e-11	5.00216e-09
ENSG00000164972	C9orf24	-1.56456	5.16251	-14.929	1.29842e-11	5.00216e-09
ENSG00000156042	TTC18	-3.37737	5.51239	-14.8568	1.40847e-11	5.13017e-09
ENSG00000158486	DNAH3	-3.96865	6.02664	-14.8699	1.38778e-11	5.13017e-09
ENSG00000167858	TEKT1	-3.65816	5.46923	-14.8585	1.4058e-11	5.13017e-09
ENSG00000167034	NKX3-1	-2.74223	5.71333	-14.8201	1.46826e-11	5.25245e-09
ENSG00000075218	GTSE1	1.03594	4.70957	14.7391	1.60959e-11	5.26938e-09
ENSG00000087586	AURKA	1.64298	5.9083	14.7473	1.59456e-11	5.26938e-09
ENSG00000111206	FOXM1	2.90837	5.32774	14.7924	1.51508e-11	5.26938e-09
ENSG00000111834	RSPH4A	-4.05045	6.29481	-14.7446	1.59942e-11	5.26938e-09
ENSG00000121621	KIF18A	2.03941	5.33934	14.7823	1.53255e-11	5.26938e-09
ENSG00000161055	SCGB3A1	-3.00538	5.99022	-14.7276	1.63082e-11	5.26938e-09
ENSG00000004838	ZMYND10	-2.24287	5.5744	-14.7004	1.68208e-11	5.34873e-09
ENSG00000197748	WDR96	-4.37314	6.37458	-14.6531	1.77533e-11	5.55707e-09
ENSG00000111247	RAD51AP1	1.88844	5.08762	14.6185	1.84714e-11	5.57684e-09
ENSG00000154269	ENPP3	-2.6098	5.51675	-14.6302	1.82252e-11	5.57684e-09
ENSG00000167325	RRM1	1.24086	7.16146	14.61	1.86516e-11	5.57684e-09
ENSG00000007174	DNAH9	-4.02547	5.97934	-14.5069	2.09982e-11	5.79726e-09
ENSG00000113810	SMC4	1.71013	7.08827	14.5022	2.11115e-11	5.79726e-09
ENSG00000134551	PRH2	-5.72533	7.45595	-14.5048	2.10478e-11	5.79726e-09
ENSG00000154099	DNAAF1	-3.21614	6.1868	-14.5016	2.11251e-11	5.79726e-09
ENSG00000160188	RSPH1	-2.96494	6.48951	-14.5117	2.08829e-11	5.79726e-09
ENSG00000171962	LRRC48	-3.02127	5.88563	-14.5523	1.99289e-11	5.79726e-09
ENSG00000188659	FAM154B	-3.79996	6.94007	-14.4508	2.24042e-11	6.06518e-09
ENSG00000077327	SPAG6	-3.24307	6.17787	-14.383	2.42339e-11	6.38787e-09
ENSG00000133640	LRRIQ1	-4.70182	6.27262	-14.3879	2.40954e-11	6.38787e-09
ENSG00000188817	SNTN	-4.55757	6.46608	-14.3199	2.60795e-11	6.78508e-09
ENSG00000155130	MARCKS	1.0135	7.87459	14.3033	2.65885e-11	6.82881e-09
ENSG00000163071	SPATA18	-3.14804	6.17338	-14.2539	2.81713e-11	7.14373e-09
ENSG00000068489	PRR11	2.47854	5.64939	14.1961	3.01435e-11	7.36692e-09
ENSG00000118997	DNAH7	-3.72579	5.7967	-14.2134	2.95389e-11	7.36692e-09
ENSG00000122420	PTGFR	-1.46055	4.82677	-14.1958	3.01546e-11	7.36692e-09
ENSG00000196419	XRCC6	0.782339	7.23933	14.1437	3.20612e-11	7.66702e-09
ENSG00000203734	ECT2L	-3.80939	5.89206	-14.1414	3.21484e-11	7.66702e-09
ENSG00000122735	DNAI1	-3.31639	5.78425	-14.0572	3.55097e-11	8.369e-09
ENSG00000107611	CUBN	-1.27137	4.62249	-14.0251	3.68844e-11	8.57015e-09
ENSG00000166596	WDR16	-3.48193	5.59194	-14.0175	3.72187e-11	8.57015e-09
ENSG00000097021	ACOT7	0.688493	4.87433	13.9975	3.81119e-11	8.67609e-09
ENSG00000197168	NEK5	-3.35846	6.02901	-13.9577	3.99641e-11	8.99552e-09
ENSG00000029153	ARNTL2	2.18001	6.58678	13.9375	4.09377e-11	9.11228e-09
ENSG00000138160	KIF11	2.50922	6.12239	13.9067	4.2467e-11	9.3488e-09
ENSG00000166405	RIC3	-1.65022	4.82123	-13.8576	4.50394e-11	9.70188e-09
ENSG00000213204	C6orf165	-2.54919	6.38507	-13.8616	4.48248e-11	9.70188e-09
ENSG00000169064	ZBBX	-3.85272	6.12357	-13.8087	4.77616e-11	1.01788e-08
ENSG00000105519	CAPS	-2.31852	6.04363	-13.7905	4.88145e-11	1.02937e-08
ENSG00000145075	CCDC39	-1.82741	5.11887	-13.766	5.02776e-11	1.0462e-08
ENSG00000155026	RSPH10B	-3.49196	5.81157	-13.7598	5.06573e-11	1.0462e-08
ENSG00000108106	UBE2S	0.838007	5.0122	13.7366	5.20944e-11	1.06491e-08
ENSG00000163491	NEK10	-3.19986	5.60636	-13.7217	5.30363e-11	1.07321e-08
ENSG00000178965	C1orf173	-3.6232	5.68834	-13.7026	5.42759e-11	1.08731e-08
ENSG00000198947	DMD	-2.53115	6.17692	-13.6647	5.68245e-11	1.12709e-08
ENSG00000198643	FAM3D	-2.58082	5.99691	-13.6391	5.86156e-11	1.15122e-08
ENSG00000124490	CRISP2	-2.62032	4.87951	-13.6142	6.04207e-11	1.15405e-08
ENSG00000180263	FGD6	1.67665	6.72346	13.6133	6.04881e-11	1.15405e-08
ENSG00000266894	AC008734.1	-4.55286	6.95887	-13.6142	6.04195e-11	1.15405e-08
ENSG00000076555	ACACB	-1.59932	5.65097	-13.5954	6.18185e-11	1.16831e-08
ENSG00000137259	HIST1H2AB	2.11273	5.24458	13.563	6.43097e-11	1.19289e-08
ENSG00000197057	DTHD1	-4.39842	6.66194	-13.5682	6.39003e-11	1.19289e-08
ENSG00000132122	SPATA6	-2.18383	6.12328	-13.4929	7.00636e-11	1.27599e-08
ENSG00000143476	DTL	2.87262	5.5192	13.4945	6.99269e-11	1.27599e-08
ENSG00000156970	BUB1B	2.66222	5.38956	13.4731	7.17837e-11	1.29553e-08
ENSG00000249139	SPINLW1-WFDC6	-1.04964	4.11013	-13.4554	7.33609e-11	1.31218e-08
ENSG00000102547	CAB39L	-1.2069	5.12004	-13.3578	8.27319e-11	1.38347e-08
ENSG00000111667	USP5	1.2111	5.93003	13.3721	8.12852e-11	1.38347e-08
ENSG00000112530	PACRG	-2.21153	5.2967	-13.363	8.21985e-11	1.38347e-08
ENSG00000137804	NUSAP1	2.59883	6.10581	13.3928	7.92333e-11	1.38347e-08
ENSG00000157330	C1orf158	-3.16188	5.42498	-13.4021	7.83298e-11	1.38347e-08
ENSG00000160180	TFF3	-2.27342	5.26262	-13.3544	8.30825e-11	1.38347e-08
ENSG00000162643	WDR63	-3.58147	5.7329	-13.3497	8.35622e-11	1.38347e-08
ENSG00000181143	MUC16	-4.55405	7.05927	-13.3788	8.06083e-11	1.38347e-08
ENSG00000186479	RGS7BP	-1.3056	4.48715	-13.3615	8.23565e-11	1.38347e-08
ENSG00000134398	ERN2	-1.88821	5.58947	-13.3358	8.50137e-11	1.39597e-08
ENSG00000120262	CCDC170	-3.33567	5.85461	-13.3151	8.72197e-11	1.41025e-08
ENSG00000183833	C3orf15	-2.74772	5.71401	-13.3104	8.77267e-11	1.41025e-08
ENSG00000266991	AC008734.2	-4.50821	6.99321	-13.3079	8.79953e-11	1.41025e-08
ENSG00000157423	HYDIN	-3.61864	6.31963	-13.2959	8.93146e-11	1.42003e-08
ENSG00000203852	HIST2H3A	2.08933	5.71127	13.2832	9.07306e-11	1.43119e-08
ENSG00000165164	CXorf22	-3.85228	5.92046	-13.2589	9.3517e-11	1.4413e-08
ENSG00000168827	GFM1	0.712265	6.37201	13.2588	9.35303e-11	1.4413e-08
ENSG00000183273	CCDC60	-2.6412	5.28304	-13.2679	9.2477e-11	1.4413e-08
ENSG00000154080	CHST9	-3.93649	6.46469	-13.2243	9.76253e-11	1.47047e-08
ENSG00000169402	RSPH10B2	-3.24091	5.64389	-13.2299	9.69528e-11	1.47047e-08
ENSG00000179051	RCC2	1.16961	8.09986	13.2335	9.65179e-11	1.47047e-08
ENSG00000155085	AKD1	-2.45999	5.61388	-13.2101	9.93773e-11	1.48569e-08
ENSG00000134057	CCNB1	1.94619	5.95858	13.1784	1.03384e-10	1.53415e-08
ENSG00000166432	ZMAT1	-2.09271	6.1714	-13.147	1.07522e-10	1.58382e-08
ENSG00000213190	MLLT11	1.67666	5.36641	13.1401	1.08454e-10	1.58588e-08
ENSG00000093009	CDC45	1.72912	5.03035	13.0948	1.14793e-10	1.59405e-08
ENSG00000115423	DNAH6	-3.71468	5.87276	-13.0803	1.16902e-10	1.59405e-08
ENSG00000130204	TOMM40	1.15899	6.61192	13.0691	1.18561e-10	1.59405e-08
ENSG00000132259	CNGA4	-2.3512	5.47615	-13.1063	1.13157e-10	1.59405e-08
ENSG00000145491	ROPN1L	-2.83767	5.61967	-13.119	1.11363e-10	1.59405e-08
ENSG00000163879	DNALI1	-2.90421	6.11048	-13.0721	1.18113e-10	1.59405e-08
ENSG00000172403	SYNPO2	-2.6122	6.00032	-13.0885	1.15713e-10	1.59405e-08
ENSG00000173627	APOBEC4	-4.23605	5.52584	-13.0899	1.15502e-10	1.59405e-08
ENSG00000176034	CXorf59	-3.30066	5.60615	-13.1003	1.13999e-10	1.59405e-08
ENSG00000184719	RNLS	-1.12376	5.53403	-13.094	1.14912e-10	1.59405e-08
ENSG00000185055	EFCAB10	-2.40728	5.65952	-13.0991	1.14172e-10	1.59405e-08
ENSG00000230062	RP11-268F1.2	-2.89029	4.97938	-13.076	1.17535e-10	1.59405e-08
ENSG00000064102	ASUN	1.13262	6.80117	13.0592	1.20045e-10	1.59696e-08
ENSG00000081277	PKP1	3.50955	6.93476	13.0571	1.20372e-10	1.59696e-08
ENSG00000166451	CENPN	1.93207	5.89575	13.0455	1.22138e-10	1.60973e-08
ENSG00000183346	C10orf107	-2.87086	5.23629	-13.0392	1.23105e-10	1.61187e-08
ENSG00000166851	PLK1	2.36046	6.11309	13.0097	1.27783e-10	1.66226e-08
ENSG00000173947	C1orf88	-3.45464	5.79973	-12.9115	1.44701e-10	1.8702e-08
ENSG00000175267	VWA3A	-3.17895	5.40971	-12.9045	1.46001e-10	1.8749e-08
ENSG00000138180	CEP55	2.30455	5.15779	12.8941	1.47934e-10	1.88762e-08
ENSG00000183644	C11orf88	-3.2704	6.14767	-12.885	1.49659e-10	1.89755e-08
ENSG00000162598	C1orf87	-2.84282	5.32189	-12.8694	1.52658e-10	1.9234e-08
ENSG00000157456	CCNB2	2.04384	4.98073	12.8635	1.53808e-10	1.92577e-08
ENSG00000186377	CYP4X1	-3.7479	6.70421	-12.8515	1.56184e-10	1.94337e-08
ENSG00000112981	NME5	-2.34638	5.10677	-12.8374	1.5902e-10	1.95439e-08
ENSG00000137691	C11orf70	-2.99561	5.77209	-12.8405	1.58397e-10	1.95439e-08
ENSG00000197208	SLC22A4	-2.61408	5.69429	-12.8157	1.63489e-10	1.98921e-08
ENSG00000198901	PRC1	2.64727	5.73971	12.8093	1.64833e-10	1.98921e-08
ENSG00000231887	PRH1	-3.46416	6.71172	-12.8102	1.6464e-10	1.98921e-08
ENSG00000198553	KCNRG	-2.2391	7.62169	-12.7735	1.72565e-10	2.07006e-08
ENSG00000205081	CXorf30	-3.46705	5.62558	-12.749	1.78074e-10	2.12342e-08
ENSG00000162543	UBXN10	-2.89062	6.23007	-12.7398	1.80189e-10	2.13594e-08
ENSG00000125740	FOSB	-2.95105	6.62536	-12.7242	1.83832e-10	2.1663e-08
ENSG00000174891	RSRC1	0.922233	6.39164	12.6827	1.93926e-10	2.27188e-08
ENSG00000124107	SLPI	-2.87915	10.7975	-12.6716	1.96713e-10	2.29114e-08
ENSG00000164344	KLKB1	-0.831115	4.1321	-12.6572	2.00397e-10	2.31424e-08
ENSG00000168079	SCARA5	-1.32861	4.82293	-12.6549	2.01008e-10	2.31424e-08
ENSG00000151023	ENKUR	-3.71333	5.73588	-12.6383	2.05357e-10	2.35081e-08
ENSG00000008226	DLEC1	-3.09902	5.83918	-12.6105	2.12863e-10	2.37327e-08
ENSG00000141338	ABCA8	-2.61503	5.77019	-12.6081	2.13528e-10	2.37327e-08
ENSG00000161800	RACGAP1	1.67485	5.83808	12.6187	2.10613e-10	2.37327e-08
ENSG00000164764	SBSPON	-1.902	4.99568	-12.6049	2.14427e-10	2.37327e-08
ENSG00000174776	WDR49	-3.6421	6.28427	-12.6128	2.12228e-10	2.37327e-08
ENSG00000197826	C4orf22	-2.40651	5.49304	-12.6197	2.10364e-10	2.37327e-08
ENSG00000183323	CCDC125	-1.48956	6.13218	-12.5845	2.20158e-10	2.42331e-08
ENSG00000168242	HIST1H2BI	2.05417	4.93688	12.5682	2.2486e-10	2.44816e-08
ENSG00000169679	BUB1	2.03919	5.41059	12.5704	2.24233e-10	2.44816e-08
ENSG00000189058	APOD	-2.36981	7.1886	-12.56	2.27281e-10	2.46114e-08
ENSG00000118307	CASC1	-3.43871	5.51398	-12.5497	2.30342e-10	2.48089e-08
ENSG00000148541	FAM13C	-1.32413	5.42963	-12.5454	2.31639e-10	2.48151e-08
ENSG00000196482	ESRRG	-1.69252	4.80324	-12.5113	2.42147e-10	2.58028e-08
ENSG00000124207	CSE1L	1.3027	8.29658	12.4979	2.46408e-10	2.59819e-08
ENSG00000182329	AC079354.1	-2.85072	5.67271	-12.4979	2.46422e-10	2.59819e-08
ENSG00000131747	TOP2A	3.24617	6.76636	12.4924	2.48186e-10	2.6031e-08
ENSG00000119147	C2orf40	-1.51604	4.79649	-12.4813	2.51805e-10	2.60673e-08
ENSG00000153347	FAM81B	-3.07275	5.31065	-12.4794	2.52437e-10	2.60673e-08
ENSG00000259399	RP5-977B1.10	1.24232	7.47455	12.4836	2.51056e-10	2.60673e-08
ENSG00000066279	ASPM	3.31508	5.88141	12.4534	2.61176e-10	2.66849e-08
ENSG00000154263	ABCA10	-2.0518	5.6113	-12.4507	2.62096e-10	2.66849e-08
ENSG00000159166	LAD1	1.71363	5.59675	12.4467	2.6347e-10	2.66849e-08
ENSG00000165704	HPRT1	1.38315	6.04153	12.4452	2.63991e-10	2.66849e-08
ENSG00000175166	PSMD2	1.42994	7.36356	12.442	2.65078e-10	2.66849e-08
ENSG00000140534	TICRR	2.59097	5.13769	12.4153	2.74541e-10	2.69602e-08
ENSG00000165309	ARMC3	-3.0117	5.22302	-12.4297	2.69409e-10	2.69602e-08
ENSG00000181218	HIST3H2A	1.41737	5.59766	12.4166	2.7407e-10	2.69602e-08
ENSG00000184825	HIST1H2AH	1.12959	5.33235	12.423	2.71773e-10	2.69602e-08
ENSG00000186471	AKAP14	-2.86103	5.08148	-12.4205	2.72661e-10	2.69602e-08
ENSG00000117399	CDC20	1.43971	5.09671	12.4089	2.76849e-10	2.69848e-08
ENSG00000187889	C1orf168	-2.62554	5.36244	-12.4071	2.77485e-10	2.69848e-08
ENSG00000155530	LRGUK	-2.65037	5.37399	-12.4005	2.79923e-10	2.70903e-08
ENSG00000206530	WDR52	-2.68935	6.23403	-12.3929	2.82697e-10	2.72273e-08
ENSG00000266964	FXYD1	-0.934869	4.813	-12.3703	2.91244e-10	2.79163e-08
ENSG00000163683	C4orf34	-1.12199	7.57263	-12.3599	2.95238e-10	2.81643e-08
ENSG00000172361	CCDC11	-3.49843	6.29762	-12.3451	3.01049e-10	2.85825e-08
ENSG00000186952	TMEM232	-2.30152	5.25618	-12.3331	3.05839e-10	2.89003e-08
ENSG00000089101	C20orf26	-2.28997	5.13177	-12.3015	3.18888e-10	2.9992e-08
ENSG00000169126	ARMC4	-2.6444	5.35005	-12.2916	3.23084e-10	3.02446e-08
ENSG00000203811	HIST2H3C	2.05034	5.54328	12.2875	3.24815e-10	3.02652e-08
ENSG00000243710	WDR65	-3.02704	5.39365	-12.2833	3.26632e-10	3.02936e-08
ENSG00000136231	IGF2BP3	2.80143	5.83625	12.276	3.29794e-10	3.03894e-08
ENSG00000256018	HIST1H3G	3.08727	6.64379	12.274	3.30699e-10	3.03894e-08
ENSG00000132646	PCNA	1.65137	7.04261	12.2591	3.37265e-10	3.08513e-08
ENSG00000106772	PRUNE2	-2.03485	5.03678	-12.2118	3.59103e-10	3.26996e-08
ENSG00000148773	MKI67	3.00567	6.83939	12.2047	3.6251e-10	3.28605e-08
ENSG00000099942	CRKL	1.12135	7.45127	12.1958	3.66845e-10	3.31036e-08
ENSG00000156218	ADAMTSL3	-1.62268	5.34247	-12.192	3.68672e-10	3.31193e-08
ENSG00000169607	CKAP2L	2.26318	5.26385	12.1874	3.70938e-10	3.31741e-08
ENSG00000161203	AP2M1	0.716244	7.18942	12.182	3.73604e-10	3.3264e-08
ENSG00000101448	EPPIN	-1.1267	3.96776	-12.1736	3.77852e-10	3.34934e-08
ENSG00000089685	BIRC5	1.3958	5.87923	12.1438	3.93128e-10	3.43365e-08
ENSG00000124939	SCGB2A1	-2.97182	5.95826	-12.1416	3.94306e-10	3.43365e-08
ENSG00000152763	WDR78	-3.12915	5.9578	-12.1385	3.95934e-10	3.43365e-08
ENSG00000214413	BBIP1	-0.98258	6.2693	-12.1497	3.9005e-10	3.43365e-08
ENSG00000243543	WFDC6	-2.78146	5.08517	-12.1404	3.94927e-10	3.43365e-08
ENSG00000118193	KIF14	2.7502	5.34086	12.1263	4.02455e-10	3.46025e-08
ENSG00000162849	KIF26B	1.63348	5.22479	12.1293	4.00821e-10	3.46025e-08
ENSG00000198826	ARHGAP11A	2.06344	6.27127	12.1144	4.08872e-10	3.5004e-08
ENSG00000104237	RP1	-3.37094	5.33714	-12.1007	4.16467e-10	3.53521e-08
ENSG00000265303	CTD-2510F5.6	1.65155	4.93369	12.1012	4.16176e-10	3.53521e-08
ENSG00000123977	WDR69	-2.6581	5.12021	-12.0883	4.2343e-10	3.57915e-08
ENSG00000154479	CCDC173	-3.08796	5.71668	-12.072	4.32752e-10	3.62733e-08
ENSG00000165923	AGBL2	-3.27771	6.22357	-12.0737	4.31818e-10	3.62733e-08
ENSG00000176601	YSK4	-3.0631	5.33131	-12.0418	4.50688e-10	3.76193e-08
ENSG00000003989	SLC7A2	-2.55726	5.92837	-12.0363	4.53995e-10	3.77381e-08
ENSG00000155093	PTPRN2	-1.16488	4.89337	-12.0127	4.68655e-10	3.87958e-08
ENSG00000168496	FEN1	1.41647	5.66332	12.0026	4.75054e-10	3.91636e-08
ENSG00000118492	ADGB	-3.12695	5.22164	-11.9808	4.89225e-10	3.99512e-08
ENSG00000170891	CYTL1	-4.06687	5.98166	-11.9788	4.9059e-10	3.99512e-08
ENSG00000240510	AL589765.1	-2.06213	4.78726	-11.9797	4.89961e-10	3.99512e-08
ENSG00000145386	CCNA2	2.46183	6.20369	11.9736	4.94018e-10	4.00674e-08
ENSG00000096006	CRISP3	-5.09894	6.29512	-11.9645	5.00156e-10	4.04017e-08
ENSG00000104738	MCM4	1.50086	6.12084	11.9585	5.04209e-10	4.05655e-08
ENSG00000163507	KIAA1524	1.64199	5.6072	11.9447	5.13698e-10	4.11636e-08
ENSG00000095637	SORBS1	-1.59135	5.83373	-11.9314	5.23031e-10	4.1343e-08
ENSG00000160307	S100B	-0.848928	5.49327	-11.9305	5.23618e-10	4.1343e-08
ENSG00000197653	DNAH10	-3.11947	5.4327	-11.9297	5.24191e-10	4.1343e-08
ENSG00000204385	SLC44A4	-3.20986	6.96229	-11.9332	5.21707e-10	4.1343e-08
ENSG00000011426	ANLN	3.12252	6.45333	11.9172	5.33142e-10	4.1884e-08
ENSG00000164675	IQUB	-2.92384	5.45959	-11.8768	5.63203e-10	4.40728e-08
ENSG00000116117	PARD3B	-1.18177	5.44529	-11.869	5.69203e-10	4.43691e-08
ENSG00000197776	KLHDC1	-1.13594	6.30115	-11.8495	5.84496e-10	4.53845e-08
ENSG00000124529	HIST1H4B	1.4353	7.97784	11.838	5.93738e-10	4.59241e-08
ENSG00000117472	TSPAN1	-2.66479	7.14018	-11.8222	6.06593e-10	4.65589e-08
ENSG00000163808	KIF15	1.50882	4.74137	11.8245	6.0471e-10	4.65589e-08
ENSG00000163811	WDR43	1.03595	7.82776	11.7974	6.27519e-10	4.79813e-08
ENSG00000130413	STK33	-2.7672	5.39978	-11.7837	6.39382e-10	4.87025e-08
ENSG00000239388	ASB14	-2.81797	5.26336	-11.7796	6.4292e-10	4.87864e-08
ENSG00000140057	AK7	-3.1433	5.96065	-11.7598	6.6058e-10	4.99374e-08
ENSG00000161574	CCL15	-1.77927	5.09038	-11.7203	6.97321e-10	5.25166e-08
ENSG00000118729	CASQ2	-1.67896	4.99238	-11.7003	7.1679e-10	5.37378e-08
ENSG00000138400	MDH1B	-2.7499	5.34064	-11.6981	7.189e-10	5.37378e-08
ENSG00000129654	FOXJ1	-1.75237	4.73323	-11.6952	7.21784e-10	5.37528e-08
ENSG00000050438	SLC4A8	-1.44709	5.15588	-11.6693	7.47954e-10	5.48856e-08
ENSG00000123975	CKS2	2.1085	6.08623	11.6704	7.46873e-10	5.48856e-08
ENSG00000187510	PLEKHG7	-3.23431	5.65232	-11.67	7.47248e-10	5.48856e-08
ENSG00000267314	AC104532.2	-1.09447	5.52108	-11.671	7.46199e-10	5.48856e-08
ENSG00000080986	NDC80	2.15271	5.12188	11.6571	7.60633e-10	5.56123e-08
ENSG00000091181	IL5RA	-2.99929	5.77559	-11.6532	7.64723e-10	5.5708e-08
ENSG00000159588	CCDC17	-2.51636	5.45394	-11.6415	7.7718e-10	5.62917e-08
ENSG00000215217	C5orf49	-2.1195	4.94061	-11.6404	7.78355e-10	5.62917e-08
ENSG00000149554	CHEK1	1.63966	5.72483	11.6305	7.89077e-10	5.66616e-08
ENSG00000187758	ADH1A	-1.90119	5.2583	-11.6305	7.89128e-10	5.66616e-08
ENSG00000080298	RFX3	-2.48092	6.37208	-11.6191	8.01657e-10	5.71012e-08
ENSG00000100304	TTLL12	1.51026	6.00604	11.6171	8.03801e-10	5.71012e-08
ENSG00000156802	ATAD2	1.83943	6.39231	11.6216	7.98904e-10	5.71012e-08
ENSG00000134716	CYP2J2	-1.83577	4.84267	-11.6105	8.11178e-10	5.74217e-08
ENSG00000132554	RGS22	-2.02144	5.20606	-11.5912	8.33111e-10	5.87666e-08
ENSG00000163576	EFHB	-2.38386	4.98031	-11.5707	8.57166e-10	6.02512e-08
ENSG00000162599	NFIA	-1.35485	6.79014	-11.5636	8.65584e-10	6.06302e-08
ENSG00000115163	CENPA	1.21179	4.93956	11.5608	8.68934e-10	6.06528e-08
ENSG00000118690	ARMC2	-2.30152	6.05596	-11.5398	8.94665e-10	6.2232e-08
ENSG00000143228	NUF2	2.17564	5.35879	11.5363	8.99031e-10	6.23193e-08
ENSG00000180509	KCNE1	-2.40667	5.25251	-11.5229	9.16014e-10	6.32776e-08
ENSG00000135951	TSGA10	-1.88955	5.50032	-11.5153	9.25729e-10	6.3729e-08
ENSG00000010292	NCAPD2	1.66511	7.01259	11.5006	9.44888e-10	6.48251e-08
ENSG00000165383	LRRC18	-1.34619	5.4688	-11.4908	9.57832e-10	6.54889e-08
ENSG00000188596	C12orf55	-3.46637	6.1882	-11.4708	9.84915e-10	6.71116e-08
ENSG00000126838	PZP	-2.37803	5.44145	-11.4638	9.94624e-10	6.75434e-08
ENSG00000111641	NOP2	1.14021	6.49779	11.4519	1.01126e-09	6.82105e-08
ENSG00000125999	BPIFB1	-5.55492	8.17659	-11.454	1.00826e-09	6.82105e-08
ENSG00000116885	OSCP1	-1.91728	5.46143	-11.4281	1.04541e-09	7.02776e-08
ENSG00000137473	TTC29	-2.62789	5.05745	-11.4171	1.06174e-09	7.11363e-08
ENSG00000140538	NTRK3	-0.8091	4.34227	-11.4085	1.07456e-09	7.15198e-08
ENSG00000148735	PLEKHS1	-4.17863	6.6425	-11.4061	1.07817e-09	7.15198e-08
ENSG00000150773	PIH1D2	-2.48872	5.63762	-11.4062	1.07809e-09	7.15198e-08
ENSG00000170011	MYRIP	-0.779925	4.35472	-11.4031	1.08269e-09	7.15824e-08
ENSG00000129295	LRRC6	-2.68601	6.21404	-11.4001	1.08721e-09	7.1645e-08
ENSG00000213494	CCL14	-1.58338	4.89478	-11.362	1.14699e-09	7.53365e-08
ENSG00000181322	NME9	-1.94225	5.15136	-11.3356	1.19046e-09	7.7936e-08
ENSG00000111602	TIMELESS	1.75002	5.46435	11.3284	1.20258e-09	7.84733e-08
ENSG00000137812	CASC5	1.96511	5.36339	11.3148	1.22582e-09	7.973e-08
ENSG00000114204	SERPINI2	-2.97107	5.58308	-11.3085	1.23672e-09	8.01786e-08
ENSG00000110777	POU2AF1	-1.96897	5.12776	-11.3042	1.24429e-09	8.04093e-08
ENSG00000164611	PTTG1	1.03149	4.40957	11.2994	1.25277e-09	8.06966e-08
ENSG00000155749	ALS2CR12	-2.58043	5.52595	-11.2584	1.32744e-09	8.49605e-08
ENSG00000204361	NXPE2	-2.20948	5.49799	-11.2596	1.32521e-09	8.49605e-08
ENSG00000266953	RP11-618P17.4	0.989622	6.36961	11.2549	1.33404e-09	8.51106e-08
ENSG00000161905	ALOX15	-3.43258	5.97116	-11.248	1.34724e-09	8.568e-08
ENSG00000134757	DSG3	4.83996	8.29389	11.2323	1.37751e-09	8.73283e-08
ENSG00000185681	MORN5	-2.43625	4.65753	-11.2099	1.42192e-09	8.98588e-08
ENSG00000172915	NBEA	-2.52454	6.43592	-11.2044	1.43311e-09	9.02813e-08
ENSG00000198700	IPO9	1.18267	7.5268	11.1969	1.44843e-09	9.09603e-08
ENSG00000112539	C6orf118	-2.47978	5.64934	-11.1839	1.47565e-09	9.23801e-08
ENSG00000100162	CENPM	0.791282	4.75944	11.1699	1.50514e-09	9.30779e-08
ENSG00000111669	TPI1	1.2223	6.74582	11.1677	1.51002e-09	9.30779e-08
ENSG00000127423	AUNIP	0.648322	4.49986	11.1688	1.5075e-09	9.30779e-08
ENSG00000164185	ZNF474	-2.74185	5.27757	-11.1742	1.4961e-09	9.30779e-08
ENSG00000178796	RIIAD1	-1.4489	4.84448	-11.1727	1.49925e-09	9.30779e-08
ENSG00000176170	SPHK1	0.560294	5.14077	11.1643	1.51736e-09	9.31451e-08
ENSG00000182700	IGIP	-1.52687	5.99871	-11.1629	1.52041e-09	9.31451e-08
ENSG00000024526	DEPDC1	1.70425	5.34415	11.1518	1.54455e-09	9.43356e-08
ENSG00000077684	PHF17	-0.920344	5.52005	-11.1213	1.61335e-09	9.78436e-08
ENSG00000079841	RIMS1	-1.51286	4.86203	-11.1199	1.61652e-09	9.78436e-08
ENSG00000168658	VWA3B	-2.76994	5.34616	-11.1199	1.61664e-09	9.78436e-08
ENSG00000122952	ZWINT	1.14404	5.02386	11.1088	1.64229e-09	9.90961e-08
ENSG00000123243	ITIH5	-0.923168	5.08577	-11.0924	1.68146e-09	1.00852e-07
ENSG00000145476	CYP4V2	-1.25005	6.32963	-11.0935	1.67863e-09	1.00852e-07
ENSG00000073111	MCM2	1.23016	4.99492	11.0803	1.71089e-09	1.02138e-07
ENSG00000138778	CENPE	2.11074	5.42976	11.0794	1.7131e-09	1.02138e-07
ENSG00000102384	CENPI	2.0014	5.22522	11.077	1.71896e-09	1.02184e-07
ENSG00000150510	FAM124A	-0.594204	4.51474	-11.0605	1.76008e-09	1.04319e-07
ENSG00000160345	C9orf116	-1.31941	5.00911	-11.0528	1.77953e-09	1.04353e-07
ENSG00000163032	VSNL1	1.85096	6.33297	11.0545	1.7753e-09	1.04353e-07
ENSG00000163655	GMPS	1.31798	7.84108	11.0575	1.76757e-09	1.04353e-07
ENSG00000168038	ULK4	-1.73575	5.72853	-11.0521	1.78149e-09	1.04353e-07
ENSG00000100626	GALNTL1	-0.725986	4.23065	-11.0357	1.82383e-09	1.06238e-07
ENSG00000197816	C9orf174	-1.58398	5.44891	-11.0355	1.82428e-09	1.06238e-07
ENSG00000092850	TEKT2	-2.26458	5.4888	-11.0275	1.84559e-09	1.07167e-07
ENSG00000185250	PPIL6	-2.19107	5.85187	-11.0251	1.85188e-09	1.07222e-07
ENSG00000147044	CASK	1.12009	7.13825	11.0089	1.89545e-09	1.09428e-07
ENSG00000114841	DNAH1	-1.65649	5.37359	-11.0031	1.91148e-09	1.10037e-07
ENSG00000070193	FGF10	-1.52576	5.42633	-10.9936	1.93767e-09	1.11225e-07
ENSG00000104341	LAPTM4B	1.16864	7.03217	10.9884	1.95224e-09	1.11741e-07
ENSG00000189157	FAM47E	-1.33516	4.93827	-10.9673	2.01283e-09	1.14881e-07
ENSG00000153789	FAM92B	-2.24038	5.46674	-10.9418	2.08817e-09	1.18842e-07
ENSG00000155761	SPAG17	-3.26827	6.14228	-10.9373	2.10179e-09	1.19278e-07
ENSG00000077264	PAK3	-0.711487	4.44767	-10.9262	2.13602e-09	1.20878e-07
ENSG00000120647	CCDC77	0.732274	5.19096	10.9055	2.20102e-09	1.24206e-07
ENSG00000111665	CDCA3	1.12684	4.76505	10.9018	2.21297e-09	1.24529e-07
ENSG00000159713	TPPP3	-2.14713	5.79264	-10.8911	2.24751e-09	1.26119e-07
ENSG00000051341	POLQ	1.54603	5.28952	10.8848	2.268e-09	1.26913e-07
ENSG00000104889	RNASEH2A	1.22705	5.61269	10.8803	2.28288e-09	1.2739e-07
ENSG00000111639	MRPL51	0.670284	6.83702	10.8695	2.31924e-09	1.29059e-07
ENSG00000171848	RRM2	1.80088	5.65707	10.8625	2.34269e-09	1.30003e-07
ENSG00000203760	CENPW	1.31544	5.07261	10.8525	2.37733e-09	1.31561e-07
ENSG00000155324	GRAMD3	-1.29282	5.94974	-10.8368	2.43217e-09	1.34225e-07
ENSG00000168772	CXXC4	-1.16898	4.53714	-10.8297	2.45759e-09	1.35255e-07
ENSG00000198522	GPN1	0.920946	6.81716	10.8208	2.48968e-09	1.36646e-07
ENSG00000094755	GABRP	-3.1919	6.40928	-10.811	2.52528e-09	1.37844e-07
ENSG00000151882	CCL28	-2.09466	6.56283	-10.8125	2.51993e-09	1.37844e-07
ENSG00000107833	NPM3	0.600158	4.98564	10.798	2.57379e-09	1.4011e-07
ENSG00000101146	RAE1	0.624035	5.96651	10.7807	2.63968e-09	1.42562e-07
ENSG00000103056	SMPD3	-0.795404	4.97291	-10.7787	2.64729e-09	1.42562e-07
ENSG00000168309	FAM107A	-1.3206	4.96041	-10.7833	2.62955e-09	1.42562e-07
ENSG00000244067	GSTA2	-3.66265	6.70689	-10.7797	2.64373e-09	1.42562e-07
ENSG00000134240	HMGCS2	-2.13287	4.73316	-10.7735	2.66752e-09	1.43267e-07
ENSG00000101182	PSMA7	0.759267	7.03899	10.7699	2.68181e-09	1.43649e-07
ENSG00000135624	CCT7	0.647652	7.31314	10.7613	2.71574e-09	1.45078e-07
ENSG00000215784	FAM72D	2.73837	5.87793	10.7593	2.72382e-09	1.45123e-07
ENSG00000094804	CDC6	2.29283	5.33707	10.7366	2.81592e-09	1.49632e-07
ENSG00000106078	COBL	-1.47231	5.61051	-10.7144	2.909e-09	1.54169e-07
ENSG00000105792	C7orf63	-2.14639	6.09367	-10.7038	2.95487e-09	1.56187e-07
ENSG00000134690	CDCA8	1.16393	4.76082	10.6935	2.99981e-09	1.57795e-07
ENSG00000170271	C5orf4	-1.54947	6.12695	-10.6933	3.00104e-09	1.57795e-07
ENSG00000183831	ANKRD45	-2.16077	5.28503	-10.6886	3.02149e-09	1.58454e-07
ENSG00000127863	TNFRSF19	-2.19242	6.52719	-10.6754	3.08113e-09	1.6116e-07
ENSG00000152611	CAPSL	-2.42134	4.95638	-10.6595	3.15398e-09	1.64541e-07
ENSG00000174371	EXO1	2.23239	5.02576	10.6557	3.1719e-09	1.65046e-07
ENSG00000136492	BRIP1	2.29714	5.49517	10.6475	3.21038e-09	1.66615e-07
ENSG00000096093	EFHC1	-2.31874	7.28406	-10.6407	3.24282e-09	1.67864e-07
ENSG00000145604	SKP2	1.371	6.75448	10.6316	3.28659e-09	1.6953e-07
ENSG00000184154	LRTOMT	-1.18439	5.46533	-10.6305	3.29193e-09	1.6953e-07
ENSG00000165807	PPP1R36	-1.78298	4.54415	-10.6243	3.32234e-09	1.70486e-07
ENSG00000188039	NWD1	-2.58137	5.44533	-10.6233	3.32752e-09	1.70486e-07
ENSG00000168589	DYNLRB2	-2.57781	4.72207	-10.6183	3.35179e-09	1.7103e-07
ENSG00000213024	NUP62	0.642087	6.8721	10.6177	3.35521e-09	1.7103e-07
ENSG00000152661	GJA1	2.84032	8.40325	10.605	3.41853e-09	1.73816e-07
ENSG00000103316	CRYM	-0.687649	4.91003	-10.6024	3.43158e-09	1.74038e-07
ENSG00000143621	ILF2	0.905063	8.45792	10.5773	3.56203e-09	1.80197e-07
ENSG00000147383	NSDHL	0.978472	5.89073	10.5692	3.60474e-09	1.81899e-07
ENSG00000101605	MYOM1	-1.03063	4.4034	-10.5481	3.72e-09	1.87243e-07
ENSG00000152936	IFLTD1	-2.56966	5.00733	-10.5325	3.8069e-09	1.91137e-07
ENSG00000151575	TEX9	-2.24626	6.29242	-10.5253	3.84836e-09	1.92736e-07
ENSG00000256316	HIST1H3F	1.90948	5.45567	10.5214	3.87028e-09	1.9335e-07
ENSG00000077152	UBE2T	1.59639	5.36825	10.5166	3.89809e-09	1.94255e-07
ENSG00000105220	GPI	1.50859	7.57068	10.511	3.93103e-09	1.94526e-07
ENSG00000119203	CPSF3	0.881104	6.74175	10.5107	3.93267e-09	1.94526e-07
ENSG00000214215	C12orf74	-2.24738	5.25238	-10.5137	3.91538e-09	1.94526e-07
ENSG00000136108	CKAP2	1.58344	6.30542	10.5073	3.95279e-09	1.9504e-07
ENSG00000111837	MAK	-1.61058	5.06306	-10.4889	4.06268e-09	1.99551e-07
ENSG00000196440	ARMCX4	-0.498561	5.1201	-10.4887	4.06413e-09	1.99551e-07
ENSG00000108001	EBF3	-0.91963	4.71704	-10.4841	4.09205e-09	2.00103e-07
ENSG00000139537	CCDC65	-2.27491	4.78352	-10.4835	4.09536e-09	2.00103e-07
ENSG00000152154	TMEM178A	-1.34616	4.85495	-10.48	4.11714e-09	2.00678e-07
ENSG00000174514	MFSD4	-1.32569	5.24124	-10.4721	4.16595e-09	2.02565e-07
ENSG00000106683	LIMK1	0.798341	5.22039	10.4503	4.30423e-09	2.08781e-07
ENSG00000116299	KIAA1324	-3.22785	7.22271	-10.4462	4.33026e-09	2.09536e-07
ENSG00000107864	CPEB3	-0.972743	5.03067	-10.4428	4.35231e-09	2.10096e-07
ENSG00000136943	CTSL2	2.24194	5.71	10.4395	4.37437e-09	2.10653e-07
ENSG00000107614	TRDMT1	-0.971834	5.15628	-10.4363	4.39506e-09	2.11142e-07
ENSG00000152760	TCTEX1D1	-2.13474	5.62144	-10.4208	4.49871e-09	2.15605e-07
ENSG00000173457	PPP1R14B	0.64568	5.96546	10.4163	4.52902e-09	2.16539e-07
ENSG00000188682	DCDC1	-2.78629	5.2124	-10.4058	4.60063e-09	2.19439e-07
ENSG00000187837	HIST1H1C	1.18271	6.26031	10.4018	4.62835e-09	2.20237e-07
ENSG00000184445	KNTC1	1.57846	6.54187	10.3981	4.65452e-09	2.20957e-07
ENSG00000100029	PES1	0.663127	5.62462	10.3911	4.7033e-09	2.22745e-07
ENSG00000043093	DCUN1D1	0.763894	7.53024	10.3888	4.71968e-09	2.22994e-07
ENSG00000100401	RANGAP1	1.04835	5.54913	10.3827	4.76332e-09	2.24526e-07
ENSG00000165959	CLMN	-1.80489	6.39895	-10.3797	4.78513e-09	2.25025e-07
ENSG00000101444	AHCY	0.993226	5.8221	10.3733	4.83114e-09	2.26127e-07
ENSG00000140525	FANCI	2.17574	6.0055	10.3747	4.82121e-09	2.26127e-07
ENSG00000156689	GLYATL2	-2.47825	5.99526	-10.3702	4.85388e-09	2.26661e-07
ENSG00000034239	EFCAB1	-2.62481	5.47378	-10.3638	4.90088e-09	2.28324e-07
ENSG00000064199	SPA17	-2.04161	6.16785	-10.3528	4.98287e-09	2.30081e-07
ENSG00000121671	CRY2	-0.796046	5.66914	-10.3541	4.97276e-09	2.30081e-07
ENSG00000154262	ABCA6	-2.05915	6.49704	-10.356	4.95859e-09	2.30081e-07
ENSG00000186409	CCDC30	-2.20279	5.72189	-10.3526	4.98453e-09	2.30081e-07
ENSG00000039537	C6	-2.20317	4.85606	-10.3472	5.02452e-09	2.31394e-07
ENSG00000174442	ZWILCH	1.60707	6.46625	10.3449	5.04241e-09	2.31685e-07
ENSG00000151376	ME3	-1.24448	5.41592	-10.3367	5.10503e-09	2.34026e-07
ENSG00000154227	CERS3	2.33051	4.94062	10.3086	5.32648e-09	2.43619e-07
ENSG00000188732	FAM221A	-1.24136	5.62241	-10.3054	5.35249e-09	2.44251e-07
ENSG00000121152	NCAPH	2.15002	5.25532	10.2874	5.50005e-09	2.50415e-07
ENSG00000074800	ENO1	1.29264	8.73807	10.2801	5.56114e-09	2.50664e-07
ENSG00000100170	SLC5A1	-2.70798	5.68526	-10.2844	5.52528e-09	2.50664e-07
ENSG00000150764	DIXDC1	-1.31347	5.78023	-10.2811	5.55247e-09	2.50664e-07
ENSG00000169188	APEX2	0.75897	4.71876	10.2809	5.55406e-09	2.50664e-07
ENSG00000188452	CERKL	-2.06835	5.11853	-10.2793	5.56809e-09	2.50664e-07
ENSG00000077348	EXOSC5	1.15812	6.0286	10.2697	5.64932e-09	2.52878e-07
ENSG00000100296	THOC5	0.650435	6.2724	10.269	5.65514e-09	2.52878e-07
ENSG00000186160	CYP4Z1	-1.7005	4.79761	-10.2693	5.65327e-09	2.52878e-07
ENSG00000171314	PGAM1	1.18823	6.74329	10.2648	5.69181e-09	2.53951e-07
ENSG00000164674	SYTL3	-1.48278	5.53555	-10.2608	5.72585e-09	2.5414e-07
ENSG00000168159	RNF187	0.65922	5.7314	10.2599	5.7341e-09	2.5414e-07
ENSG00000173610	UGT2A1	-2.47826	5.60288	-10.2617	5.71877e-09	2.5414e-07
ENSG00000180354	C7orf41	-1.46361	5.60438	-10.2572	5.75801e-09	2.54636e-07
ENSG00000130826	DKC1	0.977627	6.63691	10.2498	5.82233e-09	2.56914e-07
ENSG00000065328	MCM10	1.94006	5.00337	10.2422	5.88976e-09	2.59318e-07
ENSG00000181722	ZBTB20	-1.25446	6.55376	-10.2372	5.93471e-09	2.60724e-07
ENSG00000102466	FGF14	-2.40243	5.30964	-10.2225	6.06884e-09	2.66033e-07
ENSG00000164330	EBF1	-1.3619	5.65407	-10.2205	6.08781e-09	2.66282e-07
ENSG00000115761	NOL10	0.882023	7.20811	10.2153	6.13591e-09	2.67801e-07
ENSG00000174804	FZD4	-1.38813	5.77193	-10.2127	6.16077e-09	2.68302e-07
ENSG00000174953	DHX36	0.809832	7.5737	10.2028	6.25379e-09	2.71762e-07
ENSG00000171817	ZNF540	-0.573141	5.17202	-10.1932	6.34574e-09	2.74566e-07
ENSG00000198478	SH3BGRL2	-2.69822	7.03524	-10.194	6.33802e-09	2.74566e-07
ENSG00000163263	C1orf189	-2.58917	4.83658	-10.1888	6.38854e-09	2.75822e-07
ENSG00000168003	SLC3A2	1.38313	7.0789	10.1762	6.51288e-09	2.80586e-07
ENSG00000154839	SKA1	1.27664	5.10218	10.1748	6.52701e-09	2.80591e-07
ENSG00000138448	ITGAV	1.44916	8.56913	10.1672	6.60251e-09	2.82624e-07
ENSG00000182197	EXT1	1.17357	7.65294	10.1682	6.59266e-09	2.82624e-07
ENSG00000133657	ATP13A3	1.04189	8.34772	10.1636	6.63877e-09	2.8357e-07
ENSG00000186976	EFCAB6	-2.23882	5.21145	-10.1486	6.79268e-09	2.89527e-07
ENSG00000076248	UNG	0.937549	5.81927	10.1402	6.88107e-09	2.92672e-07
ENSG00000130726	TRIM28	0.857908	6.89867	10.1266	7.026e-09	2.98203e-07
ENSG00000064787	BCAS1	-2.20229	5.90721	-10.1232	7.06237e-09	2.9909e-07
ENSG00000110318	KIAA1377	-2.64717	6.14209	-10.1219	7.07677e-09	2.9909e-07
ENSG00000154258	ABCA9	-1.94384	5.56554	-10.1189	7.10942e-09	2.99838e-07
ENSG00000154330	PGM5	-1.36028	4.70576	-10.1119	7.18613e-09	3.02436e-07
ENSG00000239672	NME1	0.979624	5.565	10.1082	7.22678e-09	3.0351e-07
ENSG00000088247	KHSRP	0.68015	6.31746	10.1026	7.28876e-09	3.04912e-07
ENSG00000106686	SPATA6L	-2.0816	5.60051	-10.1024	7.29062e-09	3.04912e-07
ENSG00000091513	TF	-1.62932	5.02411	-10.0989	7.33057e-09	3.05944e-07
ENSG00000146856	AGBL3	-0.655022	4.59782	-10.0918	7.41077e-09	3.08649e-07
ENSG00000260092	RP11-77K12.7	-1.49284	5.19368	-10.0852	7.48643e-09	3.11153e-07
ENSG00000166803	KIAA0101	1.54711	5.10931	10.063	7.74646e-09	3.21294e-07
ENSG00000135298	BAI3	-0.854041	4.22157	-10.0445	7.96939e-09	3.29857e-07
ENSG00000142945	KIF2C	1.79083	4.8935	10.0407	8.01641e-09	3.30637e-07
ENSG00000203817	FAM72C	1.72973	4.96577	10.0403	8.02125e-09	3.30637e-07
ENSG00000177990	DPY19L2	-1.95728	5.71461	-10.0375	8.05674e-09	3.30739e-07
ENSG00000261857	MIA	-1.10651	4.99592	-10.0375	8.05654e-09	3.30739e-07
ENSG00000155330	C16orf87	0.866006	5.86615	10.0349	8.08905e-09	3.31387e-07
ENSG00000163918	RFC4	1.57864	6.30165	10.0273	8.18411e-09	3.34597e-07
ENSG00000183684	ALYREF	0.755488	5.93747	10.0257	8.20444e-09	3.34744e-07
ENSG00000206199	ANKUB1	-2.50879	5.53387	-10.02	8.27665e-09	3.37004e-07
ENSG00000073737	DHRS9	-2.68107	6.07434	-10.0173	8.31094e-09	3.37714e-07
ENSG00000093134	VNN3	-2.6531	5.20565	-10.0116	8.3841e-09	3.39997e-07
ENSG00000255661	RP11-59H1.3	0.781985	7.27303	10.0071	8.44314e-09	3.417e-07
ENSG00000119636	C14orf45	-1.9224	5.76951	-9.99908	8.54818e-09	3.42063e-07
ENSG00000149201	CCDC81	-2.1169	5.06449	-9.9986	8.55457e-09	3.42063e-07
ENSG00000163781	TOPBP1	1.2601	6.89606	10.0023	8.50578e-09	3.42063e-07
ENSG00000174628	IQCK	-1.66666	6.19093	-10.0019	8.51163e-09	3.42063e-07
ENSG00000183690	EFHC2	-2.76623	5.75642	-9.99886	8.55114e-09	3.42063e-07
ENSG00000205765	C5orf51	0.801373	6.88279	10.0028	8.49908e-09	3.42063e-07
ENSG00000109805	NCAPG	1.81054	5.31484	9.99547	8.59603e-09	3.43036e-07
ENSG00000156931	VPS8	0.802358	6.56948	9.99024	8.66575e-09	3.45131e-07
ENSG00000165795	NDRG2	-1.50934	6.46617	-9.98806	8.6951e-09	3.45613e-07
ENSG00000242114	MTFP1	0.370805	4.2959	9.98645	8.71678e-09	3.45789e-07
ENSG00000153930	ANKFN1	-2.68793	5.13191	-9.9788	8.82052e-09	3.49212e-07
ENSG00000173702	MUC13	-3.08334	5.24968	-9.97635	8.854e-09	3.49846e-07
ENSG00000178075	GRAMD1C	-1.3132	5.71466	-9.97083	8.93001e-09	3.52155e-07
ENSG00000035499	DEPDC1B	1.07973	4.92936	9.94127	9.34854e-09	3.67936e-07
ENSG00000185298	CCDC137	0.558449	5.34352	9.93858	9.38767e-09	3.68751e-07
ENSG00000065809	FAM107B	-1.48341	6.29145	-9.93345	9.46277e-09	3.70974e-07
ENSG00000139734	DIAPH3	1.8103	4.92302	9.92982	9.5163e-09	3.71618e-07
ENSG00000156049	GNA14	-2.05221	5.44197	-9.92982	9.5162e-09	3.71618e-07
ENSG00000196230	TUBB	0.877923	8.999	9.92627	9.56882e-09	3.72942e-07
ENSG00000165304	MELK	2.27553	6.01424	9.92339	9.61177e-09	3.73806e-07
ENSG00000203780	FANK1	-2.17935	5.58931	-9.92228	9.6283e-09	3.73806e-07
ENSG00000188126	MYO15B	-0.604998	4.96959	-9.91676	9.71132e-09	3.763e-07
ENSG00000138346	DNA2	1.24297	5.00993	9.91408	9.75175e-09	3.77137e-07
ENSG00000113368	LMNB1	1.37124	6.00546	9.90919	9.82625e-09	3.79286e-07
ENSG00000123213	NLN	1.0571	5.90084	9.89706	1.00135e-08	3.85769e-07
ENSG00000126787	DLGAP5	2.33768	5.76373	9.89275	1.00809e-08	3.87622e-07
ENSG00000204711	C9orf135	-2.18318	4.7194	-9.87883	1.03018e-08	3.95357e-07
ENSG00000160182	TFF1	-3.07912	5.91571	-9.86275	1.05634e-08	4.04621e-07
ENSG00000170959	DCDC5	-2.63342	5.06224	-9.86125	1.05882e-08	4.04797e-07
ENSG00000119285	HEATR1	1.01082	7.505	9.84594	1.08443e-08	4.13429e-07
ENSG00000188987	HIST1H4D	1.46793	7.01531	9.84529	1.08553e-08	4.13429e-07
ENSG00000198919	DZIP3	-2.0916	6.68196	-9.84276	1.08983e-08	4.14281e-07
ENSG00000171320	ESCO2	1.8382	5.27617	9.84081	1.09316e-08	4.14759e-07
ENSG00000135829	DHX9	0.797103	8.44165	9.83828	1.09748e-08	4.15611e-07
ENSG00000116991	SIPA1L2	1.58641	6.62054	9.83297	1.10663e-08	4.16969e-07
ENSG00000157227	MMP14	1.82652	7.24521	9.83306	1.10648e-08	4.16969e-07
ENSG00000187498	COL4A1	1.69832	6.47186	9.83258	1.10731e-08	4.16969e-07
ENSG00000179950	PUF60	0.500358	6.16636	9.82016	1.12903e-08	4.24351e-07
ENSG00000160401	C9orf117	-2.18592	5.52729	-9.81134	1.14472e-08	4.29441e-07
ENSG00000205129	C4orf47	-1.71512	4.94704	-9.80317	1.15948e-08	4.34164e-07
ENSG00000171533	MAP6	-1.23781	4.8071	-9.79928	1.16657e-08	4.36004e-07
ENSG00000103121	CMC2	1.11498	6.32809	9.79662	1.17144e-08	4.37009e-07
ENSG00000115233	PSMD14	1.03024	6.8574	9.79102	1.18176e-08	4.37977e-07
ENSG00000146221	TCTE1	-1.86504	4.68455	-9.79069	1.18237e-08	4.37977e-07
ENSG00000187492	CDHR4	-1.77243	5.67097	-9.79047	1.18278e-08	4.37977e-07
ENSG00000189159	HN1	1.02806	6.23227	9.79132	1.18121e-08	4.37977e-07
ENSG00000118242	MREG	1.07937	5.2025	9.78903	1.18547e-08	4.38163e-07
ENSG00000239900	ADSL	0.726823	6.59421	9.78742	1.18845e-08	4.38458e-07
ENSG00000007062	PROM1	-3.07757	6.49036	-9.78407	1.19471e-08	4.39958e-07
ENSG00000100372	SLC25A17	0.67026	5.96723	9.77968	1.20298e-08	4.4138e-07
ENSG00000170324	FRMPD2	-2.0987	4.926	-9.77969	1.20297e-08	4.4138e-07
ENSG00000164934	DCAF13	0.854992	6.6352	9.77322	1.21525e-08	4.45065e-07
ENSG00000179091	CYC1	0.709337	5.92059	9.76287	1.23517e-08	4.51535e-07
ENSG00000162814	SPATA17	-1.93485	5.74127	-9.74692	1.26652e-08	4.62153e-07
ENSG00000101057	MYBL2	1.92249	5.88001	9.74366	1.27304e-08	4.63687e-07
ENSG00000125885	MCM8	1.47565	7.20225	9.73832	1.28379e-08	4.66754e-07
ENSG00000076003	MCM6	1.71984	6.14554	9.73187	1.2969e-08	4.70665e-07
ENSG00000160408	ST6GALNAC6	-0.70608	5.69453	-9.73038	1.29994e-08	4.70916e-07
ENSG00000101158	TH1L	0.736591	6.65334	9.72288	1.31539e-08	4.75653e-07
ENSG00000179299	NSUN7	-2.4635	5.53385	-9.71957	1.32226e-08	4.77277e-07
ENSG00000112796	ENPP5	-2.06509	6.11363	-9.71279	1.33648e-08	4.8154e-07
ENSG00000151623	NR3C2	-1.2837	4.95793	-9.71067	1.34095e-08	4.82286e-07
ENSG00000161040	FBXL13	-1.88496	5.10274	-9.70824	1.34611e-08	4.83271e-07
ENSG00000189091	SF3B3	0.840618	8.14253	9.70175	1.35996e-08	4.87372e-07
ENSG00000186642	PDE2A	-0.706221	5.05237	-9.69814	1.36774e-08	4.89284e-07
ENSG00000105289	TJP3	-1.31643	5.49034	-9.69603	1.37229e-08	4.90036e-07
ENSG00000108883	EFTUD2	0.750789	7.1879	9.68603	1.39415e-08	4.96957e-07
ENSG00000152766	ANKRD22	2.0019	5.43345	9.67928	1.40909e-08	5.01392e-07
ENSG00000100221	JOSD1	0.617267	6.53542	9.66999	1.42995e-08	5.07912e-07
ENSG00000159352	PSMD4	0.622552	6.47029	9.6602	1.45227e-08	5.14925e-07
ENSG00000157578	LCA5L	-1.25916	4.86368	-9.65622	1.46145e-08	5.16619e-07
ENSG00000188610	FAM72B	1.62103	5.45238	9.6559	1.4622e-08	5.16619e-07
ENSG00000136932	C9orf156	-0.605984	5.46904	-9.6491	1.47803e-08	5.20374e-07
ENSG00000182118	FAM89A	1.21666	4.93165	9.64919	1.47782e-08	5.20374e-07
ENSG00000143061	IGSF3	1.72698	6.12857	9.64539	1.48674e-08	5.22522e-07
ENSG00000152582	SPEF2	-2.58034	5.59804	-9.6375	1.50545e-08	5.28175e-07
ENSG00000105877	DNAH11	-3.5149	6.24857	-9.63364	1.5147e-08	5.29565e-07
ENSG00000172771	EFCAB12	-1.91617	4.8705	-9.63395	1.51395e-08	5.29565e-07
ENSG00000197122	SRC	0.532389	5.09301	9.6305	1.52227e-08	5.30867e-07
ENSG00000266714	MYO15B	-0.591877	4.9828	-9.62989	1.52373e-08	5.30867e-07
ENSG00000183814	LIN9	1.07304	5.27861	9.6261	1.53292e-08	5.33142e-07
ENSG00000115884	SDC1	1.50763	6.83166	9.61199	1.56766e-08	5.4428e-07
ENSG00000138356	AOX1	-1.60373	5.17578	-9.60651	1.58136e-08	5.46865e-07
ENSG00000148848	ADAM12	2.63456	6.0528	9.60574	1.5833e-08	5.46865e-07
ENSG00000197446	CYP2F1	-2.73489	5.47279	-9.60759	1.57865e-08	5.46865e-07
ENSG00000167088	SNRPD1	0.895766	6.608	9.59716	1.60504e-08	5.53422e-07
ENSG00000064270	ATP2C2	-1.87891	6.19743	-9.58788	1.6289e-08	5.60683e-07
ENSG00000176890	TYMS	1.24204	6.05439	9.58567	1.63464e-08	5.61695e-07
ENSG00000180914	OXTR	-0.972909	5.36178	-9.58386	1.63936e-08	5.6235e-07
ENSG00000129038	LOXL1	0.961238	5.8573	9.58276	1.64224e-08	5.62377e-07
ENSG00000135773	CAPN9	-1.98241	5.02983	-9.57703	1.65728e-08	5.66558e-07
ENSG00000124664	SPDEF	-1.86602	5.56549	-9.57289	1.66827e-08	5.6741e-07
ENSG00000165071	TMEM71	-1.2225	4.89641	-9.57382	1.66578e-08	5.6741e-07
ENSG00000179133	C10orf67	-1.7411	4.56596	-9.57314	1.6676e-08	5.6741e-07
ENSG00000040275	CCDC99	0.807116	5.20653	9.56484	1.6898e-08	5.7376e-07
ENSG00000197771	MCMBP	0.685278	7.11718	9.56258	1.6959e-08	5.74855e-07
ENSG00000150076	C10orf68	-0.592506	5.12161	-9.54951	1.73161e-08	5.85335e-07
ENSG00000184428	TOP1MT	0.497194	5.13546	9.54913	1.73266e-08	5.85335e-07
ENSG00000109771	LRP2BP	-1.44875	4.77025	-9.54585	1.74175e-08	5.86427e-07
ENSG00000136982	DSCC1	1.17327	4.74036	9.5468	1.73912e-08	5.86427e-07
ENSG00000124208	TMEM189-UBE2V1	0.999227	8.50189	9.54308	1.74948e-08	5.87515e-07
ENSG00000149503	INCENP	0.936096	5.66898	9.54259	1.75084e-08	5.87515e-07
ENSG00000125149	C16orf70	0.786971	6.38633	9.52503	1.80067e-08	6.03223e-07
ENSG00000170027	YWHAG	1.18181	7.79986	9.51122	1.84086e-08	6.15659e-07
ENSG00000125977	EIF2S2	0.642263	7.83229	9.50884	1.84789e-08	6.16981e-07
ENSG00000089693	MLF2	0.743758	7.5689	9.49801	1.88023e-08	6.24653e-07
ENSG00000100216	TOMM22	0.694209	6.40696	9.49885	1.87769e-08	6.24653e-07
ENSG00000240849	TMEM189	0.946164	7.14294	9.49818	1.87971e-08	6.24653e-07
ENSG00000083444	PLOD1	1.04377	6.30332	9.49423	1.89164e-08	6.27404e-07
ENSG00000157856	CCDC164	-2.33232	4.98827	-9.48859	1.90882e-08	6.32056e-07
ENSG00000135052	GOLM1	-1.96312	7.91561	-9.486	1.91674e-08	6.32633e-07
ENSG00000181784	RNASE4	-1.92018	6.40331	-9.48596	1.91688e-08	6.32633e-07
ENSG00000144061	NPHP1	-1.9411	5.0668	-9.46926	1.96892e-08	6.4874e-07
ENSG00000106086	PLEKHA8	0.64574	5.49981	9.45677	2.00879e-08	6.59706e-07
ENSG00000172349	IL16	-0.925133	5.6477	-9.45774	2.00567e-08	6.59706e-07
ENSG00000188643	S100A16	0.802198	6.13056	9.4481	2.03698e-08	6.67869e-07
ENSG00000168274	HIST1H2AE	2.6382	7.27765	9.44208	2.0568e-08	6.73265e-07
ENSG00000175664	TEX26	-1.68712	4.66491	-9.43537	2.0791e-08	6.79454e-07
ENSG00000138092	CENPO	1.27219	5.44434	9.43018	2.09653e-08	6.82922e-07
ENSG00000198523	PLN	-1.8148	5.93717	-9.43071	2.09474e-08	6.82922e-07
ENSG00000173838	MARCH10	-1.62206	5.01059	-9.42397	2.1176e-08	6.88666e-07
ENSG00000126767	ELK1	0.514451	5.06853	9.42211	2.12397e-08	6.89618e-07
ENSG00000198520	C1orf228	-1.02053	4.95565	-9.40077	2.19827e-08	7.12587e-07
ENSG00000170231	FABP6	-1.80032	5.47285	-9.39857	2.20607e-08	7.13962e-07
ENSG00000183765	CHEK2	0.60441	5.67385	9.38108	2.26925e-08	7.33225e-07
ENSG00000130309	GLT25D1	1.48906	7.03406	9.37667	2.28548e-08	7.36094e-07
ENSG00000197451	HNRNPAB	0.63288	7.25376	9.37719	2.28355e-08	7.36094e-07
ENSG00000165698	C9orf9	-1.33432	5.04193	-9.37016	2.30967e-08	7.42691e-07
ENSG00000134762	DSC3	3.25156	8.18841	9.36412	2.33231e-08	7.47572e-07
ENSG00000139173	TMEM117	1.4642	5.76464	9.36448	2.33096e-08	7.47572e-07
ENSG00000167419	LPO	-2.7817	5.30269	-9.35902	2.35162e-08	7.52527e-07
ENSG00000197044	ZNF441	-0.655748	5.52131	-9.35806	2.35528e-08	7.52527e-07
ENSG00000070010	UFD1L	0.760163	6.26322	9.35612	2.36269e-08	7.53692e-07
ENSG00000156535	CD109	2.31987	6.91687	9.35088	2.38283e-08	7.58907e-07
ENSG00000078098	FAP	2.18953	5.76298	9.34523	2.40471e-08	7.64658e-07
ENSG00000156206	C15orf26	-1.63642	4.64276	-9.34127	2.42018e-08	7.68358e-07
ENSG00000072571	HMMR	1.36372	5.16746	9.3303	2.46359e-08	7.80904e-07
ENSG00000187990	HIST1H2BG	2.22579	6.06723	9.32771	2.47395e-08	7.82949e-07
ENSG00000124693	HIST1H3B	2.56459	6.28801	9.32436	2.48743e-08	7.83596e-07
ENSG00000137494	ANKRD42	-1.43837	5.75875	-9.32592	2.48115e-08	7.83596e-07
ENSG00000177565	TBL1XR1	0.85777	8.52892	9.32429	2.48773e-08	7.83596e-07
ENSG00000180881	CAPS2	-2.29874	5.55925	-9.3212	2.50025e-08	7.86302e-07
ENSG00000066185	ZMYND12	-1.74889	4.54302	-9.31021	2.54523e-08	7.99193e-07
ENSG00000103021	CCDC113	-3.24332	6.47973	-9.30757	2.55614e-08	8.01364e-07
ENSG00000145675	PIK3R1	-0.880255	7.4002	-9.30548	2.56486e-08	8.0284e-07
ENSG00000070371	CLTCL1	0.836488	4.88743	9.30426	2.56994e-08	8.03177e-07
ENSG00000158402	CDC25C	0.817681	3.96305	9.30286	2.57578e-08	8.03748e-07
ENSG00000116514	RNF19B	0.859853	6.78515	9.30142	2.58183e-08	8.04382e-07
ENSG00000204852	TCTN1	-1.33549	6.07505	-9.29553	2.60665e-08	8.10855e-07
ENSG00000185551	NR2F2	-0.848435	6.0162	-9.29401	2.6131e-08	8.116e-07
ENSG00000143256	PFDN2	0.755908	6.99781	9.29045	2.62826e-08	8.15044e-07
ENSG00000070081	NUCB2	-1.48629	7.05627	-9.28948	2.63241e-08	8.15072e-07
ENSG00000048342	CC2D2A	-1.88588	6.18738	-9.28014	2.67268e-08	8.26262e-07
ENSG00000136518	ACTL6A	1.09927	6.13145	9.27272	2.70517e-08	8.35017e-07
ENSG00000162753	SLC9C2	-1.73207	4.57357	-9.26837	2.7244e-08	8.39661e-07
ENSG00000164932	CTHRC1	1.91269	5.97112	9.26636	2.73333e-08	8.41119e-07
ENSG00000205084	TMEM231	-1.97627	5.76876	-9.25272	2.79478e-08	8.58708e-07
ENSG00000188486	H2AFX	1.26708	5.0182	9.25131	2.80121e-08	8.59366e-07
ENSG00000147649	MTDH	0.613415	8.88399	9.24943	2.80978e-08	8.60678e-07
ENSG00000106809	OGN	-2.16795	6.09573	-9.24672	2.82223e-08	8.63171e-07
ENSG00000117477	C1orf114	-1.0255	4.52431	-9.23575	2.8732e-08	8.76084e-07
ENSG00000203778	C6orf225	-1.68789	5.55258	-9.23646	2.86989e-08	8.76084e-07
ENSG00000131781	FMO5	-1.80966	5.25471	-9.23461	2.87854e-08	8.76381e-07
ENSG00000004478	FKBP4	1.25651	6.86388	9.22185	2.93919e-08	8.92323e-07
ENSG00000165730	STOX1	-1.78455	4.87821	-9.22172	2.93982e-08	8.92323e-07
ENSG00000011052	NME2	1.20214	7.13863	9.22052	2.94559e-08	8.92723e-07
ENSG00000173258	ZNF483	-1.15454	5.26679	-9.21493	2.97262e-08	8.99554e-07
ENSG00000164627	KIF6	-1.44156	4.88162	-9.21391	2.97756e-08	8.99689e-07
ENSG00000120051	CCDC147	-2.07282	5.37924	-9.20966	2.99835e-08	9.04607e-07
ENSG00000103042	SLC38A7	0.709981	4.77149	9.207	3.0114e-08	9.07179e-07
ENSG00000022267	FHL1	-1.79112	5.92707	-9.20076	3.04228e-08	9.15106e-07
ENSG00000169218	RSPO1	-0.509679	5.10647	-9.19883	3.05193e-08	9.1663e-07
ENSG00000174950	CD164L2	-1.4613	5.20791	-9.19729	3.05966e-08	9.17022e-07
ENSG00000196584	XRCC2	1.73679	5.06083	9.19674	3.06239e-08	9.17022e-07
ENSG00000168148	HIST3H3	0.597942	3.72794	9.19325	3.07995e-08	9.20905e-07
ENSG00000213085	CCDC19	-1.9917	5.74209	-9.18836	3.10468e-08	9.26916e-07
ENSG00000196550	FAM72A	1.56592	5.5675	9.18328	3.13067e-08	9.33283e-07
ENSG00000123485	HJURP	1.59455	5.01956	9.17708	3.16261e-08	9.41406e-07
ENSG00000165028	NIPSNAP3B	-0.771606	4.85882	-9.17607	3.16783e-08	9.41561e-07
ENSG00000131944	C19orf40	0.774251	4.34215	9.17279	3.18495e-08	9.45245e-07
ENSG00000077157	PPP1R12B	-0.701988	6.2794	-9.16822	3.20888e-08	9.50941e-07
ENSG00000198590	C3orf35	-0.766207	5.2792	-9.16698	3.21543e-08	9.51473e-07
ENSG00000203963	C1orf141	-1.08589	5.37662	-9.16482	3.22683e-08	9.53439e-07
ENSG00000118804	STBD1	-0.982932	4.76633	-9.16142	3.24489e-08	9.57363e-07
ENSG00000136235	GPNMB	1.90483	7.98898	9.1527	3.2917e-08	9.68321e-07
ENSG00000172824	CES4A	-1.46487	5.77379	-9.15345	3.28766e-08	9.68321e-07
ENSG00000100526	CDKN3	1.79863	5.28392	9.14725	3.3213e-08	9.75595e-07
ENSG00000132436	FIGNL1	0.958144	5.65945	9.14125	3.3542e-08	9.83818e-07
ENSG00000063127	SLC6A16	-1.13742	4.44793	-9.13732	3.37593e-08	9.88744e-07
ENSG00000106367	AP1S1	0.662116	4.83975	9.13346	3.39743e-08	9.93588e-07
ENSG00000213782	DDX47	0.785248	6.99493	9.12873	3.42398e-08	9.99892e-07
ENSG00000084463	WBP11	0.530728	7.79973	9.12522	3.44381e-08	1.00422e-06
ENSG00000179041	RRS1	0.69045	5.53741	9.12354	3.45335e-08	1.00554e-06
ENSG00000184270	HIST2H2AB	1.38401	6.99729	9.11908	3.47878e-08	1.01147e-06
ENSG00000173418	NAA20	0.761271	6.13241	9.11749	3.4879e-08	1.01265e-06
ENSG00000114503	NCBP2	0.891339	6.26918	9.09976	3.59128e-08	1.04097e-06
ENSG00000240972	MIF	1.1985	6.73723	9.09899	3.59581e-08	1.04097e-06
ENSG00000101384	JAG1	1.90784	8.06394	9.09641	3.61117e-08	1.04391e-06
ENSG00000146410	FAM54A	0.898339	4.48583	9.09478	3.62088e-08	1.0452e-06
ENSG00000168026	TTC21A	-1.51582	5.05571	-9.08921	3.6543e-08	1.05333e-06
ENSG00000117616	C1orf63	-0.841963	7.22515	-9.08801	3.66151e-08	1.05389e-06
ENSG00000261247	RP5-1086D14.3	-0.575966	6.0845	-9.08361	3.68822e-08	1.06006e-06
ENSG00000070526	ST6GALNAC1	-2.28825	5.57476	-9.08006	3.70987e-08	1.06323e-06
ENSG00000112312	GMNN	1.20727	5.64336	9.0809	3.70479e-08	1.06323e-06
ENSG00000163872	YEATS2	1.73837	7.16847	9.07869	3.7183e-08	1.06412e-06
ENSG00000167553	TUBA1C	0.82745	7.33133	9.07523	3.73958e-08	1.06869e-06
ENSG00000267596	CCL15	-1.35953	4.90872	-9.072	3.75962e-08	1.07288e-06
ENSG00000138018	EPT1	1.70767	7.03067	9.06982	3.77315e-08	1.07521e-06
ENSG00000129810	SGOL1	1.61002	5.50876	9.06407	3.80917e-08	1.08393e-06
ENSG00000149658	YTHDF1	0.464115	6.58894	9.06229	3.82043e-08	1.0856e-06
ENSG00000116194	ANGPTL1	-1.39737	4.92623	-9.05739	3.85147e-08	1.09287e-06
ENSG00000168268	NT5DC2	0.608328	5.83044	9.05332	3.87753e-08	1.09871e-06
ENSG00000143771	CNIH4	0.749036	6.15724	9.04422	3.93631e-08	1.11221e-06
ENSG00000169550	MUC15	-2.29379	5.93138	-9.04452	3.93436e-08	1.11221e-06
ENSG00000123136	DDX39A	0.804808	6.06067	9.03576	3.99185e-08	1.12504e-06
ENSG00000162148	PPP1R32	-0.968365	4.5924	-9.0356	3.99292e-08	1.12504e-06
ENSG00000161179	YDJC	0.539685	4.74254	9.03411	4.00276e-08	1.12623e-06
ENSG00000189180	ZNF33A	-0.819945	7.08144	-9.03188	4.01762e-08	1.12882e-06
ENSG00000196277	GRM7	-1.10437	4.66797	-9.03079	4.02485e-08	1.12927e-06
ENSG00000243660	ZNF487P	-1.35648	5.56368	-9.02393	4.07086e-08	1.14058e-06
ENSG00000146670	CDCA5	0.642993	4.97884	9.01942	4.10141e-08	1.14753e-06
ENSG00000165695	AK8	-1.42605	5.1244	-9.01336	4.14287e-08	1.15752e-06
ENSG00000101193	GID8	0.788332	6.42655	9.01078	4.1606e-08	1.15958e-06
ENSG00000151725	MLF1IP	1.12094	5.13273	9.00977	4.16761e-08	1.15958e-06
ENSG00000170788	DYDC1	-1.69064	5.88829	-9.0099	4.16669e-08	1.15958e-06
ENSG00000205937	RNPS1	0.592989	6.61985	9.00508	4.20018e-08	1.16702e-06
ENSG00000109794	FAM149A	-0.81672	5.08451	-9.00391	4.20831e-08	1.16766e-06
ENSG00000237649	KIFC1	1.02555	5.07554	9.00175	4.22344e-08	1.17024e-06
ENSG00000152952	PLOD2	1.59789	7.1771	9.00021	4.23428e-08	1.17162e-06
ENSG00000143493	INTS7	1.1561	6.82095	8.97775	4.39532e-08	1.2145e-06
ENSG00000171792	RHNO1	0.921862	6.53642	8.97607	4.40761e-08	1.21622e-06
ENSG00000110400	PVRL1	1.73886	5.79129	8.97467	4.41786e-08	1.21658e-06
ENSG00000125409	TEKT3	-1.53255	4.7411	-8.97341	4.42713e-08	1.21658e-06
ENSG00000171241	SHCBP1	1.63438	5.15545	8.9735	4.42648e-08	1.21658e-06
ENSG00000101084	C20orf24	1.13285	6.47897	8.96959	4.45536e-08	1.22266e-06
ENSG00000104415	WISP1	1.25967	5.44756	8.96383	4.49832e-08	1.23276e-06
ENSG00000006634	DBF4	1.04676	5.92312	8.96036	4.52437e-08	1.23627e-06
ENSG00000010626	LRRC23	-1.37187	5.51217	-8.95966	4.52965e-08	1.23627e-06
ENSG00000085840	ORC1	1.21146	4.42746	8.96047	4.52352e-08	1.23627e-06
ENSG00000163818	LZTFL1	-1.13215	6.04786	-8.95451	4.56867e-08	1.24523e-06
ENSG00000102313	ITIH6	-0.638495	4.2458	-8.95368	4.57496e-08	1.24525e-06
ENSG00000169239	CA5B	-0.914115	5.98221	-8.94615	4.63274e-08	1.25926e-06
ENSG00000122507	BBS9	-1.2865	6.39692	-8.93851	4.6922e-08	1.27279e-06
ENSG00000135205	CCDC146	-2.50685	7.06107	-8.93812	4.69521e-08	1.27279e-06
ENSG00000125871	C20orf72	1.64255	6.38503	8.93653	4.70766e-08	1.27444e-06
ENSG00000115216	NRBP1	0.545997	6.59689	8.93475	4.72172e-08	1.27523e-06
ENSG00000230567	FAM203B	0.382477	4.7646	8.93454	4.72331e-08	1.27523e-06
ENSG00000184220	C3orf26	0.750553	5.74728	8.9331	4.73472e-08	1.27659e-06
ENSG00000051180	RAD51	1.22441	5.09278	8.93215	4.74222e-08	1.27689e-06
ENSG00000111404	RERGL	-0.757155	4.30705	-8.92719	4.78166e-08	1.28234e-06
ENSG00000163468	CCT3	0.88577	7.84934	8.92745	4.77959e-08	1.28234e-06
ENSG00000185345	PARK2	-0.673873	4.77732	-8.92849	4.77132e-08	1.28234e-06
ENSG00000137501	SYTL2	-1.64446	6.74237	-8.92236	4.82034e-08	1.29016e-06
ENSG00000168411	RFWD3	1.38319	6.40864	8.92194	4.8237e-08	1.29016e-06
ENSG00000198836	OPA1	0.939397	7.28994	8.92022	4.83759e-08	1.29215e-06
ENSG00000151503	NCAPD3	1.07563	6.29389	8.91475	4.882e-08	1.30228e-06
ENSG00000142230	SAE1	0.821725	7.48509	8.9131	4.89549e-08	1.30414e-06
ENSG00000176871	WSB2	0.83062	6.81726	8.9123	4.90204e-08	1.30415e-06
ENSG00000031003	FAM13B	-0.565869	6.84615	-8.9105	4.91678e-08	1.30634e-06
ENSG00000065308	TRAM2	1.11088	7.61188	8.90968	4.92359e-08	1.30641e-06
ENSG00000112379	KIAA1244	-2.16987	6.29743	-8.90548	4.95826e-08	1.31387e-06
ENSG00000151789	ZNF385D	-0.693381	4.73124	-8.90394	4.97104e-08	1.31552e-06
ENSG00000186094	AGBL4	-1.127	4.45367	-8.90308	4.97823e-08	1.31568e-06
ENSG00000141052	MYOCD	-1.04716	4.45346	-8.90214	4.98603e-08	1.31601e-06
ENSG00000163359	COL6A3	1.84998	8.17173	8.89509	5.0452e-08	1.32987e-06
ENSG00000106588	PSMA2	0.807919	6.97777	8.88999	5.08839e-08	1.33875e-06
ENSG00000130176	CNN1	-1.37848	5.99557	-8.88954	5.09224e-08	1.33875e-06
ENSG00000185130	HIST1H2BL	1.3885	5.30331	8.88712	5.11297e-08	1.34244e-06
ENSG00000237240	U47924.25	0.975203	4.49861	8.88552	5.12664e-08	1.34427e-06
ENSG00000103534	TMC5	-2.87634	7.17921	-8.87846	5.18766e-08	1.35555e-06
ENSG00000104549	SQLE	1.34419	7.63964	8.87942	5.17932e-08	1.35555e-06
ENSG00000132570	PCBD2	-0.65664	5.67087	-8.87819	5.18996e-08	1.35555e-06
ENSG00000117650	NEK2	1.54484	5.07366	8.87548	5.21358e-08	1.35994e-06
ENSG00000162959	MEMO1	0.845446	6.3252	8.87079	5.25471e-08	1.36357e-06
ENSG00000163349	HIPK1	-0.948447	7.30682	-8.87154	5.24811e-08	1.36357e-06
ENSG00000167977	KCTD5	0.941402	6.93523	8.87232	5.24132e-08	1.36357e-06
ENSG00000258818	RNASE4	-1.44927	5.97262	-8.87135	5.24978e-08	1.36357e-06
ENSG00000168078	PBK	1.67853	4.77109	8.86868	5.27338e-08	1.36664e-06
ENSG00000171428	NAT1	-1.66089	5.21415	-8.86441	5.31127e-08	1.37469e-06
ENSG00000181544	FANCB	0.999603	4.42427	8.8594	5.35612e-08	1.3845e-06
ENSG00000253729	PRKDC	1.16653	8.31882	8.8583	5.36596e-08	1.38526e-06
ENSG00000147155	EBP	0.531726	5.75011	8.85499	5.39588e-08	1.38941e-06
ENSG00000185946	RNPC3	-1.16127	6.97791	-8.85572	5.38921e-08	1.38941e-06
ENSG00000137573	SULF1	2.25915	7.74812	8.84753	5.46385e-08	1.4051e-06
ENSG00000138587	MNS1	-2.49853	6.49057	-8.84436	5.49302e-08	1.41079e-06
ENSG00000116209	TMEM59	-0.720963	7.90645	-8.83799	5.55215e-08	1.42415e-06
ENSG00000141519	CCDC40	-1.57587	5.31148	-8.83313	5.59761e-08	1.43398e-06
ENSG00000104147	OIP5	1.25543	4.18059	8.83203	5.608e-08	1.4348e-06
ENSG00000165490	C11orf82	1.53358	5.12034	8.81975	5.72507e-08	1.46289e-06
ENSG00000109674	NEIL3	1.44399	4.88878	8.81706	5.75102e-08	1.46765e-06
ENSG00000069764	PLA2G10	-0.750477	5.33632	-8.81456	5.77525e-08	1.47195e-06
ENSG00000108671	PSMD11	1.01333	7.52624	8.81029	5.81689e-08	1.47506e-06
ENSG00000135446	CDK4	1.52013	6.63159	8.81065	5.81336e-08	1.47506e-06
ENSG00000154162	CDH12	-1.43575	4.64389	-8.8125	5.79531e-08	1.47506e-06
ENSG00000186231	KLHL32	-1.35849	4.82302	-8.81041	5.81573e-08	1.47506e-06
ENSG00000128567	PODXL	-0.853699	6.61718	-8.80893	5.83025e-08	1.47658e-06
ENSG00000197409	HIST1H3D	1.50272	6.20148	8.79967	5.92189e-08	1.4979e-06
ENSG00000100092	SH3BP1	0.73718	5.15553	8.7982	5.93658e-08	1.49972e-06
ENSG00000144857	BOC	-0.922989	5.03412	-8.79352	5.9836e-08	1.50969e-06
ENSG00000111704	NANOG	-0.783307	4.75639	-8.7917	6.00202e-08	1.51243e-06
ENSG00000113460	BRIX1	0.782155	6.95097	8.78979	6.02138e-08	1.51541e-06
ENSG00000168883	USP39	0.727258	6.07673	8.78834	6.03607e-08	1.5172e-06
ENSG00000108179	PPIF	1.46271	6.00941	8.78746	6.04508e-08	1.51756e-06
ENSG00000135476	ESPL1	0.675031	4.36648	8.77848	6.1373e-08	1.53878e-06
ENSG00000184949	FAM227A	-2.00957	5.12332	-8.77599	6.16319e-08	1.54141e-06
ENSG00000230873	RP3-486B10.1	-2.01601	4.70281	-8.77668	6.15602e-08	1.54141e-06
ENSG00000251349	MSANTD3-TMEFF1	1.37607	4.90957	8.7744	6.17973e-08	1.54362e-06
ENSG00000163882	POLR2H	0.722332	6.37993	8.76918	6.23446e-08	1.55535e-06
ENSG00000153237	CCDC148	-1.62391	4.94221	-8.755	6.38566e-08	1.59109e-06
ENSG00000083097	DOPEY1	-0.993984	6.34559	-8.75368	6.39986e-08	1.59265e-06
ENSG00000137547	MRPL15	0.801262	5.62048	8.75003	6.43947e-08	1.59854e-06
ENSG00000147394	ZNF185	1.10423	5.41138	8.75021	6.43756e-08	1.59854e-06
ENSG00000130518	KIAA1683	-0.822492	4.61537	-8.73353	6.62183e-08	1.64177e-06
ENSG00000141543	EIF4A3	0.938616	7.73814	8.72646	6.70156e-08	1.65949e-06
ENSG00000105880	DLX5	1.52791	4.53132	8.72279	6.74341e-08	1.66779e-06
ENSG00000187824	TMEM220	-0.906286	5.30652	-8.7154	6.82844e-08	1.68673e-06
ENSG00000170832	USP32	0.841	7.18935	8.70586	6.93977e-08	1.71212e-06
ENSG00000118200	CAMSAP2	1.31564	7.8697	8.69784	7.03487e-08	1.73345e-06
ENSG00000143862	ARL8A	0.720994	6.28658	8.69651	7.05081e-08	1.73524e-06
ENSG00000105479	CCDC114	-1.12066	5.40831	-8.69549	7.06301e-08	1.73611e-06
ENSG00000241697	TMEFF1	1.11913	5.08967	8.69412	7.07945e-08	1.73802e-06
ENSG00000178999	AURKB	1.20429	5.15706	8.69263	7.09736e-08	1.73941e-06
ENSG00000222046	DCDC2B	-1.33178	4.72434	-8.69221	7.10247e-08	1.73941e-06
ENSG00000162896	PIGR	-4.32697	8.61806	-8.68704	7.16507e-08	1.7526e-06
ENSG00000103035	PSMD7	1.0938	8.38996	8.68333	7.21043e-08	1.76154e-06
ENSG00000165480	SKA3	1.42126	5.18973	8.67958	7.25657e-08	1.76875e-06
ENSG00000172159	FRMD3	-0.6627	4.57124	-8.67949	7.2576e-08	1.76875e-06
ENSG00000130653	PNPLA7	-0.425942	4.76038	-8.66903	7.3879e-08	1.79832e-06
ENSG00000132603	NIP7	1.00626	6.75741	8.66787	7.40246e-08	1.79968e-06
ENSG00000105364	MRPL4	0.417974	5.22514	8.66712	7.41195e-08	1.7998e-06
ENSG00000165732	DDX21	1.0133	8.06377	8.66555	7.43179e-08	1.80197e-06
ENSG00000167645	YIF1B	0.609823	6.52903	8.66499	7.43889e-08	1.80197e-06
ENSG00000123600	METTL8	1.09585	6.15259	8.66358	7.45672e-08	1.80411e-06
ENSG00000114670	NEK11	-1.66801	5.36257	-8.66199	7.47685e-08	1.8068e-06
ENSG00000091651	ORC6	1.30053	4.72323	8.65924	7.51201e-08	1.81311e-06
ENSG00000196787	HIST1H2AG	1.84488	6.02224	8.65481	7.56888e-08	1.82464e-06
ENSG00000178904	DPY19L3	-0.961442	6.43825	-8.65312	7.59067e-08	1.82769e-06
ENSG00000181378	CCDC108	-1.37323	4.73953	-8.65045	7.62535e-08	1.83384e-06
ENSG00000172955	ADH6	-0.836548	4.21148	-8.64973	7.63464e-08	1.83387e-06
ENSG00000161888	SPC24	0.838586	5.00484	8.64458	7.70195e-08	1.84782e-06
ENSG00000126785	RHOJ	-1.54013	6.45451	-8.63998	7.76259e-08	1.86014e-06
ENSG00000122068	FYTTD1	0.956515	7.14615	8.63758	7.79437e-08	1.86553e-06
ENSG00000140398	NEIL1	-1.10763	5.60078	-8.63491	7.82998e-08	1.87181e-06
ENSG00000197980	RP11-6F2.7	-1.57502	4.9237	-8.63209	7.8677e-08	1.87859e-06
ENSG00000256061	DYX1C1	-1.84457	5.07045	-8.62675	7.93975e-08	1.89354e-06
ENSG00000132141	CCT6B	-0.739079	4.45639	-8.62272	7.99448e-08	1.90432e-06
ENSG00000131153	GINS2	1.42103	5.07316	8.61874	8.04908e-08	1.91505e-06
ENSG00000105784	RUNDC3B	-0.400486	4.36324	-8.61691	8.07416e-08	1.91874e-06
ENSG00000132286	FXC1	-0.630178	7.77709	-8.61391	8.11569e-08	1.92404e-06
ENSG00000155380	SLC16A1	1.67828	5.78125	8.61409	8.11326e-08	1.92404e-06
ENSG00000138207	RBP4	-1.18802	4.9181	-8.60973	8.17379e-08	1.93553e-06
ENSG00000092853	CLSPN	1.7524	4.96813	8.60551	8.23303e-08	1.94725e-06
ENSG00000111445	RFC5	1.27795	6.23219	8.60276	8.27183e-08	1.95412e-06
ENSG00000111077	TENC1	-0.639468	5.18562	-8.59916	8.32287e-08	1.96386e-06
ENSG00000149257	SERPINH1	1.22244	6.05894	8.59476	8.38574e-08	1.97637e-06
ENSG00000138182	KIF20B	1.3209	6.0447	8.59393	8.39761e-08	1.97684e-06
ENSG00000213551	DNAJC9	0.658022	5.93494	8.59163	8.43075e-08	1.98231e-06
ENSG00000136261	BZW2	1.29564	6.57472	8.59044	8.44792e-08	1.98402e-06
ENSG00000164032	H2AFZ	0.824916	6.20001	8.58966	8.45927e-08	1.98436e-06
ENSG00000012223	LTF	-3.5803	7.70142	-8.58065	8.59068e-08	2.01283e-06
ENSG00000186710	CCDC42B	-1.42696	4.80559	-8.57887	8.6169e-08	2.01662e-06
ENSG00000132424	PNISR	-0.63836	8.1298	-8.56697	8.79441e-08	2.05576e-06
ENSG00000188316	ENO4	-1.91036	4.8201	-8.56565	8.81435e-08	2.05802e-06
ENSG00000196693	ZNF33B	-0.776125	6.63049	-8.56294	8.8554e-08	2.06519e-06
ENSG00000161202	DVL3	0.991826	6.95727	8.5617	8.87421e-08	2.06611e-06
ENSG00000170035	UBE2E3	0.509192	6.8801	8.56132	8.87995e-08	2.06611e-06
ENSG00000066084	DIP2B	1.4716	7.49603	8.5604	8.89396e-08	2.06697e-06
ENSG00000113407	TARS	1.14878	6.88354	8.55957	8.90663e-08	2.06751e-06
ENSG00000089006	SNX5	0.668255	7.30868	8.55687	8.94803e-08	2.07472e-06
ENSG00000100028	SNRPD3	0.423787	6.71469	8.55299	9.00782e-08	2.08471e-06
ENSG00000153666	GOLGA8IP	-0.528535	5.70173	-8.55272	9.01191e-08	2.08471e-06
ENSG00000143179	UCK2	1.00404	5.69873	8.54387	9.14991e-08	2.11419e-06
ENSG00000124784	RIOK1	1.07128	6.81006	8.54215	9.17695e-08	2.11556e-06
ENSG00000135823	STX6	1.08864	6.84327	8.54271	9.16806e-08	2.11556e-06
ENSG00000185261	KIAA0825	-1.73925	6.0549	-8.54091	9.19646e-08	2.11577e-06
ENSG00000196355	AC021860.1	-1.28724	5.77521	-8.54075	9.19899e-08	2.11577e-06
ENSG00000169860	P2RY1	2.05055	5.33132	8.53916	9.22419e-08	2.11913e-06
ENSG00000100583	SAMD15	-1.40283	5.15323	-8.53516	9.28778e-08	2.12886e-06
ENSG00000139865	TTC6	-1.83992	5.21166	-8.53544	9.28333e-08	2.12886e-06
ENSG00000071991	CDH19	-1.07636	4.05034	-8.53424	9.3024e-08	2.12977e-06
ENSG00000175216	CKAP5	0.93668	7.55056	8.53171	9.34306e-08	2.13664e-06
ENSG00000167670	CHAF1A	0.910679	5.42771	8.52141	9.50989e-08	2.17231e-06
ENSG00000005249	PRKAR2B	-1.33679	5.84039	-8.51406	9.63087e-08	2.19744e-06
ENSG00000131044	TTLL9	-1.75762	5.13254	-8.50983	9.70131e-08	2.21099e-06
ENSG00000186496	ZNF396	-0.956897	4.17818	-8.50429	9.79421e-08	2.22963e-06
ENSG00000141385	AFG3L2	0.628566	6.64748	8.50226	9.82858e-08	2.23491e-06
ENSG00000149636	DSN1	1.14441	5.80735	8.5	9.86681e-08	2.24106e-06
ENSG00000152253	SPC25	1.01935	4.62911	8.4988	9.88719e-08	2.24315e-06
ENSG00000142188	TMEM50B	-0.78369	6.87503	-8.49645	9.92733e-08	2.24971e-06
ENSG00000120254	MTHFD1L	1.08675	5.96754	8.49535	9.94628e-08	2.25145e-06
ENSG00000143753	DEGS1	0.713965	7.32792	8.49444	9.96182e-08	2.25243e-06
ENSG00000120087	HOXB7	0.886432	6.11548	8.49266	9.9924e-08	2.25649e-06
ENSG00000186340	THBS2	2.11099	7.33302	8.49209	1.00023e-07	2.25649e-06
ENSG00000079616	KIF22	0.938244	5.4688	8.49063	1.00274e-07	2.25829e-06
ENSG00000108381	ASPA	-1.4019	4.73004	-8.48967	1.00441e-07	2.25829e-06
ENSG00000214021	TTLL3	-0.833271	5.56518	-8.49003	1.00377e-07	2.25829e-06
ENSG00000125912	NCLN	0.635941	5.70364	8.48114	1.01928e-07	2.28914e-06
ENSG00000196917	HCAR1	-0.663356	4.07973	-8.47981	1.02162e-07	2.29185e-06
ENSG00000087470	DNM1L	0.80665	7.71008	8.47911	1.02287e-07	2.29206e-06
ENSG00000114999	TTL	0.927734	5.67322	8.4773	1.02607e-07	2.29667e-06
ENSG00000106462	EZH2	1.30431	5.77472	8.47395	1.03201e-07	2.3074e-06
ENSG00000176402	GJC3	-1.86678	4.54294	-8.4733	1.03317e-07	2.30742e-06
ENSG00000072506	HSD17B10	0.602815	6.5268	8.47123	1.03687e-07	2.3131e-06
ENSG00000177685	EFCAB4A	-0.607427	5.03484	-8.46588	1.04649e-07	2.32937e-06
ENSG00000184205	TSPYL2	-0.910429	6.57673	-8.46651	1.04535e-07	2.32937e-06
ENSG00000090382	LYZ	-2.19189	10.6739	-8.46362	1.05058e-07	2.3333e-06
ENSG00000203709	C1orf132	-1.0027	5.52525	-8.46412	1.04967e-07	2.3333e-06
ENSG00000172239	PAIP1	0.762744	6.75733	8.46261	1.05242e-07	2.33478e-06
ENSG00000174775	HRAS	0.381682	5.35039	8.45817	1.06052e-07	2.35015e-06
ENSG00000198932	GPRASP1	-0.505409	5.00467	-8.45698	1.06269e-07	2.35237e-06
ENSG00000141076	CIRH1A	1.07451	7.57682	8.45153	1.07275e-07	2.37202e-06
ENSG00000163431	LMOD1	-1.09362	5.51173	-8.44801	1.0793e-07	2.38387e-06
ENSG00000106211	HSPB1	1.41592	7.61496	8.44043	1.09354e-07	2.41265e-06
ENSG00000064225	ST3GAL6	-0.744857	5.40435	-8.43652	1.10096e-07	2.42416e-06
ENSG00000184575	XPOT	1.07449	8.3449	8.43641	1.10118e-07	2.42416e-06
ENSG00000161217	PCYT1A	1.29276	6.81365	8.43572	1.10249e-07	2.42439e-06
ENSG00000185267	CDNF	-1.09436	5.1107	-8.43424	1.10531e-07	2.42792e-06
ENSG00000141665	FBXO15	-1.35064	5.01648	-8.42888	1.11563e-07	2.44791e-06
ENSG00000166508	MCM7	1.24728	6.19366	8.42061	1.13172e-07	2.4805e-06
ENSG00000134871	COL4A2	1.21028	6.20986	8.41561	1.14157e-07	2.49935e-06
ENSG00000114209	PDCD10	0.807337	7.1058	8.41379	1.14516e-07	2.50448e-06
ENSG00000090520	DNAJB11	0.867246	6.83011	8.41225	1.14823e-07	2.50573e-06
ENSG00000249931	RP13-395E19.1	-0.568602	6.01263	-8.41269	1.14735e-07	2.50573e-06
ENSG00000187951	ARHGAP11B	1.16102	5.39069	8.41073	1.15127e-07	2.50961e-06
ENSG00000006118	TMEM132A	0.593894	4.71729	8.40471	1.16334e-07	2.53043e-06
ENSG00000137309	HMGA1	0.953608	5.82095	8.40526	1.16224e-07	2.53043e-06
ENSG00000185046	ANKS1B	-0.933945	4.51423	-8.40247	1.16787e-07	2.53753e-06
ENSG00000135451	TROAP	0.579044	4.65176	8.39883	1.17527e-07	2.55084e-06
ENSG00000150628	SPATA4	-1.5079	4.67812	-8.39621	1.18063e-07	2.55969e-06
ENSG00000084774	CAD	0.89697	5.26103	8.39084	1.19169e-07	2.58088e-06
ENSG00000163597	SNHG16	0.674831	7.47224	8.38798	1.19762e-07	2.59091e-06
ENSG00000135541	AHI1	-0.732468	6.20408	-8.38358	1.2068e-07	2.60251e-06
ENSG00000149292	TTC12	-1.13114	5.46739	-8.38354	1.20688e-07	2.60251e-06
ENSG00000197520	FAM177B	-1.81859	5.34399	-8.38392	1.20608e-07	2.60251e-06
ENSG00000164347	GFM2	-0.765682	6.51496	-8.38067	1.21293e-07	2.61275e-06
ENSG00000205838	TTC23L	-1.25307	4.82981	-8.37666	1.2214e-07	2.62817e-06
ENSG00000185262	FAM100B	0.532794	6.57596	8.37564	1.22357e-07	2.63003e-06
ENSG00000103257	SLC7A5	2.65097	6.83401	8.37438	1.22624e-07	2.63294e-06
ENSG00000131351	HAUS8	0.761933	5.27164	8.36381	1.24899e-07	2.67892e-06
ENSG00000024862	CCDC28A	-0.530367	6.01444	-8.36091	1.25532e-07	2.68961e-06
ENSG00000142621	FHAD1	-1.81838	5.33827	-8.35421	1.27003e-07	2.71532e-06
ENSG00000180347	CCDC129	-1.76725	4.67118	-8.35468	1.269e-07	2.71532e-06
ENSG00000197914	HIST1H4K	1.10407	6.67833	8.35236	1.27413e-07	2.72118e-06
ENSG00000053372	MRTO4	0.720143	5.48594	8.35142	1.27623e-07	2.72276e-06
ENSG00000153044	CENPH	0.838047	5.06163	8.3475	1.28497e-07	2.73709e-06
ENSG00000157388	CACNA1D	-1.26267	4.89934	-8.34718	1.28568e-07	2.73709e-06
ENSG00000182512	GLRX5	0.544381	5.82172	8.34643	1.28736e-07	2.73776e-06
ENSG00000137404	NRM	0.652654	5.10408	8.34392	1.29301e-07	2.74675e-06
ENSG00000196866	HIST1H2AD	1.93256	6.47409	8.34333	1.29433e-07	2.74675e-06
ENSG00000100297	MCM5	1.59897	6.6255	8.33464	1.31408e-07	2.78069e-06
ENSG00000101189	C20orf20	0.690309	4.75038	8.33447	1.31449e-07	2.78069e-06
ENSG00000166130	IKBIP	0.481059	4.83783	8.33474	1.31387e-07	2.78069e-06
ENSG00000164197	RNF180	-0.882985	6.05812	-8.33329	1.31718e-07	2.78345e-06
ENSG00000184661	CDCA2	1.76171	4.86193	8.3312	1.32198e-07	2.79065e-06
ENSG00000189057	FAM111B	1.89725	5.3605	8.3291	1.32684e-07	2.79796e-06
ENSG00000136828	RALGPS1	-0.829204	5.10365	-8.32774	1.33e-07	2.80167e-06
ENSG00000204262	COL5A2	2.38815	6.47252	8.3257	1.33474e-07	2.80869e-06
ENSG00000114455	HHLA2	-2.45389	5.20338	-8.32208	1.34319e-07	2.82271e-06
ENSG00000196747	HIST1H2AI	1.30161	5.86497	8.32164	1.34422e-07	2.82271e-06
ENSG00000101938	CHRDL1	-1.98417	5.61848	-8.31398	1.36233e-07	2.85759e-06
ENSG00000135373	EHF	-2.17117	8.1348	-8.31341	1.36368e-07	2.85759e-06
ENSG00000172794	RAB37	-0.444524	4.36567	-8.30518	1.38343e-07	2.89596e-06
ENSG00000255737	RP11-571M6.6	0.899208	4.64575	8.3034	1.38773e-07	2.90192e-06
ENSG00000182199	SHMT2	0.858728	6.20265	8.3027	1.38942e-07	2.90243e-06
ENSG00000171208	NETO2	2.18579	5.82019	8.30111	1.39329e-07	2.90445e-06
ENSG00000232653	RP11-1000B6.4	-0.638891	6.21646	-8.30128	1.39288e-07	2.90445e-06
ENSG00000120693	SMAD9	-1.08983	5.80602	-8.29837	1.4e-07	2.9154e-06
ENSG00000143514	TP53BP2	0.597548	6.84354	8.29522	1.40772e-07	2.92843e-06
ENSG00000151388	ADAMTS12	2.08452	5.29029	8.29331	1.41243e-07	2.93518e-06
ENSG00000011260	UTP18	0.636591	6.28596	8.28278	1.43868e-07	2.97753e-06
ENSG00000064205	WISP2	-0.688014	4.64411	-8.28275	1.43875e-07	2.97753e-06
ENSG00000112320	SOBP	-1.04797	5.07523	-8.2832	1.43762e-07	2.97753e-06
ENSG00000144036	EXOC6B	1.07476	7.27565	8.28404	1.43552e-07	2.97753e-06
ENSG00000102383	ZDHHC15	-0.744049	4.51507	-8.28081	1.44364e-07	2.98458e-06
ENSG00000085999	RAD54L	0.916415	4.37138	8.27762	1.45173e-07	2.9982e-06
ENSG00000214274	ANG	-1.42637	5.60478	-8.27671	1.45405e-07	2.99991e-06
ENSG00000172476	RAB40A	-0.352313	4.69533	-8.27496	1.45852e-07	3.00602e-06
ENSG00000121644	DESI2	0.949623	6.55437	8.27318	1.46308e-07	3.01232e-06
ENSG00000039139	DNAH5	-3.70734	6.5027	-8.27216	1.46569e-07	3.01262e-06
ENSG00000188626	RP11-578F21.5	-0.594601	5.48442	-8.27195	1.46623e-07	3.01262e-06
ENSG00000168542	COL3A1	2.66294	8.59639	8.27108	1.46845e-07	3.01409e-06
ENSG00000100410	PHF5A	0.667253	5.49264	8.2655	1.48288e-07	3.04058e-06
ENSG00000198429	ZNF69	-0.848862	6.31453	-8.26441	1.48572e-07	3.0433e-06
ENSG00000153046	CDYL	0.585641	5.65463	8.26032	1.49642e-07	3.06208e-06
ENSG00000005022	SLC25A5	0.813647	7.02418	8.25887	1.50022e-07	3.06673e-06
ENSG00000159625	CCDC135	-1.56373	4.77763	-8.25636	1.50685e-07	3.07713e-06
ENSG00000182253	SYNM	-1.05058	5.77814	-8.25495	1.51057e-07	3.07906e-06
ENSG00000197061	HIST1H4C	1.02636	8.13305	8.25484	1.51086e-07	3.07906e-06
ENSG00000101412	E2F1	0.490352	5.15402	8.25276	1.51637e-07	3.08589e-06
ENSG00000114686	MRPL3	0.813548	7.67281	8.25241	1.5173e-07	3.08589e-06
ENSG00000116688	MFN2	0.685174	6.47557	8.25178	1.51899e-07	3.0862e-06
ENSG00000198125	MB	-0.519805	4.40428	-8.25043	1.52258e-07	3.09035e-06
ENSG00000133665	DYDC2	-1.39265	4.75543	-8.24916	1.52597e-07	3.09412e-06
ENSG00000140092	FBLN5	-1.38388	6.36375	-8.24734	1.53085e-07	3.10086e-06
ENSG00000165115	KIF27	-1.81042	6.54615	-8.24192	1.5455e-07	3.12475e-06
ENSG00000236338	AC015987.2	1.11213	5.15961	8.24182	1.54576e-07	3.12475e-06
ENSG00000107815	C10orf2	0.555344	4.50893	8.24006	1.55055e-07	3.13126e-06
ENSG00000144451	SPAG16	-1.53959	5.65881	-8.23885	1.55386e-07	3.13479e-06
ENSG00000179938	GOLGA8J	-0.515235	5.81931	-8.23236	1.57166e-07	3.16751e-06
ENSG00000147862	NFIB	-1.38461	7.52432	-8.23101	1.5754e-07	3.17185e-06
ENSG00000189045	ANKDD1B	-1.68864	4.88447	-8.22948	1.57964e-07	3.1772e-06
ENSG00000129167	TPH1	-0.484909	4.0669	-8.2289	1.58123e-07	3.1772e-06
ENSG00000111879	FAM184A	-1.30606	5.02172	-8.22499	1.59215e-07	3.19568e-06
ENSG00000131018	SYNE1	-1.93327	6.31542	-8.22446	1.59361e-07	3.19568e-06
ENSG00000114867	EIF4G1	0.820401	7.01165	8.22024	1.60548e-07	3.21626e-06
ENSG00000106541	AGR2	-2.85735	7.01125	-8.21489	1.62067e-07	3.24344e-06
ENSG00000122367	LDB3	-0.516805	4.36442	-8.2013	1.65989e-07	3.31862e-06
ENSG00000160688	FLAD1	0.609959	5.71198	8.19664	1.67357e-07	3.34263e-06
ENSG00000170779	CDCA4	0.970133	5.78654	8.19577	1.67613e-07	3.34442e-06
ENSG00000167216	KATNAL2	-1.02723	5.56167	-8.19385	1.68181e-07	3.3524e-06
ENSG00000084733	RAB10	0.88907	8.87923	8.19171	1.68816e-07	3.36172e-06
ENSG00000099783	HNRNPM	0.478626	8.79793	8.18777	1.69992e-07	3.38179e-06
ENSG00000183914	DNAH2	-2.34699	5.27781	-8.18654	1.70362e-07	3.38578e-06
ENSG00000164754	RAD21	0.804183	7.06673	8.18253	1.71568e-07	3.40508e-06
ENSG00000178110	LEKR1	-1.47402	4.64237	-8.18163	1.71843e-07	3.40508e-06
ENSG00000184363	PKP3	0.905157	5.02659	8.1821	1.717e-07	3.40508e-06
ENSG00000110880	CORO1C	0.963529	7.8742	8.17783	1.72998e-07	3.42457e-06
ENSG00000151320	AKAP6	-1.66868	4.91949	-8.17516	1.73813e-07	3.43731e-06
ENSG00000150594	ADRA2A	-0.568179	4.16948	-8.17121	1.7503e-07	3.45796e-06
ENSG00000203952	CCDC160	-1.30637	4.51198	-8.16849	1.75873e-07	3.47119e-06
ENSG00000058063	ATP11B	0.992859	8.35722	8.16604	1.76635e-07	3.4828e-06
ENSG00000015475	BID	0.852369	5.48603	8.1544	1.80302e-07	3.5516e-06
ENSG00000119969	HELLS	1.52952	6.03446	8.14988	1.81748e-07	3.57657e-06
ENSG00000134308	YWHAQ	0.799118	7.96767	8.14665	1.82787e-07	3.59293e-06
ENSG00000150593	PDCD4	-0.951368	8.2683	-8.14619	1.82937e-07	3.59293e-06
ENSG00000206418	RAB12	1.02409	7.66467	8.13915	1.85227e-07	3.63433e-06
ENSG00000104490	NCALD	-1.08824	5.90219	-8.13801	1.85602e-07	3.63813e-06
ENSG00000100281	HMGXB4	0.710614	6.82093	8.1351	1.86561e-07	3.65336e-06
ENSG00000132326	PER2	-1.47631	6.54551	-8.12916	1.8853e-07	3.6883e-06
ENSG00000001561	ENPP4	-1.49465	5.50205	-8.1248	1.89992e-07	3.70606e-06
ENSG00000125835	SNRPB	1.03076	5.64116	8.12504	1.8991e-07	3.70606e-06
ENSG00000176208	ATAD5	1.28149	5.43384	8.1248	1.89993e-07	3.70606e-06
ENSG00000128050	PAICS	1.07331	6.91171	8.11924	1.91872e-07	3.73908e-06
ENSG00000065600	TMEM206	0.728716	4.72329	8.11774	1.92381e-07	3.74536e-06
ENSG00000160838	LRRC71	-1.13772	4.6647	-8.11679	1.92708e-07	3.74807e-06
ENSG00000142453	CARM1	0.898911	6.45002	8.11385	1.93712e-07	3.76394e-06
ENSG00000163961	RNF168	1.51239	7.54973	8.11177	1.94427e-07	3.77418e-06
ENSG00000182272	B4GALNT4	0.495779	4.44759	8.10259	1.97618e-07	3.83241e-06
ENSG00000126261	UBA2	0.917664	8.06591	8.10124	1.98091e-07	3.83416e-06
ENSG00000160183	TMPRSS3	-0.81652	4.566	-8.1015	1.97999e-07	3.83416e-06
ENSG00000116678	LEPR	-1.48657	6.75856	-8.09848	1.99065e-07	3.8493e-06
ENSG00000133422	MORC2	0.800537	6.36137	8.09765	1.99356e-07	3.85121e-06
ENSG00000197238	HIST1H4J	0.825246	6.67053	8.08952	2.02254e-07	3.90342e-06
ENSG00000175793	SFN	2.9876	8.08605	8.08219	2.04902e-07	3.95072e-06
ENSG00000180198	RCC1	0.699323	5.43086	8.08119	2.05267e-07	3.95395e-06
ENSG00000163885	CCDC37	-1.54235	4.93387	-8.07944	2.05906e-07	3.96245e-06
ENSG00000185651	UBE2L3	0.469052	7.37275	8.07519	2.07465e-07	3.98863e-06
ENSG00000113396	SLC27A6	-0.568926	4.1699	-8.07414	2.07855e-07	3.99229e-06
ENSG00000128944	C15orf23	1.26948	5.97326	8.06706	2.10488e-07	4.03545e-06
ENSG00000163406	SLC15A2	-1.7579	6.48649	-8.06701	2.10505e-07	4.03545e-06
ENSG00000137310	TCF19	0.759713	4.26508	8.0661	2.10847e-07	4.03815e-06
ENSG00000106628	POLD2	0.484816	5.88368	8.06079	2.12847e-07	4.06983e-06
ENSG00000166889	PATL1	0.782983	7.5316	8.06063	2.12908e-07	4.06983e-06
ENSG00000166313	APBB1	-0.393319	4.57593	-8.05819	2.13835e-07	4.08366e-06
ENSG00000215187	FAM166B	-1.58926	5.35423	-8.05306	2.15795e-07	4.11717e-06
ENSG00000113838	TBCCD1	0.620855	5.95195	8.04534	2.18783e-07	4.16912e-06
ENSG00000171940	ZNF217	0.547486	7.19524	8.04495	2.18935e-07	4.16912e-06
ENSG00000006451	RALA	0.885981	5.6627	8.04233	2.19958e-07	4.18463e-06
ENSG00000100764	PSMC1	0.782224	7.7453	8.04171	2.20202e-07	4.1853e-06
ENSG00000178125	PPP1R42	-0.977211	5.05201	-8.03996	2.20886e-07	4.19432e-06
ENSG00000215018	COL28A1	-1.10219	4.83426	-8.03887	2.21317e-07	4.19852e-06
ENSG00000150995	ITPR1	-1.09376	5.96837	-8.03632	2.22323e-07	4.21362e-06
ENSG00000100350	FOXRED2	0.728336	5.28677	8.03577	2.22544e-07	4.21383e-06
ENSG00000130706	ADRM1	0.708155	6.12496	8.03441	2.23083e-07	4.22004e-06
ENSG00000010361	FUZ	-0.914894	5.89785	-8.02915	2.25183e-07	4.25574e-06
ENSG00000133110	POSTN	2.19307	8.51477	8.02825	2.25545e-07	4.25856e-06
ENSG00000115648	MLPH	-1.45156	5.57218	-8.02593	2.26479e-07	4.27155e-06
ENSG00000153310	FAM49B	0.798616	6.60778	8.02529	2.26738e-07	4.27155e-06
ENSG00000185480	PARPBP	1.20207	5.01226	8.02496	2.26872e-07	4.27155e-06
ENSG00000171811	TTC40	-1.25054	4.78971	-8.01478	2.3103e-07	4.34575e-06
ENSG00000143401	ANP32E	0.703173	6.95449	8.00873	2.33542e-07	4.38887e-06
ENSG00000179750	APOBEC3B	1.65708	6.1821	8.00774	2.33952e-07	4.39247e-06
ENSG00000178115	AC026150.9	-0.738681	6.97128	-8.00608	2.34647e-07	4.40138e-06
ENSG00000096696	DSP	1.98598	9.59641	8.00146	2.36592e-07	4.41963e-06
ENSG00000104450	SPAG1	-1.47597	5.75008	-8.00224	2.36264e-07	4.41963e-06
ENSG00000110218	PANX1	0.979761	6.11354	8.00254	2.36136e-07	4.41963e-06
ENSG00000136295	TTYH3	0.979962	5.9053	8.00171	2.36486e-07	4.41963e-06
ENSG00000137098	SPAG8	-1.36571	4.64306	-8.00063	2.36943e-07	4.41963e-06
ENSG00000151892	GFRA1	-1.57095	5.3801	-8.00101	2.36781e-07	4.41963e-06
ENSG00000164953	TMEM67	-1.70355	6.56213	-7.99562	2.39074e-07	4.45523e-06
ENSG00000197275	RAD54B	1.24564	5.29613	7.99476	2.39441e-07	4.45791e-06
ENSG00000216937	CCDC7	-0.613016	5.74382	-7.99411	2.39722e-07	4.45901e-06
ENSG00000142973	CYP4B1	-2.22461	6.14418	-7.99001	2.41485e-07	4.48763e-06
ENSG00000123560	PLP1	-0.710657	4.03962	-7.97942	2.46102e-07	4.56497e-06
ENSG00000162600	OMA1	-0.610486	6.11234	-7.97976	2.4595e-07	4.56497e-06
ENSG00000186687	LYRM7	-0.473375	6.19669	-7.97534	2.47906e-07	4.59417e-06
ENSG00000170381	SEMA3E	-1.22828	4.81833	-7.97413	2.48441e-07	4.59983e-06
ENSG00000196363	WDR5	0.758844	6.13133	7.97335	2.4879e-07	4.60204e-06
ENSG00000143942	CHAC2	0.922362	4.93788	7.9714	2.49661e-07	4.61389e-06
ENSG00000176029	C11orf16	-1.72012	5.08304	-7.9667	2.51768e-07	4.64855e-06
ENSG00000233224	HIST1H2AM	1.20426	5.96601	7.96499	2.52541e-07	4.65852e-06
ENSG00000165724	ZMYND19	0.673461	5.62877	7.96441	2.52803e-07	4.65906e-06
ENSG00000206559	ZCWPW2	-0.398635	5.09489	-7.96216	2.53825e-07	4.6736e-06
ENSG00000123607	TTC21B	-1.22206	6.72515	-7.95833	2.55573e-07	4.70147e-06
ENSG00000243627	AP000322.53	-1.40632	4.47306	-7.95775	2.5584e-07	4.70206e-06
ENSG00000140022	STON2	1.44384	6.14938	7.9551	2.57057e-07	4.72009e-06
ENSG00000118513	MYB	-1.48863	5.57524	-7.94926	2.59763e-07	4.76541e-06
ENSG00000171174	RBKS	-0.706757	5.0588	-7.93728	2.65409e-07	4.86453e-06
ENSG00000154175	ABI3BP	-2.05268	7.46413	-7.93598	2.66029e-07	4.87145e-06
ENSG00000158113	LRRC43	-1.07518	4.58194	-7.93012	2.68841e-07	4.91844e-06
ENSG00000110107	PRPF19	0.940529	6.80833	7.92716	2.70274e-07	4.94014e-06
ENSG00000174013	FBXO45	0.856385	5.87191	7.92592	2.70878e-07	4.94668e-06
ENSG00000163521	GLB1L	-1.34313	5.20185	-7.92347	2.72072e-07	4.95944e-06
ENSG00000226784	PGAM4	0.73032	4.29552	7.92373	2.71947e-07	4.95944e-06
ENSG00000069248	NUP133	0.523794	6.33558	7.92098	2.73293e-07	4.96876e-06
ENSG00000163444	TMEM183A	0.606499	6.78466	7.92148	2.73045e-07	4.96876e-06
ENSG00000186432	KPNA4	0.764076	7.50724	7.92091	2.73327e-07	4.96876e-06
ENSG00000163617	KIAA1407	-1.44287	6.06287	-7.91967	2.73934e-07	4.97527e-06
ENSG00000062822	POLD1	0.304309	4.69813	7.91637	2.75568e-07	4.99589e-06
ENSG00000162063	CCNF	1.0591	5.10249	7.91674	2.75383e-07	4.99589e-06
ENSG00000067225	PKM	1.09395	8.16714	7.9157	2.75899e-07	4.99736e-06
ENSG00000108821	COL1A1	2.33288	7.36532	7.91479	2.76349e-07	5.00099e-06
ENSG00000146918	NCAPG2	1.34315	5.82267	7.90787	2.79808e-07	5.05902e-06
ENSG00000100056	DGCR14	0.697326	5.76499	7.90614	2.80682e-07	5.07025e-06
ENSG00000178467	P4HTM	-0.801432	5.00615	-7.90428	2.81623e-07	5.08265e-06
ENSG00000155561	NUP205	1.00052	7.12424	7.90283	2.82361e-07	5.09139e-06
ENSG00000182611	HIST1H2AJ	1.11109	6.47366	7.90051	2.83543e-07	5.1081e-06
ENSG00000144134	RABL2A	-1.32602	6.61762	-7.89879	2.84418e-07	5.11928e-06
ENSG00000196136	SERPINA3	-2.27506	6.84415	-7.88835	2.89817e-07	5.21177e-06
ENSG00000165637	VDAC2	0.747877	8.04973	7.88754	2.90241e-07	5.2147e-06
ENSG00000166262	FAM227B	-1.06456	5.11238	-7.88633	2.90876e-07	5.22143e-06
ENSG00000002587	HS3ST1	-0.817807	5.05409	-7.88222	2.93034e-07	5.24474e-06
ENSG00000101945	SUV39H1	0.567146	4.84639	7.88194	2.93186e-07	5.24474e-06
ENSG00000131462	TUBG1	1.13702	7.38867	7.88234	2.92971e-07	5.24474e-06
ENSG00000187726	DNAJB13	-1.2117	4.55944	-7.88187	2.93222e-07	5.24474e-06
ENSG00000156313	RPGR	-1.30734	6.33667	-7.87782	2.95367e-07	5.27448e-06
ENSG00000177084	POLE	0.861355	5.49774	7.87774	2.95411e-07	5.27448e-06
ENSG00000041357	PSMA4	0.775885	7.24288	7.87592	2.96385e-07	5.28716e-06
ENSG00000177025	C19orf18	-0.736616	4.15265	-7.87429	2.97256e-07	5.29797e-06
ENSG00000100084	HIRA	0.454618	6.20896	7.87343	2.97716e-07	5.30146e-06
ENSG00000142632	ARHGEF19	0.418488	4.91055	7.87195	2.98514e-07	5.31094e-06
ENSG00000188064	WNT7B	0.694034	4.29793	7.86507	3.0224e-07	5.37247e-06
ENSG00000189350	FAM179A	-1.01944	4.79742	-7.86183	3.0401e-07	5.39914e-06
ENSG00000155959	VBP1	0.696521	5.882	7.86105	3.0444e-07	5.40199e-06
ENSG00000135702	CHST5	-0.665628	4.13821	-7.85894	3.05605e-07	5.41786e-06
ENSG00000074219	TEAD2	0.62963	4.78374	7.85685	3.06757e-07	5.43348e-06
ENSG00000161849	KRT84	0.390224	3.97313	7.85243	3.09217e-07	5.47221e-06
ENSG00000049541	RFC2	1.00067	5.99598	7.84563	3.13035e-07	5.53002e-06
ENSG00000175063	UBE2C	1.49627	5.58475	7.84598	3.12841e-07	5.53002e-06
ENSG00000204566	C10orf115	-1.54609	4.25086	-7.84505	3.13368e-07	5.53101e-06
ENSG00000253379	RP11-1102P16.1	-0.727869	4.32821	-7.8426	3.14757e-07	5.55063e-06
ENSG00000144445	KANSL1L	-1.08354	6.47978	-7.83793	3.17426e-07	5.59278e-06
ENSG00000077585	GPR137B	0.882626	6.50307	7.83643	3.18286e-07	5.60301e-06
ENSG00000172115	CYCS	0.76961	7.42456	7.83507	3.19072e-07	5.61129e-06
ENSG00000250151	ARPC4-TTLL3	-0.889666	6.19945	-7.83464	3.19317e-07	5.61129e-06
ENSG00000150627	WDR17	-0.961951	4.60443	-7.83323	3.20134e-07	5.61884e-06
ENSG00000163170	BOLA3	0.509294	6.20741	7.83293	3.20307e-07	5.61884e-06
ENSG00000055070	SZRD1	0.402128	6.25128	7.82752	3.23457e-07	5.66666e-06
ENSG00000187240	DYNC2H1	-1.8503	7.1953	-7.82728	3.23599e-07	5.66666e-06
ENSG00000149679	CABLES2	0.790433	4.81597	7.82547	3.2466e-07	5.68028e-06
ENSG00000177103	DSCAML1	-0.395363	4.57069	-7.8221	3.26645e-07	5.71002e-06
ENSG00000143751	SDE2	0.776594	6.59346	7.81933	3.28292e-07	5.72881e-06
ENSG00000251569	RP11-724O16.1	-0.991853	5.34713	-7.81965	3.281e-07	5.72881e-06
ENSG00000089091	DZANK1	-1.07959	4.99589	-7.81618	3.30169e-07	5.75654e-06
ENSG00000113240	CLK4	-0.80388	6.28776	-7.81508	3.30828e-07	5.76302e-06
ENSG00000143036	SLC44A3	-1.0722	5.37733	-7.81161	3.32913e-07	5.79431e-06
ENSG00000058804	TMEM48	0.980646	6.24572	7.81102	3.33266e-07	5.79541e-06
ENSG00000169989	TIGD4	-1.00517	4.29968	-7.80626	3.36153e-07	5.84055e-06
ENSG00000167114	SLC27A4	0.941096	5.37931	7.80532	3.36729e-07	5.84292e-06
ENSG00000196268	ZNF493	-0.954536	6.01226	-7.80508	3.36873e-07	5.84292e-06
ENSG00000244607	CCDC13	-0.987851	4.83711	-7.8029	3.38206e-07	5.86097e-06
ENSG00000137563	GGH	1.01858	5.61897	7.80067	3.39579e-07	5.87968e-06
ENSG00000136522	MRPL47	0.876756	7.03862	7.79781	3.41345e-07	5.90515e-06
ENSG00000112029	FBXO5	0.852792	4.91759	7.7939	3.4377e-07	5.94198e-06
ENSG00000088727	KIF9	-1.07954	4.67563	-7.79329	3.44154e-07	5.94348e-06
ENSG00000124766	SOX4	1.65754	7.32611	7.79237	3.44727e-07	5.94825e-06
ENSG00000145687	SSBP2	-0.951467	7.21204	-7.78883	3.46947e-07	5.97938e-06
ENSG00000164087	POC1A	0.431811	4.35125	7.78854	3.47128e-07	5.97938e-06
ENSG00000164746	C7orf57	-1.64642	5.10221	-7.78756	3.4775e-07	5.98495e-06
ENSG00000166295	ANAPC16	-0.647816	7.68899	-7.78003	3.52531e-07	6.06203e-06
ENSG00000170727	BOP1	0.589717	5.30407	7.7794	3.52938e-07	6.06381e-06
ENSG00000167900	TK1	1.49591	5.37844	7.77884	3.53295e-07	6.06475e-06
ENSG00000114248	LRRC31	-1.28428	4.17949	-7.77552	3.55437e-07	6.09629e-06
ENSG00000062485	CS	0.593838	7.31798	7.77059	3.5863e-07	6.13533e-06
ENSG00000168002	POLR2G	0.751618	6.4498	7.77107	3.58316e-07	6.13533e-06
ENSG00000175518	UBQLNL	-0.593954	4.07677	-7.77059	3.58632e-07	6.13533e-06
ENSG00000094963	FMO2	-1.84935	6.64981	-7.76805	3.60291e-07	6.1532e-06
ENSG00000163156	SCNM1	0.476645	5.64162	7.76841	3.60053e-07	6.1532e-06
ENSG00000188959	C9orf152	-0.867456	4.58184	-7.76516	3.6219e-07	6.18037e-06
ENSG00000142002	DPP9	0.566786	6.19296	7.76285	3.63714e-07	6.20067e-06
ENSG00000156469	MTERFD1	0.824108	6.31895	7.76242	3.63999e-07	6.20067e-06
ENSG00000165995	CACNB2	-0.847894	5.00196	-7.75377	3.69768e-07	6.29359e-06
ENSG00000117620	SLC35A3	-0.830417	7.63137	-7.75228	3.70768e-07	6.30526e-06
ENSG00000114993	RTKN	0.563827	5.04765	7.75051	3.71967e-07	6.32028e-06
ENSG00000184348	HIST1H2AK	1.48094	5.84441	7.74734	3.74117e-07	6.35142e-06
ENSG00000083093	PALB2	1.05466	5.52275	7.74448	3.76075e-07	6.37387e-06
ENSG00000152580	IGSF10	-2.1129	5.78136	-7.74479	3.75858e-07	6.37387e-06
ENSG00000140527	WDR93	-1.27651	4.59295	-7.74121	3.78317e-07	6.39563e-06
ENSG00000168143	FAM83B	2.22474	8.34406	7.74201	3.77768e-07	6.39563e-06
ENSG00000180376	CCDC66	-0.714375	6.17116	-7.74166	3.78006e-07	6.39563e-06
ENSG00000136457	CHAD	-1.64675	4.9495	-7.74028	3.78955e-07	6.40102e-06
ENSG00000164045	CDC25A	0.965784	4.16329	7.73976	3.79316e-07	6.40171e-06
ENSG00000032742	IFT88	-1.47819	6.0777	-7.73766	3.80772e-07	6.4047e-06
ENSG00000099284	H2AFY2	1.00698	5.7798	7.73845	3.80223e-07	6.4047e-06
ENSG00000161204	ABCF3	0.706549	6.22167	7.73787	3.80624e-07	6.4047e-06
ENSG00000175764	TTLL11	-0.455452	4.83799	-7.73805	3.80501e-07	6.4047e-06
ENSG00000105671	DDX49	0.858035	5.95997	7.73522	3.82467e-07	6.42782e-06
ENSG00000074181	NOTCH3	1.29901	6.06179	7.73287	3.84108e-07	6.44999e-06
ENSG00000175643	RMI2	0.394001	4.6169	7.73144	3.85108e-07	6.46136e-06
ENSG00000103855	CD276	0.817395	6.04053	7.72839	3.87259e-07	6.49063e-06
ENSG00000104472	CHRAC1	0.607077	5.95182	7.72804	3.87501e-07	6.49063e-06
ENSG00000143458	GABPB2	-0.566218	5.706	-7.72741	3.87946e-07	6.49266e-06
ENSG00000117501	C1orf129	-2.37967	4.64653	-7.72636	3.88691e-07	6.49307e-06
ENSG00000189093	AC093668.1	-0.869629	5.89005	-7.72601	3.88942e-07	6.49307e-06
ENSG00000204775	AC145291.1	0.747657	4.81623	7.72615	3.88841e-07	6.49307e-06
ENSG00000198440	ZNF583	-0.508759	4.58771	-7.72497	3.89677e-07	6.49992e-06
ENSG00000028203	VEZT	0.604729	7.58803	7.71758	3.94968e-07	6.57718e-06
ENSG00000149021	SCGB1A1	-3.57998	7.44466	-7.71719	3.95242e-07	6.57718e-06
ENSG00000161551	ZNF577	-0.521135	5.71752	-7.71712	3.95294e-07	6.57718e-06
ENSG00000117394	SLC2A1	2.44785	7.84458	7.71322	3.98119e-07	6.61869e-06
ENSG00000188739	RBM34	0.792226	7.28842	7.71233	3.98767e-07	6.62397e-06
ENSG00000065427	KARS	0.73859	7.98567	7.71162	3.99286e-07	6.62709e-06
ENSG00000101443	WFDC2	-1.86193	6.04694	-7.70894	4.01243e-07	6.65405e-06
ENSG00000011304	PTBP1	0.678594	7.8972	7.70122	4.06932e-07	6.74204e-06
ENSG00000100335	SMCR7L	0.420601	4.6961	7.70084	4.07221e-07	6.74204e-06
ENSG00000170703	TTLL6	-0.966967	4.88873	-7.7002	4.07692e-07	6.74426e-06
ENSG00000204392	LSM2	0.344116	5.16038	7.69913	4.08492e-07	6.75191e-06
ENSG00000196331	HIST1H2BO	1.66702	5.15855	7.69827	4.09136e-07	6.75699e-06
ENSG00000091127	PUS7	1.35344	6.18243	7.68702	4.17628e-07	6.89155e-06
ENSG00000151790	TDO2	1.90872	4.81853	7.68405	4.19905e-07	6.92343e-06
ENSG00000113141	IK	-0.955378	7.56802	-7.68108	4.22196e-07	6.95546e-06
ENSG00000120539	MASTL	1.17681	6.04835	7.67896	4.23833e-07	6.9767e-06
ENSG00000079974	RABL2B	-1.47611	6.67681	-7.67598	4.2615e-07	7.00908e-06
ENSG00000100364	KIAA0930	0.701144	6.05395	7.66931	4.31385e-07	7.08937e-06
ENSG00000093010	COMT	0.440477	6.04261	7.66881	4.31779e-07	7.09002e-06
ENSG00000131941	RHPN2	-1.35424	5.69684	-7.66655	4.33567e-07	7.10774e-06
ENSG00000140481	CCDC33	-1.22655	4.7102	-7.66694	4.3326e-07	7.10774e-06
ENSG00000203812	HIST2H2AA4	1.09162	8.59369	7.66072	4.38222e-07	7.17816e-06
ENSG00000205233	AC105052.1	-0.690677	5.96662	-7.65995	4.38836e-07	7.18235e-06
ENSG00000145287	PLAC8	-2.45202	7.06358	-7.65946	4.39234e-07	7.18301e-06
ENSG00000010165	METTL13	0.742042	5.95542	7.65751	4.40804e-07	7.19905e-06
ENSG00000154760	SLFN13	-1.85942	6.11486	-7.65735	4.40934e-07	7.19905e-06
ENSG00000151322	NPAS3	-0.438955	3.84561	-7.65598	4.42046e-07	7.21132e-06
ENSG00000108468	CBX1	0.84668	6.27995	7.65406	4.43597e-07	7.23074e-06
ENSG00000085415	SEH1L	0.978916	7.46307	7.65345	4.44097e-07	7.23301e-06
ENSG00000242372	EIF6	0.848093	5.90758	7.65185	4.45404e-07	7.24839e-06
ENSG00000135549	PKIB	-0.873261	4.78278	-7.65028	4.46681e-07	7.26327e-06
ENSG00000103043	VAC14	0.781627	5.81113	7.64884	4.47862e-07	7.27658e-06
ENSG00000112511	PHF1	-0.490197	5.73295	-7.64786	4.48672e-07	7.28383e-06
ENSG00000196118	C16orf93	-1.05401	5.14186	-7.63811	4.56767e-07	7.40924e-06
ENSG00000135763	URB2	0.75194	4.88595	7.63766	4.57144e-07	7.40936e-06
ENSG00000034510	TMSB10	1.01059	9.69961	7.63592	4.58605e-07	7.42703e-06
ENSG00000100307	CBX7	-0.42589	4.8824	-7.63482	4.59533e-07	7.43604e-06
ENSG00000137821	LRRC49	-1.31756	5.33696	-7.63271	4.61309e-07	7.45877e-06
ENSG00000101361	NOP56	0.951984	6.87219	7.6261	4.66945e-07	7.54379e-06
ENSG00000197408	CYP2B6	-2.28085	5.68017	-7.62533	4.67609e-07	7.54844e-06
ENSG00000149923	PPP4C	0.826419	7.05151	7.62471	4.68139e-07	7.55091e-06
ENSG00000215046	LL0XNC01-19D8.1	-1.77749	4.44471	-7.62417	4.68606e-07	7.55236e-06
ENSG00000079215	SLC1A3	0.976992	5.32994	7.62224	4.70267e-07	7.57303e-06
ENSG00000171863	RPS7	0.849613	6.52051	7.61704	4.74776e-07	7.63952e-06
ENSG00000123358	NR4A1	-1.42142	6.11178	-7.61527	4.76325e-07	7.65215e-06
ENSG00000143633	C1orf131	0.834659	5.58641	7.61555	4.76081e-07	7.65215e-06
ENSG00000120885	CLU	-1.66864	7.318	-7.61418	4.7728e-07	7.66134e-06
ENSG00000117906	RCN2	0.813203	6.45565	7.61368	4.77719e-07	7.66225e-06
ENSG00000145743	FBXL17	-0.462455	6.25145	-7.61137	4.79758e-07	7.68879e-06
ENSG00000102935	ZNF423	-0.574584	4.71146	-7.60757	4.83119e-07	7.69954e-06
ENSG00000104897	SF3A2	0.599714	6.43558	7.60785	4.82872e-07	7.69954e-06
ENSG00000131653	TRAF7	0.908918	6.03684	7.60897	4.81876e-07	7.69954e-06
ENSG00000143376	SNX27	0.487741	7.30684	7.60766	4.83041e-07	7.69954e-06
ENSG00000151838	C14orf38	-0.765498	4.10821	-7.60908	4.81781e-07	7.69954e-06
ENSG00000165626	BEND7	-1.15047	4.764	-7.60857	4.82229e-07	7.69954e-06
ENSG00000174132	FAM174A	-1.01971	6.58048	-7.60963	4.81291e-07	7.69954e-06
ENSG00000073282	TP63	2.00759	7.9937	7.6018	4.88273e-07	7.76939e-06
ENSG00000102030	NAA10	0.381237	5.08582	7.60148	4.88559e-07	7.76939e-06
ENSG00000185359	HGS	0.551625	5.69274	7.60136	4.88666e-07	7.76939e-06
ENSG00000144908	ALDH1L1	-0.627266	4.42889	-7.59882	4.90953e-07	7.79957e-06
ENSG00000080572	PIH1D3	-1.60004	4.30856	-7.59744	4.92207e-07	7.8133e-06
ENSG00000165916	PSMC3	0.64497	6.55488	7.59617	4.93351e-07	7.82525e-06
ENSG00000092445	TYRO3	0.476277	4.76027	7.5953	4.94147e-07	7.83168e-06
ENSG00000224531	C6orf228	0.856207	5.46135	7.5922	4.96969e-07	7.87018e-06
ENSG00000165113	GKAP1	-0.636794	4.69441	-7.59105	4.98025e-07	7.88067e-06
ENSG00000108344	PSMD3	0.796868	6.16248	7.59019	4.98812e-07	7.8869e-06
ENSG00000215029	RP11-353J17.2	-1.77067	4.47527	-7.5848	5.03793e-07	7.95938e-06
ENSG00000172167	MTBP	0.865875	5.39143	7.5774	5.10706e-07	8.05588e-06
ENSG00000173862	RP11-89N17.1	-1.094	4.03693	-7.57764	5.10482e-07	8.05588e-06
ENSG00000166046	TCP11L2	-0.960325	6.73865	-7.57597	5.1205e-07	8.07073e-06
ENSG00000138780	GSTCD	0.599683	5.26942	7.57524	5.12745e-07	8.07533e-06
ENSG00000075618	FSCN1	1.52904	6.0074	7.57379	5.14115e-07	8.09055e-06
ENSG00000075188	NUP37	0.604936	5.7919	7.56641	5.21159e-07	8.19496e-06
ENSG00000124466	LYPD3	2.26711	5.64329	7.56146	5.25933e-07	8.26354e-06
ENSG00000105185	PDCD5	0.714	6.29085	7.55702	5.30267e-07	8.32512e-06
ENSG00000138430	OLA1	0.865622	6.97595	7.55414	5.33092e-07	8.3629e-06
ENSG00000261796	ISY1-RAB43	0.609751	6.35308	7.5506	5.36582e-07	8.41107e-06
ENSG00000163191	S100A11	0.595963	8.14293	7.5474	5.39768e-07	8.45326e-06
ENSG00000196611	MMP1	4.38654	6.89617	7.54705	5.40117e-07	8.45326e-06
ENSG00000100228	RAB36	-1.25717	5.36516	-7.54073	5.46456e-07	8.54578e-06
ENSG00000108010	GLRX3	0.677433	7.21472	7.53969	5.47501e-07	8.54879e-06
ENSG00000123191	ATP7B	-1.30459	4.76833	-7.53996	5.47236e-07	8.54879e-06
ENSG00000132661	NXT1	0.441013	4.47149	7.53695	5.50289e-07	8.58561e-06
ENSG00000117153	KLHL12	0.73849	6.00957	7.53564	5.51616e-07	8.59894e-06
ENSG00000164309	CMYA5	-1.11375	4.94246	-7.53527	5.52001e-07	8.59894e-06
ENSG00000067955	CBFB	0.785261	8.16724	7.53252	5.5481e-07	8.63597e-06
ENSG00000221818	EBF2	-1.13077	4.53037	-7.52977	5.57639e-07	8.67328e-06
ENSG00000120733	KDM3B	-0.518629	7.29416	-7.52276	5.64915e-07	8.77962e-06
ENSG00000236882	C5orf27	-0.826443	5.24824	-7.52123	5.66517e-07	8.79771e-06
ENSG00000149480	MTA2	0.636314	6.92098	7.51506	5.73021e-07	8.89181e-06
ENSG00000203813	HIST1H3H	1.83491	5.22264	7.51291	5.75308e-07	8.9204e-06
ENSG00000180739	S1PR5	0.959728	4.8102	7.51062	5.77751e-07	8.95134e-06
ENSG00000084731	KIF3C	0.840808	5.12406	7.50823	5.80311e-07	8.98406e-06
ENSG00000113924	HGD	-0.567004	3.98596	-7.50392	5.84969e-07	9.03522e-06
ENSG00000147642	SYBU	-0.858974	4.63267	-7.50423	5.84631e-07	9.03522e-06
ENSG00000156515	HK1	0.579099	6.5965	7.50458	5.84251e-07	9.03522e-06
ENSG00000184117	NIPSNAP1	0.868737	5.49058	7.50235	5.86664e-07	9.05442e-06
ENSG00000101901	ALG13	-0.641357	6.54218	-7.50032	5.88885e-07	9.07471e-06
ENSG00000197580	BCO2	-1.55759	5.443	-7.50034	5.88861e-07	9.07471e-06
ENSG00000135469	COQ10A	-0.450497	5.2187	-7.49925	5.90047e-07	9.07865e-06
ENSG00000188312	CENPP	0.967621	5.15189	7.49958	5.89693e-07	9.07865e-06
ENSG00000183196	CHST6	-1.73787	5.56107	-7.49839	5.90987e-07	9.07917e-06
ENSG00000188177	ZC3H6	-1.0645	7.33733	-7.49857	5.90789e-07	9.07917e-06
ENSG00000119514	GALNT12	-1.69044	6.14434	-7.49221	5.97798e-07	9.17678e-06
ENSG00000213585	VDAC1	0.474819	7.40446	7.48732	6.03249e-07	9.25336e-06
ENSG00000123416	TUBA1B	0.62165	9.59297	7.48642	6.04253e-07	9.26167e-06
ENSG00000089195	TRMT6	0.832112	6.24723	7.47743	6.1442e-07	9.41031e-06
ENSG00000197081	IGF2R	0.76461	7.49895	7.47651	6.15463e-07	9.41908e-06
ENSG00000023734	STRAP	1.05373	7.84267	7.47441	6.1787e-07	9.44869e-06
ENSG00000072858	SIDT1	-1.52101	5.2626	-7.47189	6.20765e-07	9.48572e-06
ENSG00000138271	GPR87	1.49388	5.21452	7.46907	6.24023e-07	9.52824e-06
ENSG00000163931	TKT	1.34074	6.77801	7.4664	6.27127e-07	9.56835e-06
ENSG00000196754	S100A2	1.86428	6.06581	7.46477	6.2903e-07	9.59007e-06
ENSG00000232838	PET117	0.41247	5.92951	7.46388	6.3007e-07	9.59863e-06
ENSG00000135519	KCNH3	-0.616797	4.72781	-7.45967	6.35024e-07	9.66675e-06
ENSG00000026508	CD44	1.16914	9.313	7.45121	6.45088e-07	9.80504e-06
ENSG00000259288	RP11-133K1.2	0.88411	4.59999	7.45126	6.45023e-07	9.80504e-06
ENSG00000104356	POP1	0.621549	4.52279	7.45068	6.45722e-07	9.80725e-06
ENSG00000158055	GRHL3	1.57917	4.91042	7.44763	6.49392e-07	9.85551e-06
ENSG00000137198	GMPR	-1.09392	5.16142	-7.44142	6.56945e-07	9.96259e-06
ENSG00000140543	DET1	-0.657287	5.53883	-7.44057	6.57982e-07	9.96583e-06
ENSG00000265817	FSBP	1.25724	5.6376	7.44043	6.58154e-07	9.96583e-06
ENSG00000048162	NOP16	0.604301	4.95954	7.43907	6.59824e-07	9.97605e-06
ENSG00000089063	TMEM230	0.440664	8.0676	7.43911	6.59775e-07	9.97605e-06
ENSG00000254986	DPP3	0.842181	6.0186	7.43521	6.64582e-07	1.00404e-05
ENSG00000215020	AL591684.1	1.09183	5.37256	7.43456	6.65389e-07	1.0045e-05
ENSG00000239474	KBTBD10	-0.617807	3.97863	-7.43029	6.70696e-07	1.01175e-05
ENSG00000134375	TIMM17A	0.694358	6.08885	7.42863	6.72768e-07	1.01411e-05
ENSG00000204394	VARS	0.392124	5.25203	7.42769	6.73947e-07	1.01513e-05
ENSG00000075711	DLG1	0.920929	7.47378	7.42616	6.75883e-07	1.01667e-05
ENSG00000205148	AC016251.1	-0.690677	4.28148	-7.42607	6.7599e-07	1.01667e-05
ENSG00000167970	AC009065.1	0.98412	6.57515	7.42559	6.7659e-07	1.01681e-05
ENSG00000178568	ERBB4	-1.59806	5.07354	-7.42239	6.80645e-07	1.02214e-05
ENSG00000138074	SLC5A6	0.683244	5.0213	7.421	6.8241e-07	1.02402e-05
ENSG00000157429	ZNF19	-0.670254	4.54881	-7.4199	6.83801e-07	1.02534e-05
ENSG00000080823	MOK	-1.1908	5.41054	-7.41835	6.8579e-07	1.02679e-05
ENSG00000151694	ADAM17	1.38568	7.89867	7.41862	6.85442e-07	1.02679e-05
ENSG00000206127	RP11-632K20.1	-0.642639	6.50509	-7.41708	6.87414e-07	1.02845e-05
ENSG00000140297	GCNT3	-1.65595	5.26184	-7.41635	6.88351e-07	1.02909e-05
ENSG00000162994	CLHC1	-1.05584	5.6437	-7.41437	6.90899e-07	1.03212e-05
ENSG00000136449	MYCBPAP	-1.01547	4.62164	-7.41319	6.92413e-07	1.03361e-05
ENSG00000171408	PDE7B	-1.03777	5.56662	-7.41254	6.93255e-07	1.0341e-05
ENSG00000126457	PRMT1	0.548874	6.65236	7.40937	6.97365e-07	1.03946e-05
ENSG00000158458	NRG2	-0.40038	5.01624	-7.4064	7.01239e-07	1.04445e-05
ENSG00000103495	MAZ	0.399309	5.35837	7.40504	7.03015e-07	1.04632e-05
ENSG00000168476	REEP4	0.853874	5.37862	7.39877	7.11293e-07	1.05786e-05
ENSG00000102144	PGK1	1.05094	8.16085	7.39789	7.12459e-07	1.05802e-05
ENSG00000125827	TMX4	-0.51873	6.4664	-7.3982	7.12047e-07	1.05802e-05
ENSG00000167600	CYP2S1	1.60334	7.04988	7.39507	7.16226e-07	1.06204e-05
ENSG00000168477	TNXB	-1.25275	5.31902	-7.39543	7.15745e-07	1.06204e-05
ENSG00000046604	DSG2	1.40108	8.47885	7.39365	7.18121e-07	1.06249e-05
ENSG00000155016	CYP2U1	-0.559162	4.85146	-7.39385	7.17855e-07	1.06249e-05
ENSG00000169314	C22orf15	-0.787719	4.83194	-7.39368	7.18082e-07	1.06249e-05
ENSG00000109689	STIM2	-0.921168	6.41162	-7.39318	7.18757e-07	1.06265e-05
ENSG00000141232	TOB1	-1.08301	7.20076	-7.39092	7.21797e-07	1.06635e-05
ENSG00000150667	FSIP1	-1.20708	4.56927	-7.38946	7.23764e-07	1.06847e-05
ENSG00000080839	RBL1	1.25313	6.44694	7.38866	7.24854e-07	1.06929e-05
ENSG00000011105	TSPAN9	0.661318	6.05861	7.38582	7.28711e-07	1.0734e-05
ENSG00000111424	VDR	1.11431	5.4924	7.38612	7.28299e-07	1.0734e-05
ENSG00000100749	VRK1	0.867996	6.40103	7.38386	7.3138e-07	1.07654e-05
ENSG00000121211	MND1	0.890823	4.76179	7.38266	7.33028e-07	1.07738e-05
ENSG00000148926	ADM	1.38698	5.40576	7.3828	7.32828e-07	1.07738e-05
ENSG00000102898	NUTF2	0.559796	7.16792	7.38212	7.33769e-07	1.07768e-05
ENSG00000111358	GTF2H3	0.831661	6.56806	7.38027	7.3631e-07	1.08062e-05
ENSG00000157703	SVOPL	-1.12492	4.70313	-7.37921	7.37765e-07	1.08117e-05
ENSG00000197054	ZNF763	-0.640028	5.66435	-7.37948	7.37396e-07	1.08117e-05
ENSG00000104812	GYS1	0.686223	5.99892	7.37572	7.426e-07	1.08746e-05
ENSG00000107186	MPDZ	-1.0833	6.63718	-7.37329	7.45979e-07	1.09161e-05
ENSG00000114698	PLSCR4	-0.763128	6.73639	-7.37133	7.48715e-07	1.09482e-05
ENSG00000131016	AKAP12	-1.03312	5.72251	-7.37051	7.49869e-07	1.09571e-05
ENSG00000153885	KCTD15	0.721053	5.47995	7.36778	7.53708e-07	1.10009e-05
ENSG00000164466	SFXN1	0.709202	6.13485	7.36759	7.53969e-07	1.10009e-05
ENSG00000197905	TEAD4	1.07685	4.75769	7.3663	7.5579e-07	1.10195e-05
ENSG00000163075	AC069154.2	-2.70557	5.77902	-7.364	7.59049e-07	1.10509e-05
ENSG00000169814	BTD	-0.519511	5.26342	-7.36419	7.5879e-07	1.10509e-05
ENSG00000006625	GGCT	1.26626	6.78121	7.35893	7.66294e-07	1.11483e-05
ENSG00000115896	PLCL1	-0.494021	4.19794	-7.3572	7.68776e-07	1.11705e-05
ENSG00000163093	BBS5	-0.833939	5.10881	-7.35709	7.6894e-07	1.11705e-05
ENSG00000101825	MXRA5	1.69658	7.369	7.35604	7.70452e-07	1.11844e-05
ENSG00000079335	CDC14A	-1.13137	6.00936	-7.35448	7.72709e-07	1.1209e-05
ENSG00000116698	SMG7	0.48385	7.21862	7.35247	7.75616e-07	1.12431e-05
ENSG00000077312	SNRPA	0.609133	6.90244	7.34904	7.80616e-07	1.13074e-05
ENSG00000136045	PWP1	0.474484	6.49161	7.34843	7.81509e-07	1.13121e-05
ENSG00000110169	HPX	-0.450469	4.37494	-7.34578	7.854e-07	1.13602e-05
ENSG00000141756	FKBP10	1.08857	6.26712	7.34177	7.91329e-07	1.14341e-05
ENSG00000175193	PARL	0.895816	6.7629	7.34155	7.91652e-07	1.14341e-05
ENSG00000143367	TUFT1	1.61785	5.78432	7.33751	7.97662e-07	1.15127e-05
ENSG00000126903	SLC10A3	0.524137	5.45489	7.33128	8.07049e-07	1.16397e-05
ENSG00000135406	PRPH	-0.321166	4.58264	-7.32831	8.11547e-07	1.16962e-05
ENSG00000106484	MEST	1.08259	5.79023	7.32442	8.17503e-07	1.17736e-05
ENSG00000004975	DVL2	0.411102	5.28849	7.32359	8.1877e-07	1.17833e-05
ENSG00000108799	EZH1	-0.586194	6.83731	-7.32267	8.20188e-07	1.17953e-05
ENSG00000172426	RSPH9	-0.938678	4.32176	-7.32162	8.21802e-07	1.181e-05
ENSG00000165929	TC2N	-1.24081	7.93587	-7.31959	8.24948e-07	1.18467e-05
ENSG00000131652	THOC6	0.710374	5.78051	7.3163	8.30047e-07	1.19114e-05
ENSG00000003987	MTMR7	-0.400771	3.98919	-7.31577	8.3088e-07	1.19148e-05
ENSG00000122565	CBX3	0.848205	7.10595	7.31512	8.31896e-07	1.19209e-05
ENSG00000076382	SPAG5	1.62024	5.14248	7.31014	8.39712e-07	1.20243e-05
ENSG00000135338	LCA5	-1.21811	5.94447	-7.30841	8.42452e-07	1.20549e-05
ENSG00000156795	WDYHV1	0.739086	5.24871	7.30609	8.46134e-07	1.20903e-05
ENSG00000161647	MPP3	0.648722	4.89176	7.30624	8.45887e-07	1.20903e-05
ENSG00000162961	DPY30	0.681873	7.29894	7.30492	8.47995e-07	1.21083e-05
ENSG00000084112	SSH1	0.685166	5.85105	7.30239	8.52037e-07	1.21573e-05
ENSG00000114861	FOXP1	-0.996573	6.80861	-7.30149	8.53471e-07	1.21691e-05
ENSG00000162302	RPS6KA4	0.393378	5.06909	7.3008	8.54578e-07	1.21762e-05
ENSG00000122861	PLAU	1.80115	6.13517	7.29908	8.57354e-07	1.22071e-05
ENSG00000161010	C5orf45	-0.598947	5.64165	-7.29751	8.59879e-07	1.22343e-05
ENSG00000101166	SLMO2	0.726418	7.15013	7.29269	8.67707e-07	1.23107e-05
ENSG00000153832	FBXO36	-1.53314	5.77271	-7.29275	8.67611e-07	1.23107e-05
ENSG00000158062	UBXN11	-0.61402	4.72218	-7.29361	8.6622e-07	1.23107e-05
ENSG00000198554	WDHD1	1.92934	5.75783	7.29341	8.66534e-07	1.23107e-05
ENSG00000020256	ZFP64	0.62141	5.52848	7.28763	8.76017e-07	1.24199e-05
ENSG00000085465	OVGP1	-0.469091	4.47467	-7.28722	8.76694e-07	1.24207e-05
ENSG00000167112	TRUB2	0.509622	6.04331	7.28616	8.78442e-07	1.24366e-05
ENSG00000187905	AC002472.13	-1.64678	4.61371	-7.2833	8.83181e-07	1.24949e-05
ENSG00000133816	MICAL2	1.11484	6.24807	7.27942	8.89651e-07	1.25775e-05
ENSG00000131165	CHMP1A	0.601762	5.67502	7.277	8.93712e-07	1.2626e-05
ENSG00000141401	IMPA2	1.29339	7.02433	7.27554	8.96177e-07	1.26469e-05
ENSG00000180611	MB21D2	1.07074	5.8309	7.27538	8.96452e-07	1.26469e-05
ENSG00000124575	HIST1H1D	0.919505	4.82507	7.26658	9.11441e-07	1.28366e-05
ENSG00000130038	EFCAB4B	-1.28131	5.48248	-7.26656	9.11478e-07	1.28366e-05
ENSG00000243587	C6orf183	-1.43735	5.07608	-7.26636	9.11822e-07	1.28366e-05
ENSG00000112118	MCM3	1.26528	6.77673	7.26554	9.13217e-07	1.28472e-05
ENSG00000152076	CCDC74B	-0.836882	4.78321	-7.2642	9.15538e-07	1.28618e-05
ENSG00000168286	THAP11	0.378121	4.38937	7.26453	9.14973e-07	1.28618e-05
ENSG00000146263	MMS22L	1.02693	5.2689	7.26281	9.17939e-07	1.28865e-05
ENSG00000152455	SUV39H2	0.777167	5.75971	7.26057	9.21829e-07	1.29321e-05
ENSG00000069712	KIAA1107	-0.785128	5.11843	-7.25726	9.27593e-07	1.29883e-05
ENSG00000168502	SOGA2	0.958382	4.86782	7.25731	9.27504e-07	1.29883e-05
ENSG00000169032	MAP2K1	0.896461	6.92238	7.25715	9.27785e-07	1.29883e-05
ENSG00000112183	RBM24	-0.847733	4.67041	-7.25565	9.30414e-07	1.30161e-05
ENSG00000124374	PAIP2B	-1.95691	6.61922	-7.25437	9.32667e-07	1.30385e-05
ENSG00000130635	COL5A1	1.20711	5.38941	7.24745	9.44918e-07	1.32005e-05
ENSG00000181773	GPR3	0.398062	4.07093	7.24021	9.57914e-07	1.33727e-05
ENSG00000183856	IQGAP3	1.36061	4.95746	7.23973	9.58792e-07	1.33757e-05
ENSG00000164440	TXLNB	-1.34666	5.78563	-7.23911	9.59903e-07	1.33819e-05
ENSG00000079101	CLUL1	-0.386551	4.80995	-7.23424	9.68771e-07	1.34961e-05
ENSG00000119397	CNTRL	-0.865642	6.73449	-7.23312	9.70841e-07	1.35155e-05
ENSG00000142731	PLK4	1.06985	5.27421	7.23139	9.74012e-07	1.35503e-05
ENSG00000101346	POFUT1	0.722302	5.73208	7.23058	9.75507e-07	1.35522e-05
ENSG00000167513	CDT1	0.657095	4.75864	7.23081	9.75086e-07	1.35522e-05
ENSG00000111554	MDM1	-0.690363	5.34354	-7.22961	9.77282e-07	1.35675e-05
ENSG00000101132	PFDN4	0.454293	5.35709	7.22841	9.79505e-07	1.35889e-05
ENSG00000223547	ZNF844	-1.14969	6.27577	-7.226	9.83972e-07	1.36415e-05
ENSG00000100075	SLC25A1	0.620427	5.77836	7.22327	9.89077e-07	1.3684e-05
ENSG00000171224	C10orf35	0.329433	4.48926	7.22326	9.89087e-07	1.3684e-05
ENSG00000203666	EFCAB2	-1.22633	5.65725	-7.22327	9.89065e-07	1.3684e-05
ENSG00000125319	C17orf53	0.772114	4.26253	7.22126	9.92841e-07	1.37264e-05
ENSG00000122958	VPS26A	0.452032	7.53281	7.22052	9.94227e-07	1.37361e-05
ENSG00000168439	STIP1	0.681626	7.47864	7.21945	9.96232e-07	1.37543e-05
ENSG00000129351	ILF3	0.518542	7.6215	7.21725	1.0004e-06	1.38023e-05
ENSG00000169562	GJB1	-0.417227	5.3764	-7.21447	1.00566e-06	1.38558e-05
ENSG00000186185	KIF18B	0.68985	4.8071	7.21477	1.0051e-06	1.38558e-05
ENSG00000167094	TTC16	-0.691769	4.45383	-7.21266	1.00912e-06	1.3894e-05
ENSG00000088930	XRN2	0.636677	8.08743	7.21205	1.01029e-06	1.39004e-05
ENSG00000141431	ASXL3	-0.803359	4.31254	-7.21123	1.01185e-06	1.39124e-05
ENSG00000120279	MYCT1	-1.70994	6.11813	-7.20693	1.02013e-06	1.40166e-05
ENSG00000065054	SLC9A3R2	-0.680422	6.08753	-7.20384	1.02611e-06	1.40891e-05
ENSG00000186399	RP11-382B18.2	-0.700107	6.54368	-7.20248	1.02874e-06	1.41156e-05
ENSG00000188559	RALGAPA2	-1.27294	7.41717	-7.20203	1.02962e-06	1.41179e-05
ENSG00000090920	FCGBP	-2.56395	5.77586	-7.20042	1.03276e-06	1.41514e-05
ENSG00000149328	GLB1L2	-0.836215	5.06175	-7.19949	1.03459e-06	1.41667e-05
ENSG00000050030	KIAA2022	-0.604106	4.49921	-7.19699	1.03949e-06	1.42138e-05
ENSG00000175161	CADM2	-0.430503	4.09068	-7.19666	1.04016e-06	1.42138e-05
ENSG00000179532	DNHD1	-0.654937	4.73307	-7.19696	1.03955e-06	1.42138e-05
ENSG00000153234	NR4A2	-2.36229	7.30887	-7.19615	1.04114e-06	1.42176e-05
ENSG00000204104	TRAF3IP1	-1.15623	6.57816	-7.19546	1.04252e-06	1.42267e-05
ENSG00000242689	CNTF	-1.45169	4.59231	-7.19188	1.0496e-06	1.43136e-05
ENSG00000108187	PBLD	-0.655305	4.99383	-7.18825	1.05686e-06	1.44028e-05
ENSG00000139329	LUM	1.3554	7.53678	7.18786	1.05764e-06	1.44036e-05
ENSG00000138095	LRPPRC	0.749572	7.52525	7.18472	1.06395e-06	1.44797e-05
ENSG00000261652	RP11-178D12.1	-1.17798	5.25478	-7.18048	1.07253e-06	1.45866e-05
ENSG00000172009	THOP1	0.366159	5.28822	7.17832	1.07694e-06	1.46366e-05
ENSG00000139714	MORN3	-0.785864	5.05442	-7.17293	1.08801e-06	1.47771e-05
ENSG00000132341	RAN	0.651683	7.33391	7.17061	1.0928e-06	1.4832e-05
ENSG00000142609	C1orf222	-1.13569	4.67434	-7.16814	1.09793e-06	1.48916e-05
ENSG00000156219	ART3	-0.348031	4.11415	-7.16698	1.10036e-06	1.49044e-05
ENSG00000165934	CPSF2	0.672363	7.62883	7.16726	1.09977e-06	1.49044e-05
ENSG00000240038	AMY2B	-1.59503	6.02907	-7.16609	1.10223e-06	1.49195e-05
ENSG00000113569	NUP155	1.06484	7.34035	7.16365	1.10733e-06	1.49785e-05
ENSG00000010310	GIPR	-0.933129	5.07277	-7.16155	1.11175e-06	1.50281e-05
ENSG00000139233	LLPH	0.363348	6.27295	7.15993	1.11519e-06	1.50645e-05
ENSG00000062194	GPBP1	-0.508673	7.61937	-7.15823	1.1188e-06	1.5103e-05
ENSG00000163040	CCDC74A	-0.761814	5.21771	-7.15777	1.11977e-06	1.51059e-05
ENSG00000177994	C2orf73	-1.59336	4.52483	-7.1569	1.12161e-06	1.51206e-05
ENSG00000068654	POLR1A	0.712754	5.9194	7.15411	1.12758e-06	1.51909e-05
ENSG00000138442	WDR12	0.881085	6.21482	7.1533	1.12931e-06	1.51938e-05
ENSG00000146038	DCDC2	-1.12755	4.53923	-7.15334	1.12922e-06	1.51938e-05
ENSG00000203668	CHML	1.47178	5.76687	7.1517	1.13276e-06	1.52245e-05
ENSG00000203950	FAM127B	0.856297	5.94289	7.15153	1.13312e-06	1.52245e-05
ENSG00000182667	NTM	0.821731	5.19286	7.14747	1.1419e-06	1.53322e-05
ENSG00000120334	CENPL	0.765051	4.99054	7.14326	1.15107e-06	1.5445e-05
ENSG00000101986	ABCD1	0.313864	4.59885	7.14116	1.15567e-06	1.54905e-05
ENSG00000215021	PHB2	0.667305	7.65731	7.14101	1.15601e-06	1.54905e-05
ENSG00000148229	POLE3	0.582219	6.14317	7.14061	1.15689e-06	1.54908e-05
ENSG00000187151	ANGPTL5	-0.948708	4.06895	-7.1403	1.15757e-06	1.54908e-05
ENSG00000135587	SMPD2	-0.802393	5.5674	-7.1376	1.16353e-06	1.55514e-05
ENSG00000149050	ZNF214	-1.13158	5.06902	-7.13754	1.16365e-06	1.55514e-05
ENSG00000102316	MAGED2	-0.714086	6.86223	-7.13664	1.16565e-06	1.55676e-05
ENSG00000090487	SPG21	0.436501	7.584	7.13137	1.17739e-06	1.5714e-05
ENSG00000139372	TDG	0.657325	6.55552	7.13012	1.18021e-06	1.57316e-05
ENSG00000160563	MED27	0.727138	6.58951	7.12974	1.18107e-06	1.57316e-05
ENSG00000168306	ACOX2	-0.621185	4.60684	-7.12992	1.18066e-06	1.57316e-05
ENSG00000164109	MAD2L1	1.28378	5.58534	7.12732	1.18651e-06	1.57936e-05
ENSG00000155816	FMN2	-0.472822	3.88239	-7.12638	1.18864e-06	1.58114e-05
ENSG00000101353	C20orf132	-0.369792	4.10363	-7.12485	1.1921e-06	1.58469e-05
ENSG00000103642	LACTB	0.930844	6.3583	7.11986	1.20347e-06	1.59875e-05
ENSG00000138002	IFT172	-1.39851	6.01894	-7.11754	1.2088e-06	1.60477e-05
ENSG00000143374	TARS2	0.433711	6.05644	7.11603	1.21229e-06	1.60833e-05
ENSG00000162745	OLFML2B	1.17278	6.119	7.11512	1.2144e-06	1.60899e-05
ENSG00000256870	SLC5A8	-2.75226	5.8318	-7.11516	1.21431e-06	1.60899e-05
ENSG00000106263	EIF3B	0.796024	6.39511	7.11443	1.21598e-06	1.61003e-05
ENSG00000121310	ECHDC2	-0.773697	6.11311	-7.11234	1.22084e-06	1.6154e-05
ENSG00000188175	HEPACAM2	-1.20156	4.18995	-7.11182	1.22205e-06	1.61593e-05
ENSG00000104332	SFRP1	-1.20764	5.50987	-7.11091	1.22417e-06	1.61767e-05
ENSG00000196872	KIAA1211L	-1.07633	4.95332	-7.11015	1.22594e-06	1.61894e-05
ENSG00000172757	CFL1	0.408838	5.78622	7.108	1.23098e-06	1.62452e-05
ENSG00000127125	PPCS	-0.459107	6.61662	-7.10302	1.24272e-06	1.63894e-05
ENSG00000132821	VSTM2L	-0.521218	5.27295	-7.10097	1.2476e-06	1.64429e-05
ENSG00000165912	PACSIN3	0.73095	5.62566	7.10053	1.24865e-06	1.64459e-05
ENSG00000205250	E2F4	0.861106	5.9898	7.09864	1.25316e-06	1.64944e-05
ENSG00000106366	SERPINE1	2.89455	7.2682	7.09566	1.2603e-06	1.65466e-05
ENSG00000109944	C11orf63	-1.08838	5.40068	-7.09609	1.25927e-06	1.65466e-05
ENSG00000128059	PPAT	1.16194	5.73413	7.09526	1.26125e-06	1.65466e-05
ENSG00000133393	FOPNL	1.3662	7.96526	7.09546	1.26077e-06	1.65466e-05
ENSG00000171595	DNAI2	-1.54414	4.71662	-7.09563	1.26037e-06	1.65466e-05
ENSG00000145020	AMT	-0.305224	4.91136	-7.094	1.26429e-06	1.65647e-05
ENSG00000254959	INMT-FAM188B	-1.16544	5.51928	-7.09414	1.26395e-06	1.65647e-05
ENSG00000101311	FERMT1	2.34554	6.16699	7.08809	1.27864e-06	1.67418e-05
ENSG00000120063	GNA13	0.962966	7.63077	7.08542	1.28516e-06	1.6814e-05
ENSG00000169905	TOR1AIP2	0.782482	7.46268	7.08515	1.28583e-06	1.6814e-05
ENSG00000121579	NAA50	0.912595	8.64001	7.08333	1.2903e-06	1.68614e-05
ENSG00000158528	PPP1R9A	-1.54196	5.48045	-7.08033	1.29771e-06	1.69472e-05
ENSG00000080493	SLC4A4	-2.25033	6.13047	-7.07926	1.30037e-06	1.69604e-05
ENSG00000188010	MORN2	-1.24939	5.22227	-7.07924	1.30041e-06	1.69604e-05
ENSG00000255292	AP002884.2	-0.847368	5.61564	-7.0787	1.30176e-06	1.6967e-05
ENSG00000136059	VILL	-0.520717	4.77068	-7.07767	1.30432e-06	1.69892e-05
ENSG00000113552	GNPDA1	0.438082	4.98406	7.07437	1.31258e-06	1.70857e-05
ENSG00000122042	UBL3	-0.848031	7.71606	-7.07267	1.31685e-06	1.7119e-05
ENSG00000156239	N6AMT1	-0.904875	5.46311	-7.0727	1.31678e-06	1.7119e-05
ENSG00000198939	ZFP2	-0.362818	6.05999	-7.07129	1.32033e-06	1.71532e-05
ENSG00000203872	C6orf163	-0.787131	5.21958	-7.06296	1.3415e-06	1.7417e-05
ENSG00000010072	SPRTN	0.550184	5.22763	7.06078	1.34712e-06	1.74672e-05
ENSG00000163017	ACTG2	-1.35669	5.71873	-7.06099	1.34658e-06	1.74672e-05
ENSG00000158296	SLC13A3	-0.767151	4.9219	-7.05947	1.35049e-06	1.74996e-05
ENSG00000159593	NAE1	0.745609	7.41005	7.05777	1.35489e-06	1.75453e-05
ENSG00000214447	FAM187A	-1.36202	5.12503	-7.05598	1.35955e-06	1.75942e-05
ENSG00000150873	C2orf50	-0.900484	4.61451	-7.05487	1.36243e-06	1.76088e-05
ENSG00000185442	FAM174B	-0.68482	4.92111	-7.05501	1.36208e-06	1.76088e-05
ENSG00000128973	CLN6	0.778923	5.65448	7.05292	1.36753e-06	1.76632e-05
ENSG00000036672	USP2	-1.48444	5.08108	-7.05029	1.37442e-06	1.77409e-05
ENSG00000075673	ATP12A	-3.24332	6.61302	-7.04796	1.38056e-06	1.78087e-05
ENSG00000165621	OXGR1	-2.14432	5.35454	-7.04761	1.3815e-06	1.78093e-05
ENSG00000197697	HIST1H2BE	0.610443	4.96252	7.04527	1.38768e-06	1.78775e-05
ENSG00000258664	AL359853.2	0.84097	7.29341	7.03917	1.404e-06	1.80761e-05
ENSG00000144747	TMF1	-0.726348	7.53735	-7.0347	1.41609e-06	1.82199e-05
ENSG00000152078	TMEM56	-0.796226	4.92105	-7.0332	1.42014e-06	1.82603e-05
ENSG00000165244	ZNF367	1.15072	4.61415	7.03169	1.42426e-06	1.83016e-05
ENSG00000066697	MSANTD3	0.701396	5.65413	7.03115	1.42575e-06	1.8309e-05
ENSG00000166578	IQCD	-1.13963	4.67344	-7.02985	1.4293e-06	1.83428e-05
ENSG00000144231	POLR2D	0.712566	5.99047	7.02663	1.43816e-06	1.84447e-05
ENSG00000101557	USP14	0.801912	7.60208	7.02567	1.44079e-06	1.84548e-05
ENSG00000182446	NPLOC4	0.857793	7.44274	7.02583	1.44035e-06	1.84548e-05
ENSG00000097046	CDC7	1.22937	5.13645	7.02478	1.44326e-06	1.84628e-05
ENSG00000198003	CCDC151	-1.09968	4.71644	-7.02494	1.44282e-06	1.84628e-05
ENSG00000162704	ARPC5	0.664201	7.03037	7.02353	1.44673e-06	1.84954e-05
ENSG00000167693	NXN	0.681655	5.42341	7.02043	1.45536e-06	1.8582e-05
ENSG00000197857	ZNF44	-0.583662	5.90784	-7.02065	1.45472e-06	1.8582e-05
ENSG00000115421	PAPOLG	0.619756	6.56083	7.01879	1.45992e-06	1.86284e-05
ENSG00000012822	CALCOCO1	-0.548396	6.54099	-7.01841	1.461e-06	1.86303e-05
ENSG00000139324	TMTC3	1.18992	8.46906	7.01747	1.46362e-06	1.864e-05
ENSG00000185838	GNB1L	0.26144	4.06719	7.01757	1.46334e-06	1.864e-05
ENSG00000157796	WDR19	-1.29443	6.11037	-7.01634	1.46682e-06	1.86688e-05
ENSG00000101150	TPD52L2	0.773294	6.41822	7.01578	1.4684e-06	1.86771e-05
ENSG00000106511	MEOX2	-0.972963	4.96523	-7.01459	1.47174e-06	1.87077e-05
ENSG00000013810	TACC3	0.664361	4.99762	7.01295	1.47638e-06	1.87539e-05
ENSG00000170515	PA2G4	0.720006	8.2541	7.01264	1.47724e-06	1.87539e-05
ENSG00000115353	TACR1	-0.566843	4.2154	-7.00916	1.48716e-06	1.88679e-05
ENSG00000124713	GNMT	-0.521566	4.26355	-7.00751	1.49187e-06	1.88956e-05
ENSG00000131969	ABHD12B	-1.54993	4.50123	-7.0074	1.49218e-06	1.88956e-05
ENSG00000160877	NACC1	0.561695	5.26172	7.00754	1.4918e-06	1.88956e-05
ENSG00000101266	CSNK2A1	0.638351	8.43758	7.00683	1.49382e-06	1.89044e-05
ENSG00000166881	TMEM194A	1.1302	7.0223	7.0049	1.49937e-06	1.89627e-05
ENSG00000187908	DMBT1	-4.93343	8.48314	-7.00356	1.50323e-06	1.89995e-05
ENSG00000167131	CCDC103	-1.18001	4.91733	-7.00149	1.50922e-06	1.90632e-05
ENSG00000079999	KEAP1	0.731178	6.116	7.00019	1.513e-06	1.90869e-05
ENSG00000255639	RP11-234B24.6	0.520894	6.44821	7.00039	1.5124e-06	1.90869e-05
ENSG00000117222	RBBP5	0.644242	6.71828	6.99947	1.51509e-06	1.90892e-05
ENSG00000182983	ZNF662	-0.380654	4.52682	-6.9996	1.51471e-06	1.90892e-05
ENSG00000162004	CCDC78	-0.662972	4.93735	-6.99868	1.51739e-06	1.91062e-05
ENSG00000147679	UTP23	0.312818	5.27695	6.99729	1.52145e-06	1.91452e-05
ENSG00000181085	MAPK15	-0.709279	4.86324	-6.9969	1.52257e-06	1.91474e-05
ENSG00000158428	C2orf62	-0.795741	4.57895	-6.99414	1.53069e-06	1.92374e-05
ENSG00000249967	RP11-548K23.11	0.827592	6.53863	6.99361	1.53223e-06	1.92447e-05
ENSG00000156876	SASS6	0.84101	5.86633	6.9922	1.53641e-06	1.92762e-05
ENSG00000171295	ZNF440	-1.40438	7.03927	-6.99211	1.53667e-06	1.92762e-05
ENSG00000100418	DESI1	0.754441	5.93268	6.99084	1.54041e-06	1.92989e-05
ENSG00000134602	MST4	1.10152	6.74734	6.99105	1.53979e-06	1.92989e-05
ENSG00000179094	PER1	-0.829682	5.48627	-6.98956	1.5442e-06	1.93344e-05
ENSG00000184584	TMEM173	-0.721916	6.21449	-6.98867	1.54686e-06	1.93555e-05
ENSG00000105953	OGDH	0.396443	6.7808	6.98427	1.55999e-06	1.95077e-05
ENSG00000095002	MSH2	0.776219	7.01037	6.98182	1.56735e-06	1.95875e-05
ENSG00000108474	PIGL	-0.744635	6.45859	-6.98062	1.57099e-06	1.96208e-05
ENSG00000175550	DRAP1	0.651798	6.78641	6.98018	1.5723e-06	1.96249e-05
ENSG00000003756	RBM5	-0.543912	7.48617	-6.9782	1.5783e-06	1.96875e-05
ENSG00000061794	MRPS35	0.628557	7.59007	6.97447	1.58967e-06	1.98157e-05
ENSG00000167232	ZNF91	-1.19227	8.34652	-6.97418	1.59056e-06	1.98157e-05
ENSG00000113966	ARL6	-1.08616	5.49976	-6.97374	1.5919e-06	1.98201e-05
ENSG00000070214	SLC44A1	0.931566	7.29423	6.9724	1.59602e-06	1.98591e-05
ENSG00000166592	RRAD	-0.967517	5.19434	-6.97189	1.59759e-06	1.98663e-05
ENSG00000185554	NXF2	-1.25831	4.25033	-6.96952	1.60489e-06	1.99446e-05
ENSG00000205208	C4orf46	0.412492	5.51107	6.96888	1.60687e-06	1.99569e-05
ENSG00000103222	ABCC1	1.83528	7.40389	6.96834	1.60853e-06	1.99651e-05
ENSG00000077274	CAPN6	-1.25836	4.51555	-6.96714	1.61226e-06	1.99743e-05
ENSG00000099917	MED15	0.370729	6.14905	6.9674	1.61147e-06	1.99743e-05
ENSG00000188580	NKAIN2	1.66554	5.12946	6.96741	1.61142e-06	1.99743e-05
ENSG00000104375	STK3	0.557618	5.91178	6.96671	1.6136e-06	1.99785e-05
ENSG00000099622	CIRBP	-0.720951	7.78217	-6.96557	1.61715e-06	2.00049e-05
ENSG00000160214	RRP1	0.630832	5.44007	6.96538	1.61772e-06	2.00049e-05
ENSG00000143365	RORC	-0.942808	4.90446	-6.96366	1.62309e-06	2.00588e-05
ENSG00000122966	CIT	1.14624	5.47233	6.9599	1.63491e-06	2.01924e-05
ENSG00000113593	PPWD1	-0.475497	7.0803	-6.95945	1.63633e-06	2.01975e-05
ENSG00000087494	PTHLH	3.10801	5.97698	6.95652	1.64559e-06	2.02994e-05
ENSG00000109685	WHSC1	0.76246	6.30194	6.9517	1.66094e-06	2.0467e-05
ENSG00000177150	FAM210A	0.772089	5.62776	6.95153	1.66146e-06	2.0467e-05
ENSG00000196072	BLOC1S2	0.70804	5.86711	6.95129	1.66224e-06	2.0467e-05
ENSG00000156471	PTDSS1	1.19491	7.01448	6.94956	1.66779e-06	2.051e-05
ENSG00000172867	KRT2	0.557817	4.7667	6.94975	1.66719e-06	2.051e-05
ENSG00000104964	AES	-0.492574	8.17028	-6.94876	1.67038e-06	2.05293e-05
ENSG00000143155	TIPRL	0.671825	7.94098	6.94756	1.67423e-06	2.0564e-05
ENSG00000260916	CCPG1	-1.01489	7.28487	-6.94591	1.67958e-06	2.06171e-05
ENSG00000129467	ADCY4	-0.434422	4.78672	-6.94289	1.68937e-06	2.07119e-05
ENSG00000227164	AL354993.1	-1.74023	6.11923	-6.94312	1.68863e-06	2.07119e-05
ENSG00000104442	ARMC1	0.487218	7.06329	6.93995	1.69899e-06	2.08088e-05
ENSG00000126953	TIMM8A	0.609292	4.66398	6.93984	1.69936e-06	2.08088e-05
ENSG00000143995	MEIS1	-0.790341	6.36548	-6.93595	1.71217e-06	2.09528e-05
ENSG00000196090	PTPRT	-1.62849	5.1132	-6.9327	1.72294e-06	2.10718e-05
ENSG00000109452	INPP4B	-0.767209	5.64225	-6.93181	1.72587e-06	2.10948e-05
ENSG00000184905	TCEAL2	-0.778184	4.54999	-6.92807	1.7384e-06	2.1235e-05
ENSG00000128833	MYO5C	-1.7128	7.23999	-6.92388	1.75251e-06	2.13943e-05
ENSG00000131148	EMC8	0.755913	5.4435	6.92351	1.75377e-06	2.13966e-05
ENSG00000196826	CTD-2192J16.17	-0.61867	5.31834	-6.92285	1.75598e-06	2.14106e-05
ENSG00000101474	APMAP	0.775457	6.62394	6.92216	1.75834e-06	2.14263e-05
ENSG00000167588	GPD1	-1.0244	4.50083	-6.92179	1.75958e-06	2.14284e-05
ENSG00000151687	ANKAR	-0.641747	5.38763	-6.92116	1.76172e-06	2.14414e-05
ENSG00000119661	DNAL1	-1.11536	5.67953	-6.91822	1.77177e-06	2.15506e-05
ENSG00000132305	IMMT	0.631418	7.41009	6.91588	1.7798e-06	2.16351e-05
ENSG00000113758	DBN1	0.439895	5.58943	6.91549	1.78114e-06	2.16383e-05
ENSG00000120526	NUDCD1	0.645206	6.24802	6.91504	1.78268e-06	2.16438e-05
ENSG00000113456	RAD1	0.568991	5.85088	6.91019	1.79949e-06	2.18347e-05
ENSG00000004897	CDC27	0.533482	7.74888	6.90959	1.80156e-06	2.18467e-05
ENSG00000241468	ATP5J2	0.561965	5.76729	6.90888	1.80402e-06	2.18633e-05
ENSG00000114268	PFKFB4	0.830685	4.78982	6.90691	1.81091e-06	2.19335e-05
ENSG00000158423	RIBC1	-1.38907	5.23576	-6.90185	1.82874e-06	2.21093e-05
ENSG00000168329	CX3CR1	-1.10316	5.27623	-6.90205	1.82802e-06	2.21093e-05
ENSG00000205060	SLC35B4	0.428134	5.9372	6.90203	1.8281e-06	2.21093e-05
ENSG00000141682	PMAIP1	1.42186	5.55829	6.89934	1.83763e-06	2.22034e-05
ENSG00000165891	E2F7	1.71303	5.02349	6.89632	1.84841e-06	2.23202e-05
ENSG00000203706	SERTAD4-AS1	-0.687027	5.29042	-6.89495	1.85329e-06	2.23656e-05
ENSG00000240682	ISY1	0.568203	6.05198	6.89461	1.85451e-06	2.23669e-05
ENSG00000163138	PACRGL	-0.598781	5.50202	-6.89372	1.85773e-06	2.23922e-05
ENSG00000196263	ZNF471	-0.600293	4.93267	-6.89327	1.85933e-06	2.2398e-05
ENSG00000155438	MKI67IP	0.810178	7.31176	6.89095	1.86771e-06	2.24855e-05
ENSG00000148459	PDSS1	0.776817	5.77804	6.88881	1.87544e-06	2.2565e-05
ENSG00000103550	C16orf88	1.12963	6.66464	6.88369	1.89413e-06	2.27705e-05
ENSG00000189129	PLAC9	-0.334294	4.44874	-6.88351	1.89479e-06	2.27705e-05
ENSG00000069275	NUCKS1	0.579457	8.46252	6.88137	1.90267e-06	2.28377e-05
ENSG00000248905	FMN1	-0.85057	5.62372	-6.88149	1.90224e-06	2.28377e-05
ENSG00000164129	NPY5R	-0.283926	3.86464	-6.87925	1.91048e-06	2.29178e-05
ENSG00000004776	HSPB6	-0.753566	5.49514	-6.87853	1.91316e-06	2.293e-05
ENSG00000131437	KIF3A	-0.981794	6.27837	-6.87825	1.91419e-06	2.293e-05
ENSG00000154767	XPC	-0.40656	6.09414	-6.87805	1.91494e-06	2.293e-05
ENSG00000102178	UBL4A	0.471827	5.00647	6.87517	1.92564e-06	2.30307e-05
ENSG00000160710	ADAR	0.546824	7.68011	6.87522	1.92546e-06	2.30307e-05
ENSG00000213145	CRIP1	-0.775899	5.09584	-6.87465	1.9276e-06	2.30403e-05
ENSG00000172336	POP7	0.656438	5.83635	6.87337	1.9324e-06	2.30702e-05
ENSG00000196616	ADH1B	-3.66393	7.22306	-6.8735	1.93189e-06	2.30702e-05
ENSG00000260342	RP11-1035H13.3	0.750164	10.5812	6.87047	1.94327e-06	2.31862e-05
ENSG00000185945	NXF2B	-1.25011	4.29205	-6.86945	1.94714e-06	2.32185e-05
ENSG00000103490	PYCARD	0.483162	5.86584	6.86888	1.94927e-06	2.323e-05
ENSG00000082213	C5orf22	0.721492	6.89003	6.86805	1.95241e-06	2.32536e-05
ENSG00000160131	VMA21	0.613743	5.66275	6.86373	1.96884e-06	2.34354e-05
ENSG00000143674	RP5-862P8.2	1.37118	5.24267	6.85682	1.99541e-06	2.37376e-05
ENSG00000075702	WDR62	0.719774	4.63795	6.85416	2.00572e-06	2.38461e-05
ENSG00000100416	TRMU	0.321957	4.79935	6.85289	2.01068e-06	2.38908e-05
ENSG00000215033	AL603965.1	1.053	5.17994	6.85108	2.01777e-06	2.39608e-05
ENSG00000166845	C18orf54	1.37061	5.05812	6.85073	2.01913e-06	2.39628e-05
ENSG00000142599	RERE	-0.448561	6.67545	-6.84998	2.02207e-06	2.39835e-05
ENSG00000118508	RAB32	0.568132	4.98429	6.84944	2.02419e-06	2.39944e-05
ENSG00000256235	C5orf62	0.444695	4.69996	6.84794	2.03011e-06	2.40503e-05
ENSG00000102362	SYTL4	-0.576059	4.70671	-6.84587	2.03828e-06	2.41329e-05
ENSG00000158796	DEDD	0.562503	6.04838	6.84395	2.04587e-06	2.42085e-05
ENSG00000159307	SCUBE1	-0.466851	4.68699	-6.8417	2.05484e-06	2.43002e-05
ENSG00000170941	AC135352.1	-0.909196	4.72015	-6.84072	2.05873e-06	2.43319e-05
ENSG00000136270	TBRG4	0.507117	5.37411	6.83971	2.06278e-06	2.43653e-05
ENSG00000253320	KB-1507C5.2	-0.875224	4.92308	-6.83789	2.07011e-06	2.44376e-05
ENSG00000233822	HIST1H2BN	0.657035	5.29936	6.83715	2.07308e-06	2.44582e-05
ENSG00000108424	KPNB1	0.626609	8.47315	6.8368	2.0745e-06	2.44605e-05
ENSG00000260914	RP11-343C2.3	0.73262	6.66848	6.83408	2.08547e-06	2.45754e-05
ENSG00000143436	MRPL9	0.530569	6.61051	6.82977	2.103e-06	2.47675e-05
ENSG00000204574	ABCF1	0.568566	7.05644	6.82947	2.10425e-06	2.47676e-05
ENSG00000136546	SCN7A	-2.07024	6.01105	-6.82863	2.1077e-06	2.47937e-05
ENSG00000171867	PRNP	0.975231	7.80324	6.82373	2.12785e-06	2.5016e-05
ENSG00000139617	RP11-298P3.4	-1.28001	5.89707	-6.82258	2.13264e-06	2.50575e-05
ENSG00000115946	PNO1	0.719142	5.71992	6.8197	2.14462e-06	2.51835e-05
ENSG00000149136	SSRP1	0.788462	7.42426	6.8188	2.14836e-06	2.52128e-05
ENSG00000117632	STMN1	1.08455	5.9956	6.81576	2.1611e-06	2.53326e-05
ENSG00000176532	PRR15	-1.16523	5.19053	-6.81602	2.16002e-06	2.53326e-05
ENSG00000197153	HIST1H3J	1.40302	6.00544	6.81428	2.16733e-06	2.53908e-05
ENSG00000172172	MRPL13	0.562831	5.36108	6.81212	2.17648e-06	2.5483e-05
ENSG00000132837	DMGDH	-0.539199	4.60482	-6.81085	2.18185e-06	2.55309e-05
ENSG00000105887	MTPN	0.618217	8.0417	6.81048	2.18344e-06	2.55347e-05
ENSG00000114547	ROPN1B	-0.491885	4.4102	-6.80851	2.19184e-06	2.56179e-05
ENSG00000136643	RPS6KC1	0.738252	6.42639	6.80754	2.19594e-06	2.56509e-05
ENSG00000163596	ICA1L	-1.24262	5.93026	-6.80582	2.20331e-06	2.5722e-05
ENSG00000156345	CDK20	-0.404103	4.68187	-6.80391	2.21153e-06	2.58029e-05
ENSG00000107242	PIP5K1B	-1.29882	5.26868	-6.80248	2.2177e-06	2.58598e-05
ENSG00000176842	IRX5	-0.409022	5.11507	-6.79233	2.262e-06	2.63611e-05
ENSG00000156110	ADK	0.595011	7.22812	6.78352	2.30116e-06	2.68019e-05
ENSG00000140284	SLC27A2	-2.62042	6.51947	-6.7832	2.30262e-06	2.68033e-05
ENSG00000115241	PPM1G	0.651601	6.66756	6.78035	2.31543e-06	2.69367e-05
ENSG00000147684	NDUFB9	0.613252	5.69344	6.77979	2.31798e-06	2.69508e-05
ENSG00000101144	BMP7	1.34075	4.99641	6.77601	2.33512e-06	2.71342e-05
ENSG00000038427	VCAN	1.66364	7.88413	6.76741	2.37464e-06	2.75774e-05
ENSG00000163798	SLC4A1AP	0.586325	7.09739	6.76636	2.37954e-06	2.76184e-05
ENSG00000100823	APEX1	0.793671	8.53453	6.76403	2.39036e-06	2.77279e-05
ENSG00000066044	ELAVL1	0.440919	6.80209	6.76236	2.39821e-06	2.77887e-05
ENSG00000257341	AL928654.7	-0.893077	5.20271	-6.76232	2.39838e-06	2.77887e-05
ENSG00000117643	MAN1C1	-0.71741	4.95964	-6.76135	2.40291e-06	2.78251e-05
ENSG00000104635	SLC39A14	0.751452	5.70052	6.75903	2.41384e-06	2.79356e-05
ENSG00000112972	HMGCS1	1.7838	7.29004	6.75574	2.42938e-06	2.80992e-05
ENSG00000111752	PHC1	-0.656942	6.34409	-6.75313	2.4418e-06	2.82265e-05
ENSG00000197459	HIST1H2BH	1.27181	5.96275	6.74944	2.45951e-06	2.84149e-05
ENSG00000146243	IRAK1BP1	-0.950045	5.15996	-6.74632	2.47455e-06	2.85721e-05
ENSG00000235173	FAM203A	0.279783	4.61809	6.74582	2.47697e-06	2.85836e-05
ENSG00000112242	E2F3	0.806639	5.3082	6.7402	2.50433e-06	2.88661e-05
ENSG00000173727	AP000769.1	0.38111	4.41251	6.74021	2.50426e-06	2.88661e-05
ENSG00000074370	ATP2A3	-1.90051	6.19321	-6.73973	2.50665e-06	2.88762e-05
ENSG00000155792	DEPTOR	-1.55953	5.61493	-6.73577	2.52611e-06	2.90837e-05
ENSG00000120992	LYPLA1	0.682105	7.25762	6.73473	2.53126e-06	2.91095e-05
ENSG00000253293	HOXA10	0.596937	4.38935	6.73488	2.53052e-06	2.91095e-05
ENSG00000111640	GAPDH	0.797625	9.36428	6.73143	2.54769e-06	2.92481e-05
ENSG00000136875	PRPF4	0.841702	6.39841	6.73193	2.54519e-06	2.92481e-05
ENSG00000139618	BRCA2	1.55783	5.50782	6.73169	2.54638e-06	2.92481e-05
ENSG00000153485	TMEM251	0.574314	5.42077	6.73028	2.5534e-06	2.928e-05
ENSG00000185825	BCAP31	0.62528	6.96351	6.73057	2.55197e-06	2.928e-05
ENSG00000131019	ULBP3	1.42367	4.9066	6.72809	2.56438e-06	2.93724e-05
ENSG00000196961	AP2A1	0.398659	6.03102	6.72836	2.56304e-06	2.93724e-05
ENSG00000100218	RTDR1	-1.06391	4.46345	-6.72611	2.57434e-06	2.94696e-05
ENSG00000116830	TTF2	0.917064	5.75728	6.72331	2.58848e-06	2.96145e-05
ENSG00000069535	MAOB	-1.05047	5.5283	-6.72288	2.5907e-06	2.9623e-05
ENSG00000250305	KIAA1456	-0.836731	4.26182	-6.72222	2.594e-06	2.96439e-05
ENSG00000156413	FUT6	-0.763641	5.07882	-6.72137	2.59836e-06	2.96732e-05
ENSG00000163482	STK36	-0.888767	5.4651	-6.72114	2.59953e-06	2.96732e-05
ENSG00000243678	NME1-NME2	0.642839	6.59294	6.72061	2.60222e-06	2.9687e-05
ENSG00000064545	TMEM161A	0.58347	5.74114	6.71703	2.62054e-06	2.98572e-05
ENSG00000108518	PFN1	0.566829	6.97716	6.71682	2.62161e-06	2.98572e-05
ENSG00000242852	ZNF709	-0.471222	4.95496	-6.71703	2.62053e-06	2.98572e-05
ENSG00000168298	HIST1H1E	1.10184	9.07008	6.71546	2.62859e-06	2.99189e-05
ENSG00000173207	CKS1B	0.900115	5.84257	6.71519	2.63002e-06	2.99189e-05
ENSG00000100097	LGALS1	0.899403	6.99379	6.71432	2.63448e-06	2.99526e-05
ENSG00000100997	ABHD12	0.414601	5.72258	6.71262	2.64327e-06	3.00356e-05
ENSG00000167037	SGSM1	-0.299704	4.11158	-6.7114	2.64958e-06	3.00901e-05
ENSG00000143632	ACTA1	0.287993	6.3887	6.70998	2.65699e-06	3.01572e-05
ENSG00000108960	MMD	1.10778	6.12363	6.70778	2.66847e-06	3.02704e-05
ENSG00000163116	STPG2	-0.52259	4.08069	-6.70572	2.67924e-06	3.03617e-05
ENSG00000178184	PARD6G	0.994488	4.86258	6.70567	2.67955e-06	3.03617e-05
ENSG00000137707	BTG4	-1.03781	4.23219	-6.704	2.68833e-06	3.04226e-05
ENSG00000149260	CAPN5	-0.810229	5.25148	-6.70406	2.68799e-06	3.04226e-05
ENSG00000176853	FAM91A1	0.740411	7.95298	6.70378	2.68948e-06	3.04226e-05
ENSG00000205420	KRT6A	4.33928	9.29275	6.70249	2.69629e-06	3.04824e-05
ENSG00000133275	CSNK1G2	0.419063	6.20633	6.70129	2.70264e-06	3.05369e-05
ENSG00000143321	HDGF	0.519036	6.02386	6.69919	2.71377e-06	3.06454e-05
ENSG00000007968	E2F2	0.341203	4.36089	6.69832	2.71845e-06	3.06786e-05
ENSG00000174156	GSTA3	-1.36847	4.7935	-6.69807	2.71977e-06	3.06786e-05
ENSG00000125870	SNRPB2	0.739673	6.99454	6.69522	2.735e-06	3.0833e-05
ENSG00000177599	ZNF491	-0.397906	5.04839	-6.69417	2.74066e-06	3.08795e-05
ENSG00000172554	SNTG2	-0.367352	4.36945	-6.69337	2.74496e-06	3.09105e-05
ENSG00000187535	IFT140	-0.746451	5.47884	-6.69298	2.74704e-06	3.09165e-05
ENSG00000182224	CYB5D1	-1.26953	5.6155	-6.69067	2.75953e-06	3.10397e-05
ENSG00000056277	ZNF280C	1.1269	7.05457	6.68736	2.77751e-06	3.12069e-05
ENSG00000115368	WDR75	0.778763	7.78851	6.68763	2.77608e-06	3.12069e-05
ENSG00000168092	PAFAH1B2	0.428615	6.79102	6.68495	2.79068e-06	3.13373e-05
ENSG00000163558	PRKCI	0.969763	7.69699	6.68449	2.79323e-06	3.13483e-05
ENSG00000125450	NUP85	0.63842	5.9795	6.68301	2.80133e-06	3.14217e-05
ENSG00000187735	TCEA1	0.359182	7.3137	6.68146	2.80992e-06	3.15003e-05
ENSG00000164287	CDC20B	-1.42798	4.89021	-6.6785	2.82627e-06	3.16659e-05
ENSG00000082898	XPO1	0.627935	7.50678	6.67439	2.84922e-06	3.19052e-05
ENSG00000116957	TBCE	1.06966	6.18731	6.67034	2.87196e-06	3.21419e-05
ENSG00000136868	SLC31A1	-0.844793	8.81252	-6.66888	2.88022e-06	3.21673e-05
ENSG00000143756	FBXO28	0.549025	7.30714	6.6688	2.88066e-06	3.21673e-05
ENSG00000155252	PI4K2A	0.72393	6.26243	6.66912	2.87885e-06	3.21673e-05
ENSG00000163633	C4orf36	-0.365817	5.12767	-6.66886	2.88033e-06	3.21673e-05
ENSG00000133131	MORC4	0.757356	6.1311	6.66816	2.88426e-06	3.21897e-05
ENSG00000087903	RFX2	-1.13932	5.32444	-6.6635	2.91085e-06	3.24683e-05
ENSG00000137960	GIPC2	-1.23743	4.98308	-6.66248	2.91669e-06	3.25153e-05
ENSG00000123933	MXD4	-0.35179	6.0755	-6.66213	2.91868e-06	3.25194e-05
ENSG00000225968	ELFN1	0.456873	4.21896	6.66093	2.92561e-06	3.25785e-05
ENSG00000169016	E2F6	0.759309	5.21466	6.65728	2.94669e-06	3.2795e-05
ENSG00000124787	RPP40	0.785661	5.00546	6.65546	2.95725e-06	3.28942e-05
ENSG00000137574	TGS1	0.577619	6.70746	6.65338	2.96937e-06	3.30108e-05
ENSG00000105355	PLIN3	0.564772	5.71661	6.65213	2.97667e-06	3.30735e-05
ENSG00000162702	ZNF281	0.531049	6.73467	6.65032	2.98727e-06	3.3173e-05
ENSG00000134755	DSC2	2.70503	7.55176	6.64964	2.99128e-06	3.31991e-05
ENSG00000169490	TM2D2	0.777313	6.13154	6.649	2.99506e-06	3.32226e-05
ENSG00000214106	AC093726.6	-0.797624	5.4018	-6.64767	3.00293e-06	3.32915e-05
ENSG00000141140	MYO19	0.913361	5.57966	6.64501	3.01866e-06	3.34472e-05
ENSG00000169469	SPRR1B	3.63924	7.12468	6.64474	3.02031e-06	3.34472e-05
ENSG00000163026	C2orf44	0.692179	5.1844	6.64353	3.02747e-06	3.35079e-05
ENSG00000187583	PLEKHN1	0.283184	4.81221	6.64302	3.03054e-06	3.35233e-05
ENSG00000175768	TOMM5	0.767466	6.93465	6.63985	3.04951e-06	3.37146e-05
ENSG00000162998	FRZB	-2.15214	6.54521	-6.63896	3.05484e-06	3.37549e-05
ENSG00000085563	ABCB1	-0.635715	4.38287	-6.63754	3.06343e-06	3.38311e-05
ENSG00000213533	TMEM110	-0.493496	5.37465	-6.63531	3.07691e-06	3.39613e-05
ENSG00000104783	KCNN4	-1.32848	5.53927	-6.63354	3.08767e-06	3.40613e-05
ENSG00000075142	SRI	-0.78397	7.04016	-6.63211	3.09638e-06	3.41386e-05
ENSG00000116786	PLEKHM2	0.665681	6.27219	6.63008	3.10878e-06	3.42564e-05
ENSG00000105810	CDK6	0.965616	6.61745	6.62793	3.12198e-06	3.43829e-05
ENSG00000003056	M6PR	0.531395	7.32116	6.62589	3.13458e-06	3.45028e-05
ENSG00000186193	SAPCD2	0.340544	5.04351	6.62557	3.13654e-06	3.45054e-05
ENSG00000142657	PGD	1.6313	7.88065	6.62526	3.13845e-06	3.45075e-05
ENSG00000168491	CCDC110	-0.618482	4.73725	-6.62422	3.14492e-06	3.45596e-05
ENSG00000127528	KLF2	-1.53894	6.01201	-6.62241	3.15616e-06	3.46452e-05
ENSG00000134291	TMEM106C	0.908433	6.20752	6.62248	3.1557e-06	3.46452e-05
ENSG00000114859	CLCN2	0.432859	4.68145	6.61919	3.17628e-06	3.48468e-05
ENSG00000122970	IFT81	-1.19483	6.26461	-6.61814	3.18283e-06	3.48997e-05
ENSG00000111737	RAB35	0.486041	6.0499	6.60772	3.24896e-06	3.56052e-05
ENSG00000114473	IQCG	-1.09535	6.06756	-6.60616	3.25897e-06	3.56954e-05
ENSG00000100983	GSS	0.911315	6.19439	6.60136	3.29001e-06	3.60157e-05
ENSG00000196476	C20orf96	-1.59062	5.24856	-6.60041	3.29617e-06	3.60635e-05
ENSG00000149782	PLCB3	0.656595	5.54248	6.59937	3.30299e-06	3.61183e-05
ENSG00000117385	LEPRE1	0.627394	5.51425	6.59765	3.31416e-06	3.62207e-05
ENSG00000130363	RSPH3	-1.23565	6.62866	-6.59533	3.32942e-06	3.63545e-05
ENSG00000181467	RAP2B	1.5081	6.44051	6.59524	3.33003e-06	3.63545e-05
ENSG00000111652	COPS7A	0.477364	6.23692	6.5942	3.33683e-06	3.64089e-05
ENSG00000138688	KIAA1109	-0.538442	7.90921	-6.58947	3.36817e-06	3.67309e-05
ENSG00000136238	RAC1	0.634439	8.01298	6.58875	3.37297e-06	3.67631e-05
ENSG00000106397	PLOD3	0.544014	5.27562	6.58811	3.37726e-06	3.67899e-05
ENSG00000116161	CACYBP	0.741623	6.03635	6.58771	3.37994e-06	3.67991e-05
ENSG00000143368	SF3B4	0.597283	5.44625	6.58677	3.38623e-06	3.68475e-05
ENSG00000242259	C22orf39	0.36038	6.16705	6.58616	3.39029e-06	3.68717e-05
ENSG00000143799	PARP1	0.790076	6.63705	6.58382	3.40602e-06	3.70227e-05
ENSG00000132676	DAP3	0.683459	6.66156	6.58234	3.41597e-06	3.71107e-05
ENSG00000164983	TMEM65	0.91807	6.68223	6.58191	3.41891e-06	3.71225e-05
ENSG00000010256	UQCRC1	0.427186	6.00019	6.58022	3.43038e-06	3.72269e-05
ENSG00000033050	ABCF2	0.517767	6.31878	6.5789	3.43933e-06	3.73037e-05
ENSG00000132612	VPS4A	0.664277	6.36452	6.57713	3.45137e-06	3.73939e-05
ENSG00000157193	LRP8	1.34233	5.81409	6.57727	3.45042e-06	3.73939e-05
ENSG00000244754	N4BP2L2	-0.913041	7.49335	-6.5737	3.4749e-06	3.76285e-05
ENSG00000117411	B4GALT2	0.473537	5.16041	6.5717	3.48863e-06	3.77568e-05
ENSG00000250510	GPR162	-0.810205	5.25995	-6.57129	3.49146e-06	3.7767e-05
ENSG00000173786	CNP	0.488754	5.7711	6.56884	3.50846e-06	3.79304e-05
ENSG00000160714	UBE2Q1	0.500435	6.75674	6.56693	3.52175e-06	3.80535e-05
ENSG00000166681	NGFRAP1	0.541019	5.61721	6.56362	3.54488e-06	3.82828e-05
ENSG00000065833	ME1	2.13695	7.86638	6.56314	3.54827e-06	3.82988e-05
ENSG00000213780	GTF2H4	0.498296	5.26995	6.5613	3.5612e-06	3.84176e-05
ENSG00000247077	PGAM5	0.626339	5.42087	6.55985	3.57148e-06	3.85078e-05
ENSG00000171757	LRRC34	-1.17895	5.16019	-6.5551	3.60522e-06	3.88506e-05
ENSG00000163950	SLBP	0.58621	6.61494	6.55472	3.60792e-06	3.88589e-05
ENSG00000096063	SRPK1	0.919148	7.21557	6.55282	3.62157e-06	3.89849e-05
ENSG00000144504	ANKMY1	-0.615157	5.30786	-6.55198	3.62758e-06	3.90287e-05
ENSG00000130935	NOL11	0.815822	7.63704	6.54983	3.64303e-06	3.91643e-05
ENSG00000189377	CXCL17	-3.40565	8.26688	-6.54969	3.6441e-06	3.91643e-05
ENSG00000165475	CRYL1	-0.552241	4.9796	-6.54725	3.66171e-06	3.93324e-05
ENSG00000047648	ARHGAP6	-0.487733	4.33392	-6.54645	3.66752e-06	3.93737e-05
ENSG00000145907	G3BP1	0.352326	7.49099	6.54447	3.68197e-06	3.94866e-05
ENSG00000147650	LRP12	1.15222	6.52953	6.5445	3.68171e-06	3.94866e-05
ENSG00000106348	IMPDH1	0.504722	5.64586	6.54219	3.69864e-06	3.96441e-05
ENSG00000161682	FAM171A2	0.367081	4.59205	6.54167	3.70247e-06	3.96639e-05
ENSG00000111321	LTBR	0.69106	5.92412	6.53887	3.72305e-06	3.98631e-05
ENSG00000179023	KLHDC7A	-0.610869	4.30362	-6.53619	3.74292e-06	4.00544e-05
ENSG00000197846	HIST1H2BF	1.93487	6.19433	6.53256	3.76996e-06	4.03223e-05
ENSG00000124635	HIST1H2BJ	1.36209	6.27286	6.53162	3.777e-06	4.03544e-05
ENSG00000181616	OR52H1	-0.678497	4.28394	-6.53176	3.77597e-06	4.03544e-05
ENSG00000100387	RBX1	0.542559	6.38927	6.53099	3.78175e-06	4.03837e-05
ENSG00000205089	CCNI2	-0.363065	4.08776	-6.53045	3.78578e-06	4.04052e-05
ENSG00000169347	GP2	-1.86258	5.07057	-6.52914	3.79565e-06	4.0489e-05
ENSG00000198225	FKBP1C	0.51282	5.5352	6.52856	3.8e-06	4.05138e-05
ENSG00000163964	PIGX	1.12589	6.04232	6.52557	3.82264e-06	4.07335e-05
ENSG00000165283	STOML2	0.831555	7.29889	6.52329	3.83994e-06	4.0896e-05
ENSG00000167880	EVPL	0.573713	5.0892	6.52286	3.84323e-06	4.09093e-05
ENSG00000204899	MZT1	0.717515	5.60115	6.52151	3.85359e-06	4.09978e-05
ENSG00000243696	MUSTN1	-0.366948	4.63519	-6.52018	3.86372e-06	4.10838e-05
ENSG00000168256	NKIRAS2	0.531594	6.05234	6.51882	3.87418e-06	4.11732e-05
ENSG00000046651	OFD1	-0.499591	6.5809	-6.51669	3.89061e-06	4.13259e-05
ENSG00000138031	ADCY3	0.704353	5.77777	6.51494	3.9042e-06	4.14263e-05
ENSG00000164610	RP9	0.391746	5.90092	6.51505	3.90334e-06	4.14263e-05
ENSG00000139160	METTL20	-0.36029	4.84405	-6.51258	3.92254e-06	4.15989e-05
ENSG00000129596	CDO1	-0.872115	5.08476	-6.50853	3.95424e-06	4.19006e-05
ENSG00000180921	FAM83H	0.931917	5.45192	6.50841	3.95518e-06	4.19006e-05
ENSG00000136810	TXN	0.911641	8.70872	6.50783	3.95972e-06	4.19266e-05
ENSG00000134247	PTGFRN	1.16731	7.14336	6.50744	3.96277e-06	4.19326e-05
ENSG00000188976	NOC2L	0.459398	5.97974	6.50723	3.96447e-06	4.19326e-05
ENSG00000150990	DHX37	0.332397	4.7642	6.50399	3.99001e-06	4.21804e-05
ENSG00000164692	COL1A2	1.94209	8.78759	6.50262	4.00093e-06	4.22736e-05
ENSG00000106105	GARS	0.918515	7.65487	6.50091	4.01457e-06	4.23953e-05
ENSG00000131849	ZNF132	-0.75933	4.81439	-6.49905	4.02944e-06	4.25299e-05
ENSG00000080819	CPOX	0.633602	5.96311	6.4978	4.03944e-06	4.2613e-05
ENSG00000154721	JAM2	-1.02202	6.17086	-6.49672	4.04811e-06	4.2682e-05
ENSG00000117593	DARS2	0.89185	6.10094	6.49606	4.05345e-06	4.27158e-05
ENSG00000122085	MTERFD2	-0.626529	5.5818	-6.49192	4.08699e-06	4.30467e-05
ENSG00000101367	MAPRE1	0.721669	8.45928	6.49118	4.093e-06	4.30872e-05
ENSG00000203865	ATP1A1OS	-0.359342	4.54918	-6.49083	4.09585e-06	4.30946e-05
ENSG00000175832	ETV4	0.932472	4.5008	6.49045	4.09895e-06	4.31046e-05
ENSG00000205873	AC130352.1	-0.97342	6.68347	-6.48877	4.11265e-06	4.32259e-05
ENSG00000075240	GRAMD4	0.60414	5.42313	6.48777	4.1209e-06	4.32899e-05
ENSG00000104064	GABPB1	0.599147	6.30416	6.48748	4.12322e-06	4.32917e-05
ENSG00000106636	YKT6	0.827725	6.05954	6.48431	4.14936e-06	4.35433e-05
ENSG00000197927	C2orf27A	-0.684624	5.56707	-6.4832	4.15852e-06	4.36165e-05
ENSG00000146373	RNF217	1.117	6.38093	6.48073	4.17898e-06	4.38083e-05
ENSG00000258365	RP11-1105G2.3	-0.681726	4.26053	-6.47931	4.19086e-06	4.39098e-05
ENSG00000141458	NPC1	0.984386	7.18115	6.47866	4.19629e-06	4.39437e-05
ENSG00000169627	BOLA2B	0.965157	6.2167	6.47731	4.20757e-06	4.40158e-05
ENSG00000183336	BOLA2	0.965157	6.2167	6.47731	4.20757e-06	4.40158e-05
ENSG00000176463	SLCO3A1	1.18861	6.48764	6.47698	4.21034e-06	4.40218e-05
ENSG00000173988	LRRC63	-0.63216	4.27174	-6.47647	4.2146e-06	4.40307e-05
ENSG00000196083	IL1RAP	1.31846	5.84922	6.47635	4.21559e-06	4.40307e-05
ENSG00000257743	RP11-1220K2.2	-1.35693	4.4382	-6.4758	4.22027e-06	4.40566e-05
ENSG00000185238	PRMT3	0.565932	5.96921	6.47507	4.22641e-06	4.40978e-05
ENSG00000110436	SLC1A2	-0.579529	4.25074	-6.47433	4.2326e-06	4.41394e-05
ENSG00000107623	GDF10	-0.384614	4.34948	-6.47272	4.24625e-06	4.42587e-05
ENSG00000116062	MSH6	0.709731	6.39759	6.47213	4.25122e-06	4.42853e-05
ENSG00000176236	C10orf111	-0.918918	3.77129	-6.47189	4.25323e-06	4.42853e-05
ENSG00000170484	KRT74	0.395393	4.20244	6.47162	4.2555e-06	4.4286e-05
ENSG00000047621	C12orf4	0.627477	7.07993	6.47106	4.26031e-06	4.4313e-05
ENSG00000117139	KDM5B	0.789322	7.34781	6.47028	4.26687e-06	4.43531e-05
ENSG00000143416	SELENBP1	-1.32889	5.95258	-6.47008	4.2686e-06	4.43531e-05
ENSG00000134108	ARL8B	0.681408	7.84569	6.46979	4.27109e-06	4.43561e-05
ENSG00000198183	BPIFA1	-5.07555	7.54419	-6.46875	4.27991e-06	4.44246e-05
ENSG00000167695	FAM57A	0.719545	5.12057	6.46803	4.28608e-06	4.44656e-05
ENSG00000237440	ZNF737	-0.905173	6.66583	-6.46763	4.28954e-06	4.44784e-05
ENSG00000134333	LDHA	0.895354	8.35339	6.46725	4.29278e-06	4.4489e-05
ENSG00000005194	CIAPIN1	0.551921	5.77878	6.46697	4.29514e-06	4.44905e-05
ENSG00000185122	HSF1	0.450617	5.68642	6.46501	4.31199e-06	4.46419e-05
ENSG00000062038	CDH3	1.78486	7.06713	6.46441	4.31713e-06	4.46609e-05
ENSG00000160803	UBQLN4	0.664124	5.57268	6.46427	4.31829e-06	4.46609e-05
ENSG00000259120	C17orf110	-1.03553	4.57627	-6.46398	4.3208e-06	4.46639e-05
ENSG00000136267	DGKB	-0.258168	3.85956	-6.46329	4.32679e-06	4.47028e-05
ENSG00000205339	IPO7	0.558522	8.35692	6.46191	4.33872e-06	4.48029e-05
ENSG00000133872	TMEM66	-0.682029	8.22321	-6.46041	4.3517e-06	4.48826e-05
ENSG00000164024	METAP1	0.505426	6.7781	6.46026	4.353e-06	4.48826e-05
ENSG00000169299	PGM2	1.25342	6.81015	6.46024	4.35316e-06	4.48826e-05
ENSG00000162493	PDPN	1.33221	6.38733	6.45972	4.35767e-06	4.4906e-05
ENSG00000214694	ARHGEF33	-0.61113	4.10385	-6.45772	4.37512e-06	4.50626e-05
ENSG00000188986	COBRA1	0.504835	6.11895	6.45709	4.38059e-06	4.50957e-05
ENSG00000152932	RAB3C	-0.228534	3.84753	-6.45606	4.38961e-06	4.51654e-05
ENSG00000168487	BMP1	1.03607	5.84616	6.45334	4.4135e-06	4.53722e-05
ENSG00000184258	CDR1	-1.2796	9.97551	-6.45325	4.41423e-06	4.53722e-05
ENSG00000099949	LZTR1	0.321956	5.58157	6.45236	4.42209e-06	4.54147e-05
ENSG00000106034	CPED1	-1.10863	5.66017	-6.45227	4.4229e-06	4.54147e-05
ENSG00000065135	GNAI3	0.729881	8.1918	6.45059	4.43777e-06	4.5544e-05
ENSG00000162377	SELRC1	0.722244	5.24084	6.44806	4.46019e-06	4.57507e-05
ENSG00000176407	KCMF1	0.611989	8.12704	6.44499	4.48757e-06	4.60079e-05
ENSG00000164465	DCBLD1	1.13246	6.08216	6.44343	4.50161e-06	4.61283e-05
ENSG00000198759	EGFL6	1.59463	5.67106	6.43884	4.54301e-06	4.65287e-05
ENSG00000256646	RP11-111K18.1	0.471164	6.12174	6.43719	4.558e-06	4.66583e-05
ENSG00000153317	ASAP1	0.821815	6.94904	6.43589	4.56988e-06	4.67561e-05
ENSG00000065371	ROPN1	-0.497313	4.32716	-6.43514	4.57677e-06	4.68004e-05
ENSG00000163827	LRRC2	-0.448266	4.19681	-6.4349	4.57888e-06	4.68004e-05
ENSG00000100714	MTHFD1	1.018	7.09349	6.43316	4.59483e-06	4.69394e-05
ENSG00000167646	DNAAF3	-0.570301	4.85956	-6.43132	4.61175e-06	4.70883e-05
ENSG00000262814	MRPL12	0.605414	5.16765	6.42934	4.63002e-06	4.72507e-05
ENSG00000108270	AATF	0.658968	7.9323	6.4278	4.64433e-06	4.73726e-05
ENSG00000043355	ZIC2	0.705555	4.72452	6.42133	4.70479e-06	4.7965e-05
ENSG00000042753	AP2S1	0.852048	6.45367	6.42046	4.71296e-06	4.80238e-05
ENSG00000188396	TCTEX1D4	-0.883409	4.27853	-6.41868	4.72976e-06	4.81705e-05
ENSG00000162571	TTLL10	-0.96832	4.88879	-6.41706	4.74507e-06	4.83018e-05
ENSG00000160211	G6PD	1.59392	6.23318	6.41542	4.76067e-06	4.8436e-05
ENSG00000121864	ZNF639	0.584399	7.1664	6.41432	4.77119e-06	4.85184e-05
ENSG00000172954	LCLAT1	0.619864	6.97892	6.41271	4.78654e-06	4.86498e-05
ENSG00000047578	KIAA0556	-0.868445	5.89959	-6.41236	4.78992e-06	4.86595e-05
ENSG00000139726	DENR	0.38625	7.54702	6.41076	4.80527e-06	4.87906e-05
ENSG00000179915	NRXN1	-0.618303	4.05676	-6.41041	4.80868e-06	4.88005e-05
ENSG00000185432	METTL7A	-1.40184	7.26064	-6.40912	4.82104e-06	4.89013e-05
ENSG00000069998	CECR5	0.433486	4.86996	6.40828	4.82913e-06	4.89584e-05
ENSG00000161642	ZNF385A	0.927862	5.37772	6.40724	4.83923e-06	4.9036e-05
ENSG00000060762	MPC1	-0.774163	6.75265	-6.40581	4.85309e-06	4.91242e-05
ENSG00000111432	FZD10	1.02411	4.9458	6.4057	4.85414e-06	4.91242e-05
ENSG00000180806	HOXC9	0.73812	4.30417	6.40558	4.85528e-06	4.91242e-05
ENSG00000198211	TUBB3	0.810614	5.02901	6.40398	4.8709e-06	4.92573e-05
ENSG00000082175	PGR	-0.51399	4.09603	-6.40333	4.87721e-06	4.92962e-05
ENSG00000157470	FAM81A	-0.775974	4.36074	-6.40293	4.88111e-06	4.93108e-05
ENSG00000149925	ALDOA	0.51703	6.36311	6.40169	4.8933e-06	4.94091e-05
ENSG00000101255	TRIB3	0.535294	5.03751	6.40034	4.90648e-06	4.95172e-05
ENSG00000163072	NOSTRIN	-1.43641	5.43897	-6.40009	4.90896e-06	4.95172e-05
ENSG00000055332	EIF2AK2	0.772537	8.76615	6.39805	4.92903e-06	4.96947e-05
ENSG00000170191	NANP	0.471799	5.37971	6.39771	4.93244e-06	4.9704e-05
ENSG00000087263	OGFOD1	0.748728	6.79209	6.39561	4.95319e-06	4.9888e-05
ENSG00000085831	TTC39A	-0.673188	5.16472	-6.39146	4.99454e-06	5.02515e-05
ENSG00000104313	EYA1	-2.30784	6.29634	-6.39133	4.99585e-06	5.02515e-05
ENSG00000143147	GPR161	0.579869	5.26703	6.39092	4.99994e-06	5.02515e-05
ENSG00000156453	PCDH1	-0.631346	5.29478	-6.39081	5.00099e-06	5.02515e-05
ENSG00000170581	STAT2	0.662285	7.2965	6.39073	5.00182e-06	5.02515e-05
ENSG00000175352	NRIP3	0.583315	4.16199	6.3886	5.02325e-06	5.04415e-05
ENSG00000179008	C14orf39	-0.617131	4.36002	-6.38464	5.0632e-06	5.08172e-05
ENSG00000131467	PSME3	0.490373	7.2917	6.38391	5.07065e-06	5.0841e-05
ENSG00000163820	FYCO1	-0.760971	6.44403	-6.38403	5.06945e-06	5.0841e-05
ENSG00000128708	HAT1	0.685255	7.74325	6.38067	5.10371e-06	5.11469e-05
[truncated: 4,174 more rows]

## Sheet: DEA_RNAseq_pc
id	gene_symbol	logFC	logCPM	PValue	FDR
ENSG00000034971	MYOC	-9.94431	3.36551	3.92475e-65	7.86755e-61
ENSG00000078898	BPIFB2	-9.48104	5.8288	4.81297e-55	4.82404e-51
ENSG00000111215	PRR4	-5.86669	10.0679	1.13654e-51	7.59437e-48
ENSG00000244067	GSTA2	-8.68421	5.95369	1.12102e-49	5.61799e-46
ENSG00000154099	DNAAF1	-5.27705	6.26687	1.59737e-41	6.40418e-38
ENSG00000064651	SLC12A2	-3.65766	9.88512	2.4596e-41	8.21751e-38
ENSG00000134827	TCN1	-7.16696	6.49641	1.71083e-40	4.89933e-37
ENSG00000188039	NWD1	-5.75933	5.45033	5.08909e-40	1.19351e-36
ENSG00000215182	MUC5AC	-8.89411	6.57939	5.35847e-40	1.19351e-36
ENSG00000151023	ENKUR	-5.85243	6.72907	1.19286e-39	2.3912e-36
ENSG00000128536	CDHR3	-5.40716	8.19503	2.17004e-39	3.9546e-36
ENSG00000162078	ZG16B	-7.78023	3.40609	6.88296e-39	1.1498e-35
ENSG00000101448	EPPIN	-5.10954	3.96604	1.04029e-38	1.60412e-35
ENSG00000184530	C6orf58	-10.8177	9.32554	2.37795e-38	3.40489e-35
ENSG00000173610	UGT2A1	-7.67428	4.41663	2.7571e-38	3.68459e-35
ENSG00000156042	TTC18	-5.38772	7.33052	3.22737e-38	4.04349e-35
ENSG00000181092	ADIPOQ	-9.8341	5.37652	1.23279e-37	1.45367e-34
ENSG00000230657	PRB4	-8.76838	8.42068	1.65182e-37	1.83958e-34
ENSG00000163491	NEK10	-5.68672	7.1253	3.75311e-37	3.95973e-34
ENSG00000137691	C11orf70	-4.95848	4.73029	4.02746e-37	4.03672e-34
ENSG00000011426	ANLN	3.9336	7.06208	6.62526e-36	6.32428e-33
ENSG00000140534	TICRR	4.486	3.96964	1.0637e-35	9.69222e-33
ENSG00000119147	C2orf40	-7.4218	2.95278	4.46089e-35	3.88795e-32
ENSG00000163071	SPATA18	-4.78031	6.87919	4.69386e-34	3.92055e-31
ENSG00000136231	IGF2BP3	4.05634	5.84513	3.57748e-33	2.86857e-30
ENSG00000118193	KIF14	4.05799	5.85516	4.03094e-33	3.10786e-30
ENSG00000158486	DNAH3	-5.97346	7.28645	4.32778e-33	3.21313e-30
ENSG00000138294	MSMB	-8.05098	8.07968	8.16087e-33	5.8426e-30
ENSG00000203734	ECT2L	-5.65934	6.34476	6.37287e-32	4.40519e-29
ENSG00000164932	CTHRC1	3.76044	6.94627	8.25322e-32	5.42792e-29
ENSG00000179902	C1orf194	-6.31686	4.15212	8.39397e-32	5.42792e-29
ENSG00000140057	AK7	-4.56656	5.52593	9.18708e-32	5.75513e-29
ENSG00000160862	AZGP1	-7.59621	5.88372	2.10788e-31	1.28044e-28
ENSG00000185250	PPIL6	-4.19617	5.83223	2.92089e-31	1.72212e-28
ENSG00000154556	SORBS2	-3.58676	6.89404	3.06668e-31	1.75642e-28
ENSG00000159763	PIP	-10.4337	7.60063	5.72481e-31	3.18777e-28
ENSG00000145491	ROPN1L	-6.39547	3.19779	1.19995e-30	6.50113e-28
ENSG00000167419	LPO	-4.1738	3.41377	1.89713e-30	1.00079e-27
ENSG00000162543	UBXN10	-5.47661	6.08058	2.34071e-30	1.20313e-27
ENSG00000117724	CENPF	3.69235	8.21364	4.42016e-30	2.16114e-27
ENSG00000124107	SLPI	-3.8059	7.59139	4.3794e-30	2.16114e-27
ENSG00000204361	NXPE2	-6.44666	3.75388	4.89035e-30	2.33409e-27
ENSG00000203963	C1orf141	-4.97801	3.71815	5.56472e-30	2.59419e-27
ENSG00000120262	CCDC170	-5.25039	6.72934	8.05745e-30	3.6709e-27
ENSG00000176601	YSK4	-5.63739	5.84159	1.15829e-29	5.15979e-27
ENSG00000155749	ALS2CR12	-4.01974	5.31873	1.85915e-29	8.10186e-27
ENSG00000090382	LYZ	-5.86693	10.0756	1.95237e-29	8.32707e-27
ENSG00000179813	FAM216B	-5.93219	7.76703	2.96344e-29	1.23761e-26
ENSG00000152936	IFLTD1	-5.22128	3.98441	3.17089e-29	1.29722e-26
ENSG00000029153	ARNTL2	2.97021	6.68563	3.65171e-29	1.46404e-26
ENSG00000137098	SPAG8	-5.22908	3.84218	3.9736e-29	1.56186e-26
ENSG00000155761	SPAG17	-4.26025	7.61256	4.88269e-29	1.88228e-26
ENSG00000167034	NKX3-1	-5.39411	6.51774	1.10417e-28	4.17626e-26
ENSG00000127863	TNFRSF19	-2.78719	6.95239	1.30931e-28	4.86044e-26
ENSG00000106772	PRUNE2	-3.38217	6.7653	1.39324e-28	5.07799e-26
ENSG00000129295	LRRC6	-4.12349	6.31247	2.04671e-28	7.3265e-26
ENSG00000154479	CCDC173	-6.05373	5.59797	3.14373e-28	1.1056e-25
ENSG00000143476	DTL	4.14802	5.91631	6.03144e-28	2.05631e-25
ENSG00000213204	C6orf165	-4.61824	5.86467	6.0522e-28	2.05631e-25
ENSG00000163576	EFHB	-5.26945	5.46919	7.03081e-28	2.349e-25
ENSG00000101003	GINS1	3.30104	4.54702	7.47863e-28	2.45765e-25
ENSG00000186952	TMEM232	-5.15618	6.06511	8.61294e-28	2.78476e-25
ENSG00000204566	C10orf115	-6.75107	1.99995	1.18478e-27	3.76987e-25
ENSG00000188659	FAM154B	-5.53502	6.8734	1.34676e-27	4.21831e-25
ENSG00000149201	CCDC81	-4.12067	4.86316	1.39025e-27	4.28752e-25
ENSG00000138180	CEP55	4.29359	5.42832	1.87018e-27	5.68026e-25
ENSG00000183644	C11orf88	-5.74416	4.16164	1.99852e-27	5.97946e-25
ENSG00000169126	ARMC4	-6.15714	5.80232	3.01856e-27	8.89855e-25
ENSG00000171962	LRRC48	-3.76141	4.04612	3.29306e-27	9.56707e-25
ENSG00000137807	KIF23	3.25905	6.10838	3.49058e-27	9.99604e-25
ENSG00000118997	DNAH7	-5.6149	8.16479	3.7558e-27	1.0604e-24
ENSG00000166596	WDR16	-5.80937	4.76983	6.28056e-27	1.74861e-24
ENSG00000131747	TOP2A	3.58176	7.84575	6.4459e-27	1.77006e-24
ENSG00000094755	GABRP	-3.80716	7.32886	7.714e-27	2.08966e-24
ENSG00000132122	SPATA6	-3.36992	6.91057	1.04317e-26	2.78818e-24
ENSG00000127324	TSPAN8	-5.07817	7.20079	1.11845e-26	2.95006e-24
ENSG00000198826	ARHGAP11A	3.26729	5.7185	1.89462e-26	4.93242e-24
ENSG00000135951	TSGA10	-3.5966	6.89318	3.55059e-26	9.12501e-24
ENSG00000197748	WDR96	-6.14614	8.64136	4.88898e-26	1.24056e-23
ENSG00000165795	NDRG2	-2.91609	5.49373	8.40936e-26	2.10718e-23
ENSG00000152763	WDR78	-4.76881	6.85743	8.70806e-26	2.15508e-23
ENSG00000172403	SYNPO2	-3.28729	7.21955	9.03111e-26	2.20778e-23
ENSG00000172771	EFCAB12	-4.38782	2.93573	9.49662e-26	2.29361e-23
ENSG00000143228	NUF2	3.49557	4.83113	9.94629e-26	2.34569e-23
ENSG00000155530	LRGUK	-4.14718	5.61358	9.908e-26	2.34569e-23
ENSG00000197057	DTHD1	-5.2815	7.48255	1.04207e-25	2.42899e-23
ENSG00000186409	CCDC30	-3.44055	7.02887	1.36688e-25	3.14948e-23
ENSG00000088325	TPX2	4.36513	6.24861	1.52498e-25	3.47384e-23
ENSG00000243543	WFDC6	-7.38667	0.960956	2.25254e-25	5.07354e-23
ENSG00000152661	GJA1	3.50227	10.0644	2.51486e-25	5.53988e-23
ENSG00000182329	AC079354.1	-3.83252	4.96226	2.51123e-25	5.53988e-23
ENSG00000197168	NEK5	-3.62885	5.90745	2.81521e-25	6.1341e-23
ENSG00000162643	WDR63	-5.33449	5.03595	3.1885e-25	6.87276e-23
ENSG00000144061	NPHP1	-3.28089	5.72867	3.27838e-25	6.99132e-23
ENSG00000081277	PKP1	5.20564	6.23323	3.66338e-25	7.60377e-23
ENSG00000170891	CYTL1	-6.59886	4.01727	3.66105e-25	7.60377e-23
ENSG00000205081	CXorf30	-5.44372	4.77583	3.67936e-25	7.60377e-23
ENSG00000169347	GP2	-6.42691	2.28384	4.40121e-25	9.00272e-23
ENSG00000124490	CRISP2	-7.50131	2.29152	5.01647e-25	9.98429e-23
ENSG00000182481	KPNA2	2.75489	6.18885	4.97256e-25	9.98429e-23
ENSG00000250305	KIAA1456	-2.94401	5.29448	5.0305e-25	9.98429e-23
ENSG00000130413	STK33	-4.37941	6.96108	5.15957e-25	1.01401e-22
ENSG00000155085	AKD1	-3.97338	7.51369	5.43347e-25	1.05747e-22
ENSG00000203780	FANK1	-3.4689	6.55156	6.9651e-25	1.34252e-22
ENSG00000164675	IQUB	-5.59089	5.98687	1.39791e-24	2.66882e-22
ENSG00000170959	DCDC5	-5.55073	5.582	1.49035e-24	2.81846e-22
ENSG00000164129	NPY5R	-7.54333	1.00016	2.43121e-24	4.55476e-22
ENSG00000164627	KIF6	-5.13187	4.42829	2.56824e-24	4.76694e-22
ENSG00000115884	SDC1	3.05496	5.48253	3.06859e-24	5.64006e-22
ENSG00000206530	WDR52	-3.46628	7.84692	3.09492e-24	5.64006e-22
ENSG00000140481	CCDC33	-8.40869	0.637979	3.47093e-24	6.21234e-22
ENSG00000251655	PRB1	-6.42556	5.04904	3.4675e-24	6.21234e-22
ENSG00000137804	NUSAP1	3.37228	5.74971	3.63329e-24	6.44539e-22
ENSG00000186471	AKAP14	-5.43148	3.50578	5.46899e-24	9.61679e-22
ENSG00000181378	CCDC108	-7.60364	4.18824	5.90362e-24	1.02908e-21
ENSG00000137573	SULF1	2.9658	8.07456	7.77744e-24	1.33254e-21
ENSG00000155380	SLC16A1	3.55941	6.95828	7.76721e-24	1.33254e-21
ENSG00000133640	LRRIQ1	-5.96195	8.02062	8.38149e-24	1.42386e-21
ENSG00000093134	VNN3	-5.75827	5.7494	9.19702e-24	1.54927e-21
ENSG00000102547	CAB39L	-2.69246	4.78743	1.00976e-23	1.68681e-21
ENSG00000165923	AGBL2	-4.33761	6.07672	1.01953e-23	1.68904e-21
ENSG00000080298	RFX3	-3.30623	7.77271	1.08919e-23	1.78966e-21
ENSG00000162814	SPATA17	-4.39419	6.0942	1.11622e-23	1.81916e-21
ENSG00000184719	RNLS	-3.76049	5.74175	1.15402e-23	1.8656e-21
ENSG00000110400	PVRL1	3.69414	5.94787	1.42684e-23	2.2882e-21
ENSG00000157429	ZNF19	-2.80256	4.63853	1.5891e-23	2.52819e-21
ENSG00000087586	AURKA	3.55752	4.67461	1.91678e-23	3.0255e-21
ENSG00000165304	MELK	3.94386	5.66545	3.86836e-23	6.05821e-21
ENSG00000197653	DNAH10	-5.25136	7.24068	4.61582e-23	7.17277e-21
ENSG00000108821	COL1A1	5.426	9.55995	4.67314e-23	7.20597e-21
ENSG00000213085	CCDC19	-4.55346	4.83541	4.75812e-23	7.28101e-21
ENSG00000159588	CCDC17	-4.26821	2.57707	6.44467e-23	9.78711e-21
ENSG00000080572	PIH1D3	-6.30621	3.05648	7.13615e-23	1.07557e-20
ENSG00000157423	HYDIN	-4.26757	7.84557	7.7349e-23	1.15712e-20
ENSG00000160838	LRRC71	-6.81011	2.28793	8.10575e-23	1.20361e-20
ENSG00000196277	GRM7	-4.77107	3.46621	8.49135e-23	1.2516e-20
ENSG00000198901	PRC1	3.28048	5.47881	9.9305e-23	1.45304e-20
ENSG00000117477	C1orf114	-4.81479	5.09133	1.0004e-22	1.45319e-20
ENSG00000157330	C1orf158	-5.31582	2.59375	1.01215e-22	1.45967e-20
ENSG00000175084	DES	-5.71922	1.82417	1.33173e-22	1.90685e-20
ENSG00000111640	GAPDH	2.79812	6.9737	1.37393e-22	1.95332e-20
ENSG00000066279	ASPM	3.92	7.13964	1.83598e-22	2.59183e-20
ENSG00000172915	NBEA	-3.16662	7.65825	2.32606e-22	3.26072e-20
ENSG00000007174	DNAH9	-6.00274	6.85397	2.50163e-22	3.48248e-20
ENSG00000186976	EFCAB6	-4.14091	6.04116	2.57724e-22	3.56299e-20
ENSG00000157856	CCDC164	-5.32005	5.70342	2.60662e-22	3.57892e-20
ENSG00000122952	ZWINT	2.78243	5.30614	2.72122e-22	3.71086e-20
ENSG00000115423	DNAH6	-5.2949	8.14927	3.71211e-22	5.02791e-20
ENSG00000161800	RACGAP1	2.39904	5.5019	3.81866e-22	5.13751e-20
ENSG00000184949	FAM227A	-3.31002	5.47858	4.22683e-22	5.64874e-20
ENSG00000089101	C20orf26	-5.17178	4.71519	4.30848e-22	5.71972e-20
ENSG00000138587	MNS1	-3.72027	6.63644	4.59701e-22	6.06261e-20
ENSG00000078098	FAP	3.46501	4.70317	5.10191e-22	6.6845e-20
ENSG00000168542	COL3A1	3.44364	10.5333	5.62303e-22	7.31943e-20
ENSG00000095637	SORBS1	-2.51412	6.85416	6.62075e-22	8.56255e-20
ENSG00000142621	FHAD1	-4.31458	6.87221	7.17846e-22	9.22432e-20
ENSG00000188517	COL25A1	-4.63155	2.48248	7.33532e-22	9.36585e-20
ENSG00000156970	BUB1B	3.5908	5.68482	8.68606e-22	1.10203e-19
ENSG00000122861	PLAU	3.3034	5.10644	9.26709e-22	1.16105e-19
ENSG00000175267	VWA3A	-6.66585	5.25422	9.26354e-22	1.16105e-19
ENSG00000196754	S100A2	5.00689	8.4438	9.33635e-22	1.16246e-19
ENSG00000119636	C14orf45	-3.61533	3.87001	9.99296e-22	1.23654e-19
ENSG00000175793	SFN	4.88665	6.37785	1.18544e-21	1.45787e-19
ENSG00000169607	CKAP2L	3.9609	4.31255	1.31855e-21	1.61168e-19
ENSG00000111669	TPI1	2.59023	5.488	1.37496e-21	1.67045e-19
ENSG00000104237	RP1	-6.41981	6.73031	1.5133e-21	1.82745e-19
ENSG00000003989	SLC7A2	-3.41772	7.67012	2.21229e-21	2.65555e-19
ENSG00000173627	APOBEC4	-4.56387	4.57186	2.54475e-21	3.03643e-19
ENSG00000149554	CHEK1	2.92281	5.47371	2.60501e-21	3.08994e-19
ENSG00000096006	CRISP3	-10.2133	7.13331	3.9254e-21	4.62874e-19
ENSG00000112539	C6orf118	-6.96576	4.8556	5.7039e-21	6.68657e-19
ENSG00000079841	RIMS1	-4.84704	5.49462	6.56884e-21	7.65575e-19
ENSG00000160180	TFF3	-6.13157	0.927381	6.93503e-21	8.03582e-19
ENSG00000161905	ALOX15	-5.03004	4.18018	7.73419e-21	8.91032e-19
ENSG00000150773	PIH1D2	-4.30833	3.88377	8.80263e-21	1.00833e-18
ENSG00000134551	PRH2	-4.83182	5.3503	9.40676e-21	1.07141e-18
ENSG00000118492	ADGB	-7.09211	5.43328	9.48003e-21	1.07365e-18
ENSG00000122420	PTGFR	-4.03887	4.85936	9.78987e-21	1.09636e-18
ENSG00000136943	CTSL2	4.26117	3.9729	9.75573e-21	1.09636e-18
ENSG00000171848	RRM2	3.2465	6.12307	1.04869e-20	1.16789e-18
ENSG00000196482	ESRRG	-3.78235	4.96101	1.20228e-20	1.33154e-18
ENSG00000150628	SPATA4	-6.73068	2.20037	1.52798e-20	1.68296e-18
ENSG00000114346	ECT2	2.38167	7.61203	1.56545e-20	1.71481e-18
ENSG00000117983	MUC5B	-6.69459	7.97781	2.01267e-20	2.19272e-18
ENSG00000136235	GPNMB	3.14417	11.0968	2.17268e-20	2.35424e-18
ENSG00000204262	COL5A2	2.97147	7.19052	2.36673e-20	2.55073e-18
ENSG00000103021	CCDC113	-3.87332	6.31374	2.60432e-20	2.79178e-18
ENSG00000177990	DPY19L2	-3.34734	4.33186	3.57648e-20	3.81352e-18
ENSG00000135406	PRPH	-4.59708	2.96798	3.66406e-20	3.88623e-18
ENSG00000132554	RGS22	-4.69981	6.20836	3.80899e-20	4.01868e-18
ENSG00000130635	COL5A1	3.63486	6.51873	4.04228e-20	4.24249e-18
ENSG00000188732	FAM221A	-2.37135	5.92198	4.34427e-20	4.53569e-18
ENSG00000174371	EXO1	3.99097	4.39722	4.99273e-20	5.18571e-18
ENSG00000253857	RP11-386G21.2	-6.72815	-0.414569	5.09611e-20	5.2658e-18
ENSG00000151882	CCL28	-3.73779	7.08233	5.24523e-20	5.3921e-18
ENSG00000175664	TEX26	-6.13141	1.98438	5.43359e-20	5.55723e-18
ENSG00000118307	CASC1	-5.60864	6.83118	6.04581e-20	6.152e-18
ENSG00000008226	DLEC1	-5.11409	4.65024	6.24287e-20	6.32044e-18
ENSG00000165309	ARMC3	-5.80754	6.28615	8.62057e-20	8.68381e-18
ENSG00000133110	POSTN	3.07941	9.2144	9.10417e-20	9.12511e-18
ENSG00000186377	CYP4X1	-4.3868	5.96213	9.61644e-20	9.59061e-18
ENSG00000137494	ANKRD42	-2.22537	6.04472	1.04935e-19	1.03622e-17
ENSG00000152766	ANKRD22	3.4759	3.04601	1.04864e-19	1.03622e-17
ENSG00000018625	ATP1A2	-4.99851	2.07857	1.13771e-19	1.11796e-17
ENSG00000205129	C4orf47	-3.94693	3.61683	1.18776e-19	1.16146e-17
ENSG00000148773	MKI67	3.63228	7.67517	1.21975e-19	1.18695e-17
ENSG00000123560	PLP1	-4.95851	3.44731	1.25945e-19	1.21966e-17
ENSG00000175166	PSMD2	1.98668	6.29283	1.29473e-19	1.2478e-17
ENSG00000103257	SLC7A5	3.69296	3.22767	1.37695e-19	1.32068e-17
ENSG00000093009	CDC45	4.74387	2.40984	1.54543e-19	1.47522e-17
ENSG00000145476	CYP4V2	-1.9552	6.59111	1.59349e-19	1.51389e-17
ENSG00000065809	FAM107B	-2.27961	7.58802	1.92104e-19	1.81647e-17
ENSG00000074800	ENO1	2.36972	5.68867	1.96614e-19	1.85039e-17
ENSG00000203778	C6orf225	-3.71384	3.93606	2.07521e-19	1.94391e-17
ENSG00000172361	CCDC11	-4.83193	6.64187	2.29685e-19	2.14152e-17
ENSG00000146670	CDCA5	4.63487	3.22064	2.32628e-19	2.15892e-17
ENSG00000197826	C4orf22	-6.31544	4.98659	2.38679e-19	2.20487e-17
ENSG00000168959	GRM5	-4.56327	2.23046	2.86905e-19	2.63821e-17
ENSG00000134240	HMGCS2	-5.83497	2.47622	2.98443e-19	2.73178e-17
ENSG00000159166	LAD1	3.95682	2.53817	3.0899e-19	2.81546e-17
ENSG00000141338	ABCA8	-3.48707	6.21672	3.34946e-19	3.03816e-17
ENSG00000089685	BIRC5	3.27459	3.88474	3.59557e-19	3.2467e-17
ENSG00000104738	MCM4	2.31043	5.49854	3.82087e-19	3.43467e-17
ENSG00000162599	NFIA	-1.94989	7.54479	4.02752e-19	3.60427e-17
ENSG00000183273	CCDC60	-4.49699	3.69452	4.39799e-19	3.91832e-17
ENSG00000198520	C1orf228	-3.83394	3.01685	4.49872e-19	3.99033e-17
ENSG00000133665	DYDC2	-4.54588	2.86049	4.92608e-19	4.35014e-17
ENSG00000121621	KIF18A	2.81045	5.11502	5.48651e-19	4.8238e-17
ENSG00000164611	PTTG1	2.89669	4.04849	5.71804e-19	5.00541e-17
ENSG00000116117	PARD3B	-2.13702	6.14626	6.30405e-19	5.49439e-17
ENSG00000150764	DIXDC1	-2.17629	6.05964	6.92308e-19	6.0078e-17
ENSG00000137812	CASC5	2.93458	6.58994	6.95778e-19	6.01188e-17
ENSG00000090889	KIF4A	3.61158	4.74319	7.31275e-19	6.29148e-17
ENSG00000174776	WDR49	-4.2946	7.07693	7.43756e-19	6.37151e-17
ENSG00000164128	NPY1R	-5.37832	3.24079	8.18867e-19	6.98511e-17
ENSG00000189058	APOD	-3.57765	7.08355	9.25933e-19	7.86494e-17
ENSG00000179071	CCDC89	-3.82239	1.81222	9.92864e-19	8.39787e-17
ENSG00000162849	KIF26B	2.79473	5.06657	1.0761e-18	9.06362e-17
ENSG00000137501	SYTL2	-2.30291	7.82515	1.15111e-18	9.61464e-17
ENSG00000145075	CCDC39	-3.34443	6.65323	1.1464e-18	9.61464e-17
ENSG00000148926	ADM	3.04431	5.46585	1.51541e-18	1.2605e-16
ENSG00000225683	AL078585.1	-5.81917	1.24239	1.54523e-18	1.27999e-16
ENSG00000073111	MCM2	3.00852	3.77898	1.61084e-18	1.32884e-16
ENSG00000157578	LCA5L	-2.62487	4.82375	1.66911e-18	1.36567e-16
ENSG00000166432	ZMAT1	-2.7599	6.44588	1.66829e-18	1.36567e-16
ENSG00000117472	TSPAN1	-3.71584	6.4525	1.69072e-18	1.37773e-16
ENSG00000103222	ABCC1	2.40713	6.51017	1.86862e-18	1.51654e-16
ENSG00000051180	RAD51	2.93206	3.26866	1.91461e-18	1.54759e-16
ENSG00000180263	FGD6	1.73476	7.42093	1.9761e-18	1.59088e-16
ENSG00000165695	AK8	-4.77132	1.80321	2.05662e-18	1.64908e-16
ENSG00000117394	SLC2A1	3.79232	7.15867	2.23639e-18	1.78609e-16
ENSG00000146221	TCTE1	-5.97642	1.12588	2.735e-18	2.17563e-16
ENSG00000198919	DZIP3	-2.64906	7.67025	3.29803e-18	2.61313e-16
ENSG00000077157	PPP1R12B	-1.69816	8.23395	3.41638e-18	2.69625e-16
ENSG00000104419	NDRG1	3.49451	8.82486	3.55846e-18	2.79736e-16
ENSG00000184905	TCEAL2	-4.02551	3.54688	3.85466e-18	3.01838e-16
ENSG00000096093	EFHC1	-2.70624	6.38517	4.11101e-18	3.20659e-16
ENSG00000183833	C3orf15	-4.84491	6.4533	4.2787e-18	3.32445e-16
ENSG00000100012	SEC14L3	-5.54752	0.812448	4.34114e-18	3.35994e-16
ENSG00000110169	HPX	-3.88228	2.55101	4.4556e-18	3.43527e-16
ENSG00000118690	ARMC2	-2.92954	5.16218	4.65186e-18	3.57284e-16
ENSG00000183323	CCDC125	-2.0092	6.64417	5.56731e-18	4.25963e-16
ENSG00000112981	NME5	-4.80418	5.26112	5.83283e-18	4.44581e-16
ENSG00000156206	C15orf26	-4.34065	3.83567	6.03382e-18	4.58159e-16
ENSG00000181234	TMEM132C	-5.70525	0.646467	6.09205e-18	4.60835e-16
ENSG00000164746	C7orf57	-3.35114	3.33229	6.31822e-18	4.76147e-16
ENSG00000175643	RMI2	3.02751	4.56393	6.64922e-18	4.99214e-16
ENSG00000140527	WDR93	-4.61648	3.251	7.29659e-18	5.45774e-16
ENSG00000100583	SAMD15	-3.63949	4.81075	7.37899e-18	5.47985e-16
ENSG00000111834	RSPH4A	-4.56125	6.3896	7.38083e-18	5.47985e-16
ENSG00000124205	EDN3	-8.41917	2.42582	7.5427e-18	5.57937e-16
ENSG00000161055	SCGB3A1	-5.71475	1.70708	7.73275e-18	5.69892e-16
ENSG00000067225	PKM	2.08234	6.58208	7.78392e-18	5.71562e-16
ENSG00000230873	RP3-486B10.1	-5.31797	3.82891	7.96402e-18	5.82653e-16
ENSG00000236882	C5orf27	-3.40654	2.17452	8.30215e-18	6.05181e-16
ENSG00000104341	LAPTM4B	2.13422	7.35047	9.31027e-18	6.76209e-16
ENSG00000154269	ENPP3	-4.40315	4.74384	9.96721e-18	7.2131e-16
ENSG00000082175	PGR	-2.71579	4.2968	1.00654e-17	7.25792e-16
ENSG00000114670	NEK11	-2.92254	5.71036	1.04945e-17	7.54027e-16
ENSG00000114248	LRRC31	-5.83142	2.93246	1.12867e-17	8.06671e-16
ENSG00000154263	ABCA10	-3.43161	6.3473	1.13077e-17	8.06671e-16
ENSG00000197208	SLC22A4	-3.37606	3.90142	1.13767e-17	8.08714e-16
ENSG00000110318	KIAA1377	-3.41702	6.92766	1.17016e-17	8.28873e-16
ENSG00000168026	TTC21A	-3.46921	3.81553	1.29863e-17	9.1516e-16
ENSG00000231738	TSPAN19	-6.91636	6.10813	1.30111e-17	9.1516e-16
ENSG00000113810	SMC4	2.13545	8.75184	1.36429e-17	9.56244e-16
ENSG00000151320	AKAP6	-2.83685	6.40499	1.40271e-17	9.79748e-16
ENSG00000170027	YWHAG	1.90273	8.81106	1.45679e-17	1.01398e-15
ENSG00000186340	THBS2	2.67669	6.84966	1.53314e-17	1.06344e-15
ENSG00000152952	PLOD2	2.15888	7.82412	1.5878e-17	1.09755e-15
ENSG00000163885	CCDC37	-4.57074	2.51129	1.6904e-17	1.16446e-15
ENSG00000111247	RAD51AP1	2.81223	5.63268	1.73728e-17	1.19266e-15
ENSG00000164330	EBF1	-2.25611	5.1744	1.7987e-17	1.23061e-15
ENSG00000105220	GPI	1.95283	5.64721	1.85347e-17	1.26376e-15
ENSG00000173947	C1orf88	-5.42693	6.6717	1.91151e-17	1.29892e-15
ENSG00000152154	TMEM178A	-4.57109	3.03304	1.98335e-17	1.34318e-15
ENSG00000004478	FKBP4	1.86141	6.5306	1.99633e-17	1.34742e-15
ENSG00000138778	CENPE	3.12449	6.6578	2.0777e-17	1.39297e-15
ENSG00000168589	DYNLRB2	-5.82862	4.42531	2.07276e-17	1.39297e-15
ENSG00000106686	SPATA6L	-3.28519	5.587	2.08544e-17	1.39349e-15
ENSG00000176029	C11orf16	-4.9417	1.38167	2.11802e-17	1.41056e-15
ENSG00000180806	HOXC9	5.89761	0.841473	2.13916e-17	1.41992e-15
ENSG00000254440	PBOV1	-3.02538	5.11433	2.17618e-17	1.43973e-15
ENSG00000172426	RSPH9	-4.25369	2.11942	2.21908e-17	1.45848e-15
ENSG00000203985	LDLRAD1	-5.95708	1.13167	2.21751e-17	1.45848e-15
ENSG00000196230	TUBB	1.85691	7.60648	2.46359e-17	1.61389e-15
ENSG00000170324	FRMPD2	-5.79013	3.58258	2.49294e-17	1.6278e-15
ENSG00000174844	DNAH12	-6.51962	9.0618	2.59573e-17	1.68942e-15
ENSG00000134762	DSC3	3.59192	9.13244	2.63354e-17	1.70847e-15
ENSG00000163683	C4orf34	-1.89658	7.27893	2.67659e-17	1.73081e-15
ENSG00000065328	MCM10	4.33159	4.18369	3.00505e-17	1.93695e-15
ENSG00000095627	TDRD1	-4.58065	2.12958	3.13463e-17	2.00756e-15
ENSG00000171811	TTC40	-5.83378	3.29719	3.12474e-17	2.00756e-15
ENSG00000177994	C2orf73	-5.34351	2.76396	3.16662e-17	2.02159e-15
ENSG00000105792	C7orf63	-2.56781	6.55069	3.36198e-17	2.1395e-15
ENSG00000163032	VSNL1	3.07666	6.12029	3.51232e-17	2.2281e-15
ENSG00000151388	ADAMTS12	3.73375	5.05493	3.57025e-17	2.25767e-15
ENSG00000169550	MUC15	-3.56524	5.24714	3.58146e-17	2.25767e-15
ENSG00000123977	WDR69	-5.23257	3.95642	3.8733e-17	2.43399e-15
ENSG00000196136	SERPINA3	-3.76303	5.08321	3.99289e-17	2.5013e-15
ENSG00000166451	CENPN	2.91011	4.54695	4.01392e-17	2.50664e-15
ENSG00000181143	MUC16	-5.07346	10.4877	4.29278e-17	2.67245e-15
ENSG00000151575	TEX9	-2.76748	5.77415	4.46021e-17	2.76809e-15
ENSG00000092853	CLSPN	3.52055	5.1226	5.14539e-17	3.18347e-15
ENSG00000124939	SCGB2A1	-5.14024	1.09965	5.28357e-17	3.25891e-15
ENSG00000111837	MAK	-2.14633	5.20466	5.77303e-17	3.54988e-15
ENSG00000137473	TTC29	-6.23243	3.89394	5.8191e-17	3.56727e-15
ENSG00000118513	MYB	-2.71573	5.8588	6.07054e-17	3.68758e-15
ENSG00000166851	PLK1	3.90961	3.93442	6.0584e-17	3.68758e-15
ENSG00000178965	C1orf173	-6.27784	7.89562	6.06847e-17	3.68758e-15
ENSG00000197816	C9orf174	-3.43634	4.56898	6.28173e-17	3.80434e-15
ENSG00000187990	HIST1H2BG	2.94529	3.02345	6.41283e-17	3.87203e-15
ENSG00000187510	PLEKHG7	-3.98892	4.93416	6.57779e-17	3.95971e-15
ENSG00000136918	WDR38	-5.7618	-0.0354549	7.22505e-17	4.33633e-15
ENSG00000163191	S100A11	2.02796	6.69814	7.28575e-17	4.3597e-15
ENSG00000114204	SERPINI2	-5.30907	4.84706	7.32367e-17	4.36936e-15
ENSG00000124237	C20orf85	-6.1616	2.80866	7.71712e-17	4.59043e-15
ENSG00000169679	BUB1	3.08037	5.16987	7.76722e-17	4.60656e-15
ENSG00000088727	KIF9	-2.95573	4.27484	8.31737e-17	4.91829e-15
ENSG00000166509	CLEC3A	-9.23562	1.48499	8.43534e-17	4.97338e-15
ENSG00000153237	CCDC148	-3.9275	4.38395	9.42124e-17	5.53836e-15
ENSG00000087494	PTHLH	4.98666	6.15492	9.60888e-17	5.63215e-15
ENSG00000135338	LCA5	-2.49318	6.11419	1.07527e-16	6.28421e-15
ENSG00000143061	IGSF3	2.41262	5.28266	1.10583e-16	6.42538e-15
ENSG00000239388	ASB14	-2.54692	4.40027	1.10514e-16	6.42538e-15
ENSG00000204385	SLC44A4	-3.82684	4.29539	1.11525e-16	6.46134e-15
ENSG00000160188	RSPH1	-5.63868	6.96234	1.15826e-16	6.69119e-15
ENSG00000007216	SLC13A2	-5.95992	0.602047	1.16637e-16	6.71872e-15
ENSG00000198478	SH3BGRL2	-2.84382	7.26766	1.1708e-16	6.72488e-15
ENSG00000198947	DMD	-2.87375	8.06184	1.21603e-16	6.9647e-15
ENSG00000185055	EFCAB10	-3.89245	3.38692	1.25329e-16	7.15768e-15
ENSG00000164764	SBSPON	-2.84892	3.9423	1.26773e-16	7.21955e-15
ENSG00000116299	KIAA1324	-3.34304	6.38177	1.30044e-16	7.38487e-15
ENSG00000179133	C10orf67	-5.14942	2.31125	1.313e-16	7.43513e-15
ENSG00000141294	LRRC46	-4.7927	3.73343	1.37009e-16	7.73658e-15
ENSG00000165807	PPP1R36	-4.77387	3.42821	1.38714e-16	7.81084e-15
ENSG00000168496	FEN1	2.63079	4.87838	1.39823e-16	7.85123e-15
ENSG00000205301	RP11-542P2.1	-6.46755	0.242503	1.41104e-16	7.90103e-15
ENSG00000139734	DIAPH3	3.37094	4.18133	1.52001e-16	8.48753e-15
ENSG00000142657	PGD	2.65886	6.30899	1.52496e-16	8.49151e-15
ENSG00000160182	TFF1	-7.01459	2.91924	1.57349e-16	8.72231e-15
ENSG00000197446	CYP2F1	-4.87369	2.44967	1.57512e-16	8.72231e-15
ENSG00000181467	RAP2B	2.18303	8.28832	1.59816e-16	8.82554e-15
ENSG00000077684	PHF17	-1.84598	5.83699	1.65499e-16	9.11425e-15
ENSG00000189350	FAM179A	-3.36552	2.74653	1.74062e-16	9.55961e-15
ENSG00000166819	PLIN1	-5.47235	2.1746	1.75152e-16	9.59317e-15
ENSG00000133115	STOML3	-6.88768	3.85126	1.8311e-16	1.00017e-14
ENSG00000132259	CNGA4	-5.53691	1.76887	1.88935e-16	1.02918e-14
ENSG00000119661	DNAL1	-2.33445	4.86845	1.9038e-16	1.03424e-14
ENSG00000156535	CD109	2.49612	7.70668	2.03125e-16	1.1005e-14
ENSG00000138400	MDH1B	-4.72437	5.10473	2.19622e-16	1.18667e-14
ENSG00000163359	COL6A3	2.37712	8.30542	2.37994e-16	1.28248e-14
ENSG00000154262	ABCA6	-2.38285	7.12194	2.39945e-16	1.28953e-14
ENSG00000168038	ULK4	-2.49712	5.62211	2.47696e-16	1.32762e-14
ENSG00000157766	ACAN	-5.30051	1.58637	2.49245e-16	1.32882e-14
ENSG00000213190	MLLT11	2.41787	4.73671	2.4866e-16	1.32882e-14
ENSG00000163818	LZTFL1	-2.23171	5.87789	2.6218e-16	1.39408e-14
ENSG00000115758	ODC1	2.95271	9.38222	2.64128e-16	1.40072e-14
ENSG00000112742	TTK	3.03871	4.5605	2.94831e-16	1.55941e-14
ENSG00000073282	TP63	2.89952	9.74933	3.24864e-16	1.71374e-14
ENSG00000153347	FAM81B	-5.46959	4.43521	3.29866e-16	1.73556e-14
ENSG00000073737	DHRS9	-3.28734	5.72553	3.31253e-16	1.7383e-14
ENSG00000180875	GREM2	-3.42232	3.9784	3.49778e-16	1.83072e-14
ENSG00000180354	C7orf41	-2.19237	6.83623	4.024e-16	2.10065e-14
ENSG00000096696	DSP	3.05742	11.1158	4.19616e-16	2.18484e-14
ENSG00000101890	GUCY2F	-5.66722	1.30521	4.22679e-16	2.19509e-14
ENSG00000103316	CRYM	-3.55067	3.81382	4.29234e-16	2.22337e-14
ENSG00000114547	ROPN1B	-3.91454	1.47623	4.46841e-16	2.3086e-14
ENSG00000180881	CAPS2	-3.18388	5.72858	4.64978e-16	2.39613e-14
ENSG00000186231	KLHL32	-4.09795	3.04042	4.82274e-16	2.47889e-14
ENSG00000168079	SCARA5	-5.05066	2.85913	4.84249e-16	2.48267e-14
ENSG00000175063	UBE2C	4.44804	2.74031	4.99531e-16	2.55449e-14
ENSG00000062038	CDH3	2.97541	4.77033	5.02581e-16	2.56355e-14
ENSG00000167858	TEKT1	-5.43574	3.66748	5.09223e-16	2.59083e-14
ENSG00000182253	SYNM	-2.08417	5.77307	5.20395e-16	2.64097e-14
ENSG00000111602	TIMELESS	2.32225	4.52534	5.52492e-16	2.79678e-14
ENSG00000205873	AC130352.1	-2.42115	5.90334	6.28486e-16	3.17346e-14
ENSG00000188643	S100A16	2.88589	3.16842	6.40528e-16	3.22614e-14
ENSG00000186081	KRT5	3.75483	8.56439	6.55056e-16	3.29104e-14
ENSG00000165730	STOX1	-4.1169	3.84324	6.77634e-16	3.39596e-14
ENSG00000176153	GPX2	3.47203	5.98948	6.8061e-16	3.40237e-14
ENSG00000102384	CENPI	3.05677	4.01885	7.3738e-16	3.67699e-14
ENSG00000123975	CKS2	2.81906	3.50803	7.42809e-16	3.69487e-14
ENSG00000153234	NR4A2	-2.90897	6.67123	8.48055e-16	4.20795e-14
ENSG00000130433	CACNG6	-6.41146	0.815715	8.59236e-16	4.2529e-14
ENSG00000170788	DYDC1	-3.55126	2.54102	9.33919e-16	4.61117e-14
ENSG00000132341	RAN	1.60141	8.40028	1.11351e-15	5.47093e-14
ENSG00000178110	LEKR1	-5.22457	1.76667	1.11332e-15	5.47093e-14
ENSG00000112984	KIF20A	2.91495	3.53369	1.12275e-15	5.49344e-14
ENSG00000158113	LRRC43	-4.95462	1.47826	1.12357e-15	5.49344e-14
ENSG00000180383	DEFB124	-5.08829	1.03942	1.29094e-15	6.29639e-14
ENSG00000185046	ANKS1B	-3.34498	3.8786	1.29454e-15	6.29864e-14
ENSG00000080823	MOK	-2.53993	5.75227	1.3388e-15	6.49821e-14
ENSG00000156802	ATAD2	2.10941	7.02138	1.34586e-15	6.5167e-14
ENSG00000171595	DNAI2	-5.1933	1.99435	1.36186e-15	6.57828e-14
ENSG00000099953	MMP11	5.36032	2.57568	1.39377e-15	6.71621e-14
ENSG00000134716	CYP2J2	-3.34036	3.5533	1.42169e-15	6.83433e-14
ENSG00000163872	YEATS2	2.03144	7.36819	1.45524e-15	6.9789e-14
ENSG00000168502	SOGA2	2.72597	4.51988	1.47297e-15	7.04706e-14
ENSG00000094804	CDC6	3.07646	5.39289	1.56034e-15	7.44726e-14
ENSG00000169989	TIGD4	-3.7698	2.30812	1.67545e-15	7.9777e-14
ENSG00000116991	SIPA1L2	1.94575	6.04839	1.73222e-15	8.18963e-14
ENSG00000134757	DSG3	4.62492	8.83072	1.72793e-15	8.18963e-14
ENSG00000168772	CXXC4	-3.73622	4.40492	1.73072e-15	8.18963e-14
ENSG00000164692	COL1A2	2.94384	9.62065	1.80559e-15	8.51642e-14
ENSG00000165929	TC2N	-1.85577	8.08613	1.81924e-15	8.56068e-14
ENSG00000106211	HSPB1	3.66465	3.8264	2.01396e-15	9.45478e-14
ENSG00000164953	TMEM67	-2.32869	6.29769	2.05984e-15	9.64757e-14
ENSG00000139219	COL2A1	-7.00348	3.43005	2.11391e-15	9.87774e-14
ENSG00000121742	GJB6	7.62044	5.83178	2.13895e-15	9.9715e-14
ENSG00000050438	SLC4A8	-3.03334	5.45002	2.17804e-15	1.01302e-13
ENSG00000188817	SNTN	-5.77662	4.96999	2.21892e-15	1.02964e-13
ENSG00000170231	FABP6	-4.35993	3.01715	2.22913e-15	1.03199e-13
ENSG00000164185	ZNF474	-5.03116	3.27633	2.26237e-15	1.04497e-13
ENSG00000196611	MMP1	6.58822	5.78104	2.39776e-15	1.10496e-13
ENSG00000205084	TMEM231	-3.47499	3.46373	2.53012e-15	1.16327e-13
ENSG00000167553	TUBA1C	2.73102	3.45524	2.57322e-15	1.18038e-13
ENSG00000188175	HEPACAM2	-5.78465	1.71983	2.59318e-15	1.18682e-13
ENSG00000165164	CXorf22	-4.7257	6.29114	2.67985e-15	1.2237e-13
ENSG00000180347	CCDC129	-5.39631	4.12401	2.87419e-15	1.30946e-13
ENSG00000077279	DCX	-5.19992	0.267861	2.93229e-15	1.33289e-13
ENSG00000010626	LRRC23	-2.9437	4.33803	3.41634e-15	1.54941e-13
ENSG00000180509	KCNE1	-3.26094	4.52441	3.49313e-15	1.58066e-13
ENSG00000137707	BTG4	-3.986	1.94146	3.54547e-15	1.60073e-13
ENSG00000099901	RANBP1	2.11612	4.57181	3.67559e-15	1.65575e-13
ENSG00000173838	MARCH10	-4.70112	2.70512	3.90912e-15	1.757e-13
ENSG00000140525	FANCI	2.44178	6.38773	3.9533e-15	1.77288e-13
ENSG00000134057	CCNB1	2.78177	4.99983	4.01446e-15	1.79629e-13
ENSG00000077327	SPAG6	-5.93613	5.88898	4.14242e-15	1.84942e-13
ENSG00000121152	NCAPH	3.76595	4.19088	4.32857e-15	1.92823e-13
ENSG00000165115	KIF27	-2.1834	6.9906	4.45107e-15	1.9784e-13
ENSG00000126787	DLGAP5	3.3539	5.3331	4.50304e-15	1.99708e-13
ENSG00000124374	PAIP2B	-2.38269	5.62454	4.74878e-15	2.10141e-13
ENSG00000189157	FAM47E	-1.889	5.50236	4.91982e-15	2.17231e-13
ENSG00000261210	CLEC19A	-4.84797	1.45146	5.08374e-15	2.23975e-13
ENSG00000158055	GRHL3	4.1612	3.09399	5.18398e-15	2.2789e-13
ENSG00000188010	MORN2	-2.60634	5.17348	5.34214e-15	2.3433e-13
ENSG00000196262	PPIA	1.57736	10.1267	5.39429e-15	2.361e-13
ENSG00000171533	MAP6	-4.20621	3.22469	5.87627e-15	2.56635e-13
ENSG00000118785	SPP1	4.58163	9.44734	5.9129e-15	2.57674e-13
ENSG00000099942	CRKL	1.562	6.78286	6.13627e-15	2.66828e-13
ENSG00000184258	CDR1	-2.17337	6.2213	6.88135e-15	2.98579e-13
ENSG00000185261	KIAA0825	-2.48668	5.63554	6.91512e-15	2.99396e-13
ENSG00000158423	RIBC1	-3.88265	2.97605	7.15339e-15	3.09045e-13
ENSG00000090920	FCGBP	-4.24789	3.94355	7.24476e-15	3.12319e-13
ENSG00000165959	CLMN	-2.12098	6.11767	7.27437e-15	3.12923e-13
ENSG00000120051	CCDC147	-3.75539	5.06365	7.79644e-15	3.34663e-13
ENSG00000124466	LYPD3	4.48182	2.88345	8.27059e-15	3.54257e-13
ENSG00000183690	EFHC2	-3.97421	5.00632	8.34264e-15	3.56581e-13
ENSG00000139537	CCDC65	-2.95571	4.65143	8.5814e-15	3.66006e-13
ENSG00000037965	HOXC8	6.97794	0.0791594	8.7792e-15	3.73647e-13
ENSG00000114473	IQCG	-2.24764	6.75622	9.18091e-15	3.89917e-13
ENSG00000123485	HJURP	3.95243	3.72861	9.78962e-15	4.14889e-13
ENSG00000154760	SLFN13	-2.54922	6.42177	9.85e-15	4.16568e-13
ENSG00000010292	NCAPD2	2.01217	4.81914	9.88201e-15	4.17041e-13
ENSG00000179299	NSUN7	-3.10251	5.03328	1.12682e-14	4.74544e-13
ENSG00000021300	PLEKHB1	-3.59955	3.20893	1.12945e-14	4.74653e-13
ENSG00000141519	CCDC40	-3.23003	3.01922	1.14288e-14	4.79292e-13
ENSG00000171314	PGAM1	1.82187	5.70896	1.17257e-14	4.90717e-13
ENSG00000112379	KIAA1244	-2.52287	7.43095	1.23599e-14	5.16179e-13
ENSG00000131044	TTLL9	-3.33022	3.34157	1.24603e-14	5.19291e-13
ENSG00000165480	SKA3	3.14061	3.37841	1.28363e-14	5.33851e-13
ENSG00000137563	GGH	2.03905	5.50349	1.28723e-14	5.3424e-13
ENSG00000122970	IFT81	-2.06005	6.97899	1.30783e-14	5.41667e-13
ENSG00000104450	SPAG1	-2.46206	6.70405	1.33366e-14	5.51229e-13
ENSG00000135052	GOLM1	-2.48251	8.72253	1.33759e-14	5.51714e-13
ENSG00000070081	NUCB2	-2.35668	9.34597	1.36157e-14	5.60025e-13
ENSG00000176034	CXorf59	-4.9398	4.49955	1.36333e-14	5.60025e-13
ENSG00000184661	CDCA2	3.75657	4.22673	1.37388e-14	5.63205e-13
ENSG00000169860	P2RY1	2.77088	5.85892	1.44312e-14	5.90382e-13
ENSG00000101182	PSMA7	1.5114	6.28038	1.4721e-14	6.01013e-13
ENSG00000198523	PLN	-1.82621	5.4846	1.57701e-14	6.42534e-13
ENSG00000034239	EFCAB1	-4.60364	6.60087	1.63129e-14	6.63305e-13
ENSG00000180739	S1PR5	3.1398	3.70688	1.69125e-14	6.86291e-13
ENSG00000162896	PIGR	-4.82043	8.7106	1.72813e-14	6.9984e-13
ENSG00000091181	IL5RA	-4.79791	4.64963	2.22109e-14	8.97661e-13
ENSG00000183831	ANKRD45	-4.64801	4.55353	2.23116e-14	8.99917e-13
ENSG00000197520	FAM177B	-3.79457	4.19039	2.2717e-14	9.14429e-13
ENSG00000164032	H2AFZ	1.68366	7.4928	2.31666e-14	9.30658e-13
ENSG00000166959	MS4A8B	-6.71155	5.82853	2.41356e-14	9.67645e-13
ENSG00000197747	S100A10	2.12605	7.11963	2.55375e-14	1.02181e-12
ENSG00000136695	IL36RN	8.70755	2.70327	2.65276e-14	1.05931e-12
ENSG00000138160	KIF11	2.29984	6.47577	2.69573e-14	1.07433e-12
ENSG00000159625	CCDC135	-5.66483	2.18778	2.84248e-14	1.13056e-12
ENSG00000160401	C9orf117	-4.08114	1.40092	2.88581e-14	1.14552e-12
ENSG00000068489	PRR11	2.59744	3.95483	3.08847e-14	1.22355e-12
ENSG00000163918	RFC4	2.19802	5.25802	3.2035e-14	1.26662e-12
ENSG00000187240	DYNC2H1	-2.11523	8.8934	3.23459e-14	1.27639e-12
ENSG00000197838	CYP2A13	-5.88188	0.396283	3.25934e-14	1.28363e-12
ENSG00000134755	DSC2	3.82781	8.26515	3.40596e-14	1.33874e-12
ENSG00000148541	FAM13C	-2.50558	3.59114	3.9007e-14	1.5302e-12
ENSG00000183914	DNAH2	-4.11435	4.8337	4.10902e-14	1.60878e-12
ENSG00000178125	PPP1R42	-5.45229	2.93964	4.3689e-14	1.70719e-12
ENSG00000236756	DNAJC9-AS1	-2.99307	2.65162	4.71471e-14	1.83874e-12
ENSG00000101311	FERMT1	3.54424	5.80932	4.73406e-14	1.8427e-12
ENSG00000157456	CCNB2	2.43943	3.89207	4.79e-14	1.86086e-12
ENSG00000106366	SERPINE1	3.83271	5.52313	4.91019e-14	1.90386e-12
ENSG00000147402	GABRQ	6.15946	3.59468	5.01932e-14	1.94242e-12
ENSG00000118729	CASQ2	-4.66156	3.30453	5.41801e-14	2.09267e-12
ENSG00000151790	TDO2	3.59852	2.99173	5.59073e-14	2.15523e-12
ENSG00000024526	DEPDC1	3.21533	4.20529	5.76334e-14	2.2175e-12
ENSG00000168658	VWA3B	-6.51866	5.44712	5.79103e-14	2.22389e-12
ENSG00000187837	HIST1H1C	2.44334	3.42523	6.35053e-14	2.43409e-12
ENSG00000155093	PTPRN2	-3.32353	2.78082	6.46425e-14	2.47295e-12
ENSG00000153930	ANKFN1	-4.53201	4.37564	6.48902e-14	2.47769e-12
ENSG00000114867	EIF4G1	1.63927	6.78763	7.09785e-14	2.70501e-12
ENSG00000128713	HOXD11	8.58954	1.35985	7.11747e-14	2.70734e-12
ENSG00000080986	NDC80	2.86062	4.59378	7.15619e-14	2.71691e-12
ENSG00000215018	COL28A1	-2.35728	5.06619	7.30691e-14	2.76889e-12
ENSG00000166960	C18orf34	-4.80189	0.977808	7.59852e-14	2.87396e-12
ENSG00000131781	FMO5	-2.58736	5.29878	7.71376e-14	2.91205e-12
ENSG00000070193	FGF10	-4.72356	3.19188	7.88944e-14	2.97278e-12
ENSG00000125999	BPIFB1	-6.75526	9.06184	8.93432e-14	3.36018e-12
ENSG00000105519	CAPS	-3.02986	2.94537	8.95414e-14	3.36132e-12
ENSG00000114270	COL7A1	3.31879	2.43166	9.28428e-14	3.47874e-12
ENSG00000189045	ANKDD1B	-3.7655	3.895	9.86799e-14	3.69055e-12
ENSG00000109805	NCAPG	2.85599	4.93805	1.03917e-13	3.87918e-12
ENSG00000125885	MCM8	1.69238	6.15782	1.06411e-13	3.96488e-12
ENSG00000188682	DCDC1	-4.53861	4.0668	1.0744e-13	3.99581e-12
ENSG00000137309	HMGA1	3.30879	3.19683	1.10387e-13	4.0978e-12
ENSG00000186832	KRT16	8.18551	4.00111	1.19334e-13	4.42174e-12
ENSG00000069849	ATP1B3	1.87176	8.47272	1.21926e-13	4.50945e-12
ENSG00000101361	NOP56	1.86009	5.43925	1.28202e-13	4.73284e-12
ENSG00000182667	NTM	2.64826	4.54108	1.29781e-13	4.78233e-12
ENSG00000132646	PCNA	2.06403	5.51426	1.33565e-13	4.91274e-12
ENSG00000136518	ACTL6A	1.63541	6.51686	1.39391e-13	5.11764e-12
ENSG00000149292	TTC12	-1.85304	4.90344	1.39974e-13	5.12965e-12
ENSG00000115233	PSMD14	1.56818	7.49754	1.42376e-13	5.20815e-12
ENSG00000178904	DPY19L3	-1.61111	7.32574	1.55717e-13	5.68579e-12
ENSG00000110436	SLC1A2	-2.85853	4.49862	1.67581e-13	6.10786e-12
ENSG00000111799	COL12A1	3.38694	9.31388	1.69804e-13	6.17766e-12
ENSG00000171428	NAT1	-2.75183	4.33316	1.72426e-13	6.26168e-12
ENSG00000153832	FBXO36	-2.83545	3.60527	1.7344e-13	6.28713e-12
ENSG00000101384	JAG1	2.25104	7.79099	1.83062e-13	6.62392e-12
ENSG00000118200	CAMSAP2	1.56059	8.73712	1.89948e-13	6.86073e-12
ENSG00000164197	RNF180	-1.96023	4.91577	1.96022e-13	7.06737e-12
ENSG00000144134	RABL2A	-2.19111	5.00827	1.99703e-13	7.18716e-12
ENSG00000125409	TEKT3	-4.18787	2.38006	2.0552e-13	7.38324e-12
ENSG00000149050	ZNF214	-3.07077	3.97389	2.16141e-13	7.75093e-12
ENSG00000243627	AP000322.53	-3.66058	2.97349	2.37328e-13	8.49551e-12
ENSG00000169474	SPRR1A	6.74513	4.09162	2.41633e-13	8.63419e-12
ENSG00000169469	SPRR1B	6.61192	6.16139	2.49574e-13	8.90208e-12
ENSG00000189334	S100A14	2.81387	5.43077	2.50552e-13	8.92107e-12
ENSG00000162598	C1orf87	-6.48208	4.7716	2.53338e-13	9.00428e-12
ENSG00000126838	PZP	-2.83134	5.76098	2.54267e-13	9.02129e-12
ENSG00000197580	BCO2	-2.21877	4.97558	2.54903e-13	9.0279e-12
ENSG00000196878	LAMB3	3.01645	6.01726	2.62769e-13	9.29008e-12
ENSG00000144451	SPAG16	-2.02421	6.3605	2.63583e-13	9.30244e-12
ENSG00000165474	GJB2	5.49324	8.21091	2.76551e-13	9.74297e-12
ENSG00000256061	DYX1C1	-2.46691	3.83884	2.82212e-13	9.92493e-12
ENSG00000154162	CDH12	-4.74733	3.48119	2.96206e-13	1.03988e-11
ENSG00000117632	STMN1	2.31293	6.22966	3.06613e-13	1.07454e-11
ENSG00000168309	FAM107A	-3.51221	3.66977	3.28831e-13	1.15039e-11
ENSG00000154258	ABCA9	-2.48598	5.94226	3.30274e-13	1.15343e-11
ENSG00000140022	STON2	2.0566	6.82888	3.35903e-13	1.17105e-11
ENSG00000198554	WDHD1	2.65858	6.95954	3.41706e-13	1.18921e-11
ENSG00000187492	CDHR4	-2.53843	2.603	3.4885e-13	1.21197e-11
ENSG00000043355	ZIC2	5.90358	1.83409	3.50875e-13	1.21689e-11
ENSG00000174804	FZD4	-1.86917	5.54247	3.62355e-13	1.25454e-11
ENSG00000178585	CTNNBIP1	2.21959	4.57337	3.66618e-13	1.26711e-11
ENSG00000132837	DMGDH	-3.10699	2.84158	3.70084e-13	1.27688e-11
ENSG00000124207	CSE1L	1.37229	7.93932	3.85414e-13	1.32749e-11
ENSG00000163879	DNALI1	-3.68046	5.31364	3.86899e-13	1.33032e-11
ENSG00000188523	C9orf171	-5.04142	1.34192	3.94263e-13	1.35332e-11
ENSG00000112796	ENPP5	-3.03041	4.35402	4.26604e-13	1.46183e-11
ENSG00000072571	HMMR	2.63405	5.19471	4.3047e-13	1.47005e-11
ENSG00000152582	SPEF2	-3.44296	7.46565	4.30042e-13	1.47005e-11
ENSG00000148735	PLEKHS1	-5.33478	7.91181	4.39831e-13	1.49946e-11
ENSG00000160211	G6PD	4.07473	3.20132	4.48964e-13	1.528e-11
ENSG00000128050	PAICS	1.87236	7.63226	4.846e-13	1.64649e-11
ENSG00000136688	IL36G	9.63001	3.00788	5.03508e-13	1.70784e-11
ENSG00000114841	DNAH1	-2.47983	3.4567	5.1343e-13	1.73855e-11
ENSG00000106536	POU6F2	4.10877	3.43123	5.14362e-13	1.73877e-11
ENSG00000230062	RP11-268F1.2	-6.40073	4.0976	5.34758e-13	1.80467e-11
ENSG00000173801	JUP	2.56005	4.44176	6.03302e-13	2.03257e-11
ENSG00000239474	KBTBD10	-2.8499	2.69475	6.16444e-13	2.07336e-11
ENSG00000174013	FBXO45	2.17257	6.9468	6.18385e-13	2.07641e-11
ENSG00000182118	FAM89A	2.35427	5.54471	6.44774e-13	2.16139e-11
ENSG00000010282	HHATL	-6.44953	0.375149	6.58642e-13	2.2042e-11
ENSG00000154227	CERS3	4.39256	4.1424	6.66355e-13	2.22629e-11
ENSG00000185681	MORN5	-5.60476	2.75078	6.76935e-13	2.25788e-11
ENSG00000155324	GRAMD3	-2.06788	5.91991	6.8812e-13	2.29137e-11
ENSG00000007001	UPP2	-3.37642	1.83787	7.1234e-13	2.36809e-11
ENSG00000161798	AQP5	-5.45294	1.81464	7.19306e-13	2.38729e-11
ENSG00000125740	FOSB	-3.39658	7.03594	7.2383e-13	2.39437e-11
ENSG00000145687	SSBP2	-1.64486	6.39287	7.23273e-13	2.39437e-11
ENSG00000116678	LEPR	-2.51856	6.56496	7.28224e-13	2.40494e-11
ENSG00000122735	DNAI1	-6.13593	5.38864	7.38192e-13	2.43385e-11
ENSG00000160345	C9orf116	-3.74389	0.883876	7.80402e-13	2.56879e-11
ENSG00000130038	EFCAB4B	-2.34855	4.3834	8.08015e-13	2.65532e-11
ENSG00000205420	KRT6A	5.91961	8.14106	8.31249e-13	2.7272e-11
ENSG00000137809	ITGA11	3.48128	3.30581	8.48203e-13	2.77828e-11
ENSG00000117650	NEK2	2.63965	4.73358	9.2676e-13	3.03064e-11
ENSG00000005249	PRKAR2B	-2.28543	5.18684	9.7267e-13	3.17559e-11
ENSG00000085840	ORC1	3.11368	2.47199	1.16007e-12	3.78126e-11
ENSG00000164674	SYTL3	-2.65541	3.52906	1.19972e-12	3.90415e-11
ENSG00000108381	ASPA	-2.6133	2.82294	1.34057e-12	4.35543e-11
ENSG00000076248	UNG	1.65702	5.06259	1.46064e-12	4.73787e-11
ENSG00000134333	LDHA	1.7216	9.32492	1.47291e-12	4.76995e-11
ENSG00000187151	ANGPTL5	-4.04181	3.26579	1.47743e-12	4.77687e-11
ENSG00000180660	MAB21L1	-3.53561	1.04615	1.53492e-12	4.95475e-11
ENSG00000197893	NRAP	-4.99538	-0.901228	1.55473e-12	5.01062e-11
ENSG00000076003	MCM6	1.96466	5.70308	1.6322e-12	5.25186e-11
ENSG00000092850	TEKT2	-5.12329	0.277118	1.69883e-12	5.45748e-11
ENSG00000180914	OXTR	-3.08832	4.75603	1.76686e-12	5.66695e-11
ENSG00000005022	SLC25A5	1.44865	7.08126	1.78563e-12	5.718e-11
ENSG00000152760	TCTEX1D1	-4.37958	4.8617	1.81858e-12	5.81422e-11
ENSG00000022267	FHL1	-2.9352	5.85518	1.83561e-12	5.85933e-11
ENSG00000120693	SMAD9	-1.88549	4.88991	1.85713e-12	5.9186e-11
ENSG00000107614	TRDMT1	-1.75259	5.46848	1.92951e-12	6.13952e-11
ENSG00000094963	FMO2	-2.31425	6.88272	2.00607e-12	6.36691e-11
ENSG00000105877	DNAH11	-3.558	7.99221	2.00733e-12	6.36691e-11
ENSG00000185551	NR2F2	-1.5104	7.11764	2.05265e-12	6.50037e-11
ENSG00000147536	GINS4	3.12051	2.67075	2.07281e-12	6.55386e-11
ENSG00000170312	CDK1	2.17382	4.67071	2.09029e-12	6.59874e-11
ENSG00000137440	FGFBP1	3.26746	4.42644	2.10808e-12	6.64444e-11
ENSG00000184445	KNTC1	1.6843	6.89907	2.15479e-12	6.781e-11
ENSG00000147862	NFIB	-1.6889	8.07698	2.17484e-12	6.83337e-11
ENSG00000112530	PACRG	-4.55458	3.78894	2.23013e-12	6.99121e-11
ENSG00000165238	WNK2	-2.29036	4.95447	2.23205e-12	6.99121e-11
ENSG00000141665	FBXO15	-2.34634	5.20912	2.23981e-12	7.00457e-11
ENSG00000101443	WFDC2	-2.98645	5.55921	2.30063e-12	7.18357e-11
ENSG00000001561	ENPP4	-2.7884	6.70735	2.31676e-12	7.22267e-11
ENSG00000173894	CBX2	4.62877	1.16732	2.36253e-12	7.35394e-11
ENSG00000139329	LUM	1.90609	8.36903	2.39122e-12	7.43168e-11
ENSG00000111981	ULBP1	3.05035	2.44591	2.44978e-12	7.6019e-11
ENSG00000007062	PROM1	-4.43522	7.27959	2.5387e-12	7.86566e-11
ENSG00000107611	CUBN	-2.6738	4.76852	2.54807e-12	7.8825e-11
ENSG00000163961	RNF168	1.8535	8.03606	2.63618e-12	8.14252e-11
ENSG00000163814	CDCP1	2.0625	5.69094	2.78128e-12	8.57746e-11
ENSG00000184731	FAM110C	2.694	5.48894	2.89216e-12	8.90571e-11
ENSG00000120279	MYCT1	-2.05284	4.4449	2.89773e-12	8.90919e-11
ENSG00000171295	ZNF440	-2.14918	6.14434	2.92292e-12	8.97286e-11
ENSG00000189060	H1F0	2.19517	5.41483	2.96396e-12	9.08494e-11
ENSG00000244607	CCDC13	-4.5269	2.59036	2.98901e-12	9.14775e-11
ENSG00000106462	EZH2	1.85568	6.43945	3.04078e-12	9.292e-11
ENSG00000159399	HK2	2.57039	8.39166	3.18411e-12	9.71517e-11
ENSG00000076555	ACACB	-1.91622	4.23217	3.23633e-12	9.8595e-11
ENSG00000163017	ACTG2	-2.83294	4.58739	3.28682e-12	9.99812e-11
ENSG00000172061	LRRC15	5.23391	3.24837	3.38617e-12	1.02847e-10
ENSG00000187498	COL4A1	2.05088	6.3268	3.39226e-12	1.02876e-10
ENSG00000153789	FAM92B	-4.30059	2.96411	3.50489e-12	1.06131e-10
ENSG00000071991	CDH19	-4.35565	3.29718	3.8626e-12	1.16787e-10
ENSG00000032742	IFT88	-2.12135	6.26094	3.96488e-12	1.19604e-10
ENSG00000141052	MYOCD	-3.35024	3.56562	3.9677e-12	1.19604e-10
ENSG00000164093	PITX2	9.4047	0.686688	4.01884e-12	1.20963e-10
ENSG00000122507	BBS9	-1.75526	6.71516	4.10753e-12	1.23448e-10
ENSG00000187889	C1orf168	-4.84984	5.40678	4.1305e-12	1.23952e-10
ENSG00000168003	SLC3A2	2.17013	3.9227	4.30861e-12	1.29104e-10
ENSG00000034510	TMSB10	1.84631	6.38599	4.36664e-12	1.30647e-10
ENSG00000183856	IQGAP3	3.83647	3.02289	4.37364e-12	1.30662e-10
ENSG00000109205	ODAM	-6.98827	5.32459	4.42629e-12	1.32038e-10
ENSG00000176887	SOX11	5.38983	1.74565	4.47332e-12	1.33242e-10
ENSG00000134247	PTGFRN	1.95298	6.64011	4.74433e-12	1.41105e-10
ENSG00000121552	CSTA	2.76452	6.3918	4.78199e-12	1.42014e-10
ENSG00000167900	TK1	4.3052	-0.103779	4.81678e-12	1.42836e-10
ENSG00000172260	NEGR1	-2.53114	5.22163	4.89703e-12	1.45001e-10
ENSG00000215217	C5orf49	-5.55978	2.32379	4.94758e-12	1.46282e-10
ENSG00000162510	MATN1	-6.53993	4.56666	4.98317e-12	1.47117e-10
ENSG00000106688	SLC1A1	-2.6238	5.16658	5.09978e-12	1.50338e-10
ENSG00000135205	CCDC146	-2.87669	8.16332	5.10854e-12	1.50376e-10
ENSG00000149485	FADS1	2.32152	5.28229	5.13239e-12	1.5084e-10
ENSG00000189159	HN1	2.00406	4.57562	5.13936e-12	1.5084e-10
ENSG00000240038	AMY2B	-2.16711	4.59168	5.27636e-12	1.54635e-10
ENSG00000204193	TXNDC8	-4.55515	3.70713	5.32206e-12	1.55746e-10
ENSG00000143621	ILF2	1.42779	7.07357	5.40898e-12	1.58059e-10
ENSG00000182197	EXT1	1.42242	7.04944	5.43822e-12	1.58682e-10
ENSG00000126549	STATH	-9.65335	7.7138	5.50745e-12	1.60469e-10
ENSG00000169064	ZBBX	-6.05297	7.4361	5.56194e-12	1.61821e-10
ENSG00000163207	IVL	11.2663	2.49365	5.57395e-12	1.61935e-10
ENSG00000120087	HOXB7	3.72269	1.83506	5.60998e-12	1.62746e-10
ENSG00000174132	FAM174A	-1.95107	5.85201	5.64965e-12	1.6366e-10
ENSG00000187951	ARHGAP11B	2.06498	4.29739	6.10985e-12	1.76736e-10
ENSG00000173207	CKS1B	1.97734	5.29701	6.3935e-12	1.84674e-10
ENSG00000198842	DUSP27	-6.45766	-0.670081	6.40727e-12	1.84806e-10
ENSG00000167460	TPM4	1.43254	10.1157	6.58572e-12	1.8968e-10
ENSG00000048342	CC2D2A	-1.83626	6.68493	6.65435e-12	1.91382e-10
ENSG00000101825	MXRA5	2.1618	8.21954	6.73553e-12	1.93439e-10
ENSG00000162493	PDPN	2.4266	5.4647	6.88006e-12	1.97307e-10
ENSG00000147394	ZNF185	1.94583	4.79644	6.89171e-12	1.97359e-10
ENSG00000114455	HHLA2	-2.40529	4.65899	7.0027e-12	2.00251e-10
ENSG00000130826	DKC1	1.54872	7.50114	7.1392e-12	2.03864e-10
ENSG00000064199	SPA17	-2.69899	3.83286	7.50353e-12	2.13963e-10
ENSG00000185686	PRAME	6.62039	3.67026	7.66272e-12	2.18192e-10
ENSG00000143977	SNRPG	1.94361	7.34993	7.73288e-12	2.19535e-10
ENSG00000165704	HPRT1	1.89081	4.97474	7.74275e-12	2.19535e-10
ENSG00000168411	RFWD3	1.51896	6.35417	7.72345e-12	2.19535e-10
ENSG00000127954	STEAP4	-2.65322	7.33922	8.17617e-12	2.31496e-10
ENSG00000187391	MAGI2	-2.27466	4.10342	8.2209e-12	2.32435e-10
ENSG00000038427	VCAN	1.94549	9.17889	8.26488e-12	2.33349e-10
ENSG00000176619	LMNB2	2.93775	2.92479	8.42008e-12	2.37396e-10
ENSG00000140297	GCNT3	-3.53913	5.69867	8.84025e-12	2.48893e-10
ENSG00000135451	TROAP	3.71849	0.557502	8.85423e-12	2.48937e-10
ENSG00000172201	ID4	-2.12781	5.99167	8.8729e-12	2.49112e-10
ENSG00000161203	AP2M1	1.84213	5.0778	9.19565e-12	2.57812e-10
ENSG00000131015	ULBP2	5.70723	0.6238	9.33914e-12	2.6147e-10
ENSG00000166681	NGFRAP1	1.55778	6.44235	9.38264e-12	2.62321e-10
ENSG00000178568	ERBB4	-3.45465	6.26115	9.55e-12	2.66629e-10
ENSG00000145386	CCNA2	2.54728	4.58264	9.7724e-12	2.72458e-10
ENSG00000111206	FOXM1	3.09486	2.47424	9.87317e-12	2.74885e-10
ENSG00000105202	FBL	1.95578	5.8133	9.91284e-12	2.75607e-10
ENSG00000226321	AC104809.3	-5.14449	-0.779874	1.00043e-11	2.77764e-10
ENSG00000168143	FAM83B	3.21281	6.805	1.01157e-11	2.8047e-10
ENSG00000144504	ANKMY1	-1.93426	4.62707	1.02451e-11	2.83665e-10
ENSG00000103534	TMC5	-3.43481	6.44479	1.02767e-11	2.84146e-10
ENSG00000157227	MMP14	2.7284	3.95893	1.03834e-11	2.86703e-10
ENSG00000136492	BRIP1	2.77577	5.31008	1.14498e-11	3.15711e-10
ENSG00000203760	CENPW	2.21339	2.44827	1.19471e-11	3.28972e-10
ENSG00000154277	UCHL1	3.72548	4.78868	1.21155e-11	3.3315e-10
ENSG00000154175	ABI3BP	-1.90029	7.07273	1.23213e-11	3.38347e-10
ENSG00000188596	C12orf55	-1.57344	9.06221	1.24608e-11	3.41709e-10
ENSG00000012223	LTF	-4.51308	9.00431	1.27071e-11	3.47987e-10
ENSG00000064787	BCAS1	-3.77592	5.88208	1.27741e-11	3.49344e-10
ENSG00000129455	KLK8	7.26069	-1.25837	1.3188e-11	3.60173e-10
ENSG00000112972	HMGCS1	2.15587	7.27612	1.40679e-11	3.83679e-10
ENSG00000163655	GMPS	1.44346	7.8516	1.41736e-11	3.86038e-10
ENSG00000111262	KCNA1	-5.67045	2.87884	1.48014e-11	4.02589e-10
ENSG00000187905	AC002472.13	-3.87518	3.78261	1.50303e-11	4.08262e-10
ENSG00000131018	SYNE1	-2.10253	8.84309	1.51163e-11	4.10042e-10
ENSG00000197472	ZNF695	4.68207	2.64598	1.68632e-11	4.5681e-10
ENSG00000065371	ROPN1	-5.133	0.0980354	1.71466e-11	4.63861e-10
ENSG00000004848	ARX	-5.3168	-0.460407	1.74448e-11	4.71293e-10
ENSG00000100297	MCM5	2.64174	2.11042	1.75464e-11	4.73399e-10
ENSG00000214456	PLIN5	-3.47938	1.15636	1.78132e-11	4.79951e-10
ENSG00000134398	ERN2	-4.85176	3.00076	1.79731e-11	4.8361e-10
ENSG00000101605	MYOM1	-2.15678	3.35726	1.86014e-11	4.99845e-10
ENSG00000002587	HS3ST1	-1.92059	4.28604	1.88717e-11	5.06429e-10
ENSG00000058085	LAMC2	2.86887	7.96838	1.9738e-11	5.28967e-10
ENSG00000163060	TEKT4	-5.41238	-0.944354	2.13026e-11	5.69844e-10
ENSG00000172115	CYCS	1.53764	8.66883	2.13201e-11	5.69844e-10
ENSG00000189057	FAM111B	2.77859	4.6882	2.1404e-11	5.71324e-10
ENSG00000102383	ZDHHC15	-2.29553	2.89931	2.18639e-11	5.82825e-10
ENSG00000122641	INHBA	3.11835	8.10588	2.20513e-11	5.8704e-10
ENSG00000127928	GNGT1	4.28229	-0.242135	2.2366e-11	5.94628e-10
ENSG00000123243	ITIH5	-2.15544	3.97015	2.32242e-11	6.16625e-10
ENSG00000102904	TSNAXIP1	-4.25464	0.91164	2.35159e-11	6.23544e-10
ENSG00000089091	DZANK1	-2.19449	4.69683	2.37146e-11	6.27982e-10
ENSG00000227839	AL645730.2	-5.04116	0.999489	2.40621e-11	6.36345e-10
ENSG00000161040	FBXL13	-2.32826	4.62547	2.41188e-11	6.37005e-10
ENSG00000108179	PPIF	1.79198	4.86918	2.42663e-11	6.40056e-10
ENSG00000185479	KRT6B	7.05827	6.00365	2.43311e-11	6.40923e-10
ENSG00000198125	MB	-3.37571	1.94353	2.60634e-11	6.85651e-10
ENSG00000074211	PPP2R2C	3.3125	3.46258	2.69283e-11	7.07476e-10
ENSG00000144395	CCDC150	1.97076	3.75105	2.73786e-11	7.18367e-10
ENSG00000239672	NME1	2.34554	5.68489	2.75047e-11	7.20732e-10
ENSG00000142945	KIF2C	3.08601	1.70843	2.75787e-11	7.21728e-10
ENSG00000123213	NLN	1.46502	5.9036	2.78475e-11	7.2781e-10
ENSG00000156920	GPR112	-4.05802	1.08802	2.81751e-11	7.35415e-10
ENSG00000164114	MAP9	-2.17274	6.45263	2.89027e-11	7.53424e-10
ENSG00000124003	MOGAT1	-5.05866	-1.81792	2.9568e-11	7.69768e-10
ENSG00000158445	KCNB1	-4.46298	2.01286	2.96569e-11	7.71079e-10
ENSG00000140961	OSGIN1	4.75187	0.660583	2.99448e-11	7.77555e-10
ENSG00000171817	ZNF540	-2.27428	3.18682	3.08881e-11	8.01013e-10
ENSG00000171208	NETO2	2.89539	5.24947	3.20047e-11	8.28897e-10
ENSG00000183346	C10orf107	-5.80526	4.76611	3.41733e-11	8.83919e-10
ENSG00000167755	KLK6	6.32008	0.23936	3.48894e-11	9.01278e-10
ENSG00000142609	C1orf222	-2.78656	1.74136	3.53769e-11	9.12696e-10
ENSG00000166803	KIAA0101	2.36226	2.95383	3.56709e-11	9.19099e-10
ENSG00000154080	CHST9	-5.50872	7.32659	3.80172e-11	9.78297e-10
ENSG00000124693	HIST1H3B	5.46803	-1.57393	3.92385e-11	1.00714e-09
ENSG00000205592	MUC19	-7.20437	3.7316	3.92077e-11	1.00714e-09
ENSG00000164687	FABP5	2.91923	7.04007	4.07431e-11	1.04442e-09
ENSG00000174628	IQCK	-2.14565	4.1808	4.13624e-11	1.05894e-09
ENSG00000108468	CBX1	1.59258	8.37651	4.45025e-11	1.13788e-09
ENSG00000163263	C1orf189	-4.07399	0.828731	4.55694e-11	1.16303e-09
ENSG00000170271	C5orf4	-1.79829	4.54148	4.56022e-11	1.16303e-09
ENSG00000135373	EHF	-2.19414	8.07981	4.74466e-11	1.20853e-09
ENSG00000087116	ADAMTS2	2.72725	3.26183	4.84384e-11	1.23223e-09
ENSG00000066185	ZMYND12	-3.88207	2.64701	4.92785e-11	1.25201e-09
ENSG00000178075	GRAMD1C	-2.11026	5.55693	4.94308e-11	1.25429e-09
ENSG00000106069	CHN2	-2.19807	5.08784	4.9572e-11	1.25628e-09
ENSG00000164530	PI16	-1.9007	3.17088	5.09713e-11	1.29012e-09
ENSG00000173013	CCDC96	-3.72321	1.55358	5.10913e-11	1.29152e-09
ENSG00000121335	PRB2	-3.55296	1.57318	5.15594e-11	1.30171e-09
ENSG00000143674	RP5-862P8.2	2.10997	5.97824	5.23918e-11	1.32107e-09
ENSG00000134690	CDCA8	2.73601	2.34539	5.62929e-11	1.41765e-09
ENSG00000157388	CACNA1D	-2.43602	4.92671	5.7568e-11	1.44794e-09
ENSG00000111674	ENO2	1.9432	5.96712	5.80546e-11	1.45835e-09
ENSG00000161217	PCYT1A	1.71231	7.85884	5.96936e-11	1.49764e-09
ENSG00000134986	NREP	2.14858	6.92622	6.03735e-11	1.51281e-09
ENSG00000186710	CCDC42B	-5.70708	-1.71149	6.22584e-11	1.55809e-09
ENSG00000112118	MCM3	1.73923	5.81924	6.33193e-11	1.58267e-09
ENSG00000115896	PLCL1	-1.52943	5.32342	6.34563e-11	1.58412e-09
ENSG00000186496	ZNF396	-2.35116	3.26153	6.41889e-11	1.60041e-09
ENSG00000166508	MCM7	1.904	4.30551	6.77923e-11	1.68815e-09
ENSG00000169402	RSPH10B2	-4.87799	0.482583	6.85948e-11	1.70602e-09
ENSG00000145675	PIK3R1	-1.23754	8.14053	6.8887e-11	1.71116e-09
ENSG00000135549	PKIB	-2.76392	4.11002	6.91587e-11	1.71579e-09
ENSG00000155026	RSPH10B	-4.20894	1.18193	7.0014e-11	1.73314e-09
ENSG00000183230	CTNNA3	-4.53356	0.718233	7.00311e-11	1.73314e-09
ENSG00000130821	SLC6A8	2.70748	4.83999	7.05379e-11	1.74353e-09
ENSG00000113140	SPARC	2.0193	9.8321	7.14625e-11	1.76421e-09
ENSG00000046604	DSG2	1.51187	7.9186	7.20389e-11	1.77625e-09
ENSG00000135476	ESPL1	3.06458	1.21931	7.26138e-11	1.78823e-09
ENSG00000163216	SPRR2D	6.38969	3.45323	7.29818e-11	1.79508e-09
ENSG00000188558	OR2G6	-6.12512	0.0803399	7.34367e-11	1.80406e-09
ENSG00000131686	CA6	-4.68051	0.590705	7.41498e-11	1.81712e-09
ENSG00000163285	GABRG1	-6.23758	0.159251	7.40827e-11	1.81712e-09
ENSG00000166578	IQCD	-3.56753	2.71605	7.47406e-11	1.82936e-09
ENSG00000077152	UBE2T	2.61322	3.2711	7.54828e-11	1.84528e-09
ENSG00000189001	SBSN	9.12426	2.23115	7.56859e-11	1.84799e-09
ENSG00000140519	RHCG	7.0372	1.21869	7.74152e-11	1.88791e-09
ENSG00000176563	CNTD1	-1.78028	3.54785	8.25561e-11	2.01084e-09
ENSG00000181722	ZBTB20	-1.47582	6.8514	8.4649e-11	2.05931e-09
ENSG00000103855	CD276	1.7604	3.90795	8.61885e-11	2.09422e-09
ENSG00000197776	KLHDC1	-1.92457	5.10458	8.9066e-11	2.16152e-09
ENSG00000188959	C9orf152	-3.33984	2.54529	8.94621e-11	2.16851e-09
ENSG00000164733	CTSB	1.81581	7.48663	9.00737e-11	2.1807e-09
ENSG00000157796	WDR19	-1.60365	6.60034	9.05239e-11	2.18895e-09
ENSG00000129173	E2F8	-1.96639	4.92844	9.19495e-11	2.22075e-09
ENSG00000174514	MFSD4	-1.89301	4.18556	9.25987e-11	2.23374e-09
ENSG00000167216	KATNAL2	-1.99675	4.39185	9.60164e-11	2.3134e-09
ENSG00000162620	LRRIQ3	-3.16263	3.67869	1.00081e-10	2.40844e-09
ENSG00000125998	FAM83C	5.21054	4.77118	1.01233e-10	2.43323e-09
ENSG00000124766	SOX4	1.69787	6.70413	1.03151e-10	2.47637e-09
ENSG00000184154	LRTOMT	-2.02602	4.44628	1.03479e-10	2.48127e-09
ENSG00000117501	C1orf129	-2.81793	5.27029	1.03746e-10	2.48197e-09
ENSG00000143546	S100A8	4.1858	6.39297	1.03756e-10	2.48197e-09
ENSG00000091513	TF	-3.58185	4.88641	1.04092e-10	2.48705e-09
ENSG00000106078	COBL	-2.9125	4.62795	1.044e-10	2.49144e-09
ENSG00000138018	EPT1	1.89003	8.05751	1.0721e-10	2.55546e-09
ENSG00000137821	LRRC49	-2.20644	4.42314	1.1511e-10	2.7405e-09
ENSG00000158023	WDR66	-1.96596	6.8466	1.18326e-10	2.81372e-09
ENSG00000114251	WNT5A	2.71914	7.64409	1.18776e-10	2.82108e-09
ENSG00000159516	SPRR2G	9.60826	0.870484	1.22349e-10	2.90249e-09
ENSG00000189410	SH2D5	8.51194	-0.171734	1.23384e-10	2.92358e-09
ENSG00000186847	KRT14	5.97989	5.4891	1.24253e-10	2.9407e-09
ENSG00000160307	S100B	-2.77229	4.05292	1.27882e-10	3.02303e-09
ENSG00000165626	BEND7	-2.12142	4.47805	1.2826e-10	3.02838e-09
ENSG00000103460	TOX3	-5.25698	4.50734	1.28718e-10	3.03562e-09
ENSG00000173457	PPP1R14B	3.12009	1.21102	1.30584e-10	3.07602e-09
ENSG00000176406	RIMS2	4.1611	5.30585	1.34344e-10	3.16086e-09
ENSG00000214215	C12orf74	-4.28212	1.64795	1.36359e-10	3.20452e-09
ENSG00000186007	LEMD1	4.51989	1.30027	1.37762e-10	3.23369e-09
ENSG00000143847	PPFIA4	3.02986	2.15791	1.40913e-10	3.3038e-09
ENSG00000144381	HSPD1	1.52392	9.56261	1.438e-10	3.36429e-09
ENSG00000188089	PLA2G4E	4.2245	2.09327	1.43829e-10	3.36429e-09
ENSG00000136108	CKAP2	1.76892	6.44805	1.4681e-10	3.43001e-09
ENSG00000173950	XXYLT1	2.24866	3.2453	1.49454e-10	3.48773e-09
ENSG00000179023	KLHDC7A	-3.8344	0.248529	1.51141e-10	3.523e-09
ENSG00000100142	POLR2F	1.47374	5.64437	1.53185e-10	3.5665e-09
ENSG00000006625	GGCT	1.67408	6.42519	1.58149e-10	3.6778e-09
ENSG00000140459	CYP11A1	-4.25068	0.307019	1.61379e-10	3.74856e-09
ENSG00000170703	TTLL6	-5.03803	1.56522	1.64634e-10	3.81974e-09
ENSG00000131951	LRRC9	-2.93525	2.97195	1.6563e-10	3.83841e-09
ENSG00000214694	ARHGEF33	-2.84636	2.37238	1.69666e-10	3.9274e-09
ENSG00000241794	SPRR2A	6.67339	3.94834	1.73129e-10	4.00294e-09
ENSG00000114268	PFKFB4	3.04488	0.684131	1.73971e-10	4.01777e-09
ENSG00000203805	PPAPDC1A	4.84379	0.863175	1.83938e-10	4.24307e-09
ENSG00000162753	SLC9C2	-4.61939	4.09703	1.84885e-10	4.26e-09
ENSG00000226887	ERVMER34-1	4.37462	3.02328	1.86849e-10	4.30031e-09
ENSG00000104490	NCALD	-2.07522	5.06853	1.87173e-10	4.30284e-09
ENSG00000203666	EFCAB2	-2.14152	5.42313	1.90123e-10	4.36565e-09
ENSG00000145555	MYO10	2.19457	7.38238	1.91419e-10	4.38559e-09
ENSG00000179750	APOBEC3B	3.48844	1.16732	1.91429e-10	4.38559e-09
ENSG00000156471	PTDSS1	1.617	5.70435	1.96894e-10	4.50563e-09
ENSG00000123191	ATP7B	-3.09817	3.73602	1.98574e-10	4.53889e-09
ENSG00000163617	KIAA1407	-1.95201	5.532	2.00676e-10	4.58173e-09
ENSG00000164344	KLKB1	-3.29078	2.20238	2.06242e-10	4.70345e-09
ENSG00000079689	SCGN	-6.81927	-1.6011	2.08814e-10	4.75669e-09
ENSG00000147255	IGSF1	3.18173	2.39068	2.12323e-10	4.83113e-09
ENSG00000075218	GTSE1	3.6726	1.46637	2.22247e-10	5.0512e-09
ENSG00000171209	CSN3	-7.6839	-0.921296	2.29299e-10	5.20559e-09
ENSG00000150753	CCT5	2.41942	8.53829	2.30096e-10	5.21777e-09
ENSG00000131019	ULBP3	6.06769	-0.111679	2.31897e-10	5.25267e-09
ENSG00000167325	RRM1	1.37447	6.66376	2.32502e-10	5.26043e-09
ENSG00000197846	HIST1H2BF	3.5326	3.68424	2.34353e-10	5.29632e-09
ENSG00000136982	DSCC1	2.11077	3.94165	2.35213e-10	5.30978e-09
ENSG00000243710	WDR65	-4.65785	4.60209	2.42856e-10	5.47615e-09
ENSG00000253729	PRKDC	1.32249	9.12828	2.43874e-10	5.49292e-09
ENSG00000175874	CREG2	2.70516	2.52681	2.51233e-10	5.65231e-09
ENSG00000176381	PRR18	-5.49597	-0.632391	2.53124e-10	5.687e-09
ENSG00000185963	BICD2	1.92282	6.93473	2.53342e-10	5.687e-09
ENSG00000121211	MND1	2.80128	4.19963	2.68328e-10	6.01667e-09
ENSG00000163349	HIPK1	-1.35155	8.56523	2.71456e-10	6.08001e-09
ENSG00000178999	AURKB	3.42438	1.21918	2.73386e-10	6.11641e-09
ENSG00000132821	VSTM2L	-4.17347	-0.149465	2.8744e-10	6.42366e-09
ENSG00000136449	MYCBPAP	-3.00403	2.30695	2.90597e-10	6.48697e-09
ENSG00000142959	BEST4	-4.2964	2.34545	3.01177e-10	6.71568e-09
ENSG00000146376	ARHGAP18	-1.70458	7.84604	3.02508e-10	6.73786e-09
ENSG00000143320	CRABP2	3.52799	1.60975	3.07675e-10	6.84534e-09
ENSG00000106268	NUDT1	3.57732	1.76935	3.19949e-10	7.11053e-09
ENSG00000115648	MLPH	-2.60028	4.80529	3.25309e-10	7.22163e-09
ENSG00000106541	AGR2	-3.47018	7.51284	3.28626e-10	7.28722e-09
ENSG00000060971	ACAA1	-2.26418	2.94433	3.46044e-10	7.66496e-09
ENSG00000139890	REM2	-3.71438	-0.0951882	3.46928e-10	7.67608e-09
ENSG00000101680	LAMA1	2.56974	5.09006	3.48673e-10	7.70618e-09
ENSG00000104549	SQLE	1.7202	6.71049	3.49569e-10	7.71747e-09
ENSG00000138356	AOX1	-2.62608	4.07435	3.59408e-10	7.92595e-09
ENSG00000113368	LMNB1	1.71497	4.81205	3.71221e-10	8.17746e-09
ENSG00000162779	AXDND1	-3.41712	3.08689	3.73302e-10	8.20528e-09
ENSG00000163468	CCT3	1.39665	5.93336	3.73139e-10	8.20528e-09
ENSG00000124253	PCK1	-7.26632	2.79499	3.7388e-10	8.20898e-09
ENSG00000046653	GPM6B	-1.57723	5.3742	3.87915e-10	8.50782e-09
ENSG00000196604	POTEF	6.15535	0.587179	3.91631e-10	8.57992e-09
ENSG00000163931	TKT	1.96403	3.26161	3.92754e-10	8.59513e-09
ENSG00000253379	RP11-1102P16.1	-3.85917	2.47958	3.95404e-10	8.6437e-09
ENSG00000151725	MLF1IP	2.23897	4.43644	3.99358e-10	8.72063e-09
ENSG00000091127	PUS7	1.65976	5.51982	3.99885e-10	8.72264e-09
ENSG00000076382	SPAG5	2.95001	3.16337	4.10029e-10	8.93418e-09
ENSG00000143217	PVRL4	1.78563	5.65262	4.12721e-10	8.98306e-09
ENSG00000176014	TUBB6	1.86062	5.5633	4.23384e-10	9.20515e-09
ENSG00000184385	C21orf128	-5.63602	-1.80894	4.30799e-10	9.35622e-09
ENSG00000196550	FAM72A	3.23302	0.811492	4.37019e-10	9.48105e-09
ENSG00000123607	TTC21B	-1.41632	7.30556	4.47338e-10	9.69441e-09
ENSG00000138002	IFT172	-1.76638	5.75199	4.49139e-10	9.72293e-09
ENSG00000132326	PER2	-1.63469	6.38667	4.71905e-10	1.02048e-08
ENSG00000145194	ECE2	3.32556	0.842638	5.36746e-10	1.15944e-08
ENSG00000267596	CCL15	-6.82476	-1.60223	5.44542e-10	1.17502e-08
ENSG00000103035	PSMD7	1.31154	6.52042	5.59067e-10	1.20506e-08
ENSG00000163808	KIF15	2.75079	4.30359	5.6192e-10	1.20991e-08
ENSG00000101444	AHCY	2.24103	5.25598	5.64338e-10	1.21272e-08
ENSG00000103034	NDRG4	2.65743	5.69571	5.64437e-10	1.21272e-08
ENSG00000092068	SLC7A8	2.64657	5.3155	5.8497e-10	1.25549e-08
ENSG00000167104	BPIFB6	-6.97599	-0.632453	5.96352e-10	1.27855e-08
ENSG00000198759	EGFL6	2.50688	4.62849	6.20618e-10	1.32916e-08
ENSG00000131437	KIF3A	-1.47986	7.40218	6.36696e-10	1.36214e-08
ENSG00000182199	SHMT2	2.07718	3.87372	6.52567e-10	1.3946e-08
ENSG00000128833	MYO5C	-1.838	7.02231	6.70014e-10	1.43036e-08
ENSG00000163482	STK36	-1.74671	5.01199	6.77793e-10	1.44543e-08
ENSG00000163596	ICA1L	-1.87056	5.50298	7.07894e-10	1.50802e-08
ENSG00000141401	IMPA2	2.26627	3.92927	7.23446e-10	1.53951e-08
ENSG00000153820	SPHKAP	-5.57259	0.773384	7.32835e-10	1.55784e-08
ENSG00000087245	MMP2	2.24292	6.6835	7.42049e-10	1.57409e-08
ENSG00000155016	CYP2U1	-1.71278	5.047	7.41848e-10	1.57409e-08
ENSG00000100170	SLC5A1	-4.39173	5.4923	7.56023e-10	1.60203e-08
ENSG00000114115	RBP1	2.58944	5.70863	7.67884e-10	1.6236e-08
ENSG00000114861	FOXP1	-1.34057	7.89591	7.68631e-10	1.6236e-08
ENSG00000174891	RSRC1	1.44681	5.66734	7.67885e-10	1.6236e-08
ENSG00000163507	KIAA1524	1.94126	5.03975	7.7093e-10	1.62674e-08
ENSG00000010310	GIPR	-2.45438	2.87074	7.76258e-10	1.63626e-08
ENSG00000115541	HSPE1	1.51612	8.42497	7.88033e-10	1.65934e-08
ENSG00000100764	PSMC1	1.52121	7.15074	7.97794e-10	1.67813e-08
ENSG00000167670	CHAF1A	1.94397	2.8813	8.20006e-10	1.72304e-08
ENSG00000198374	HIST1H2AL	3.98415	1.91627	8.60897e-10	1.80707e-08
ENSG00000107864	CPEB3	-1.80521	5.20541	8.71614e-10	1.82622e-08
ENSG00000186479	RGS7BP	-3.45009	1.85501	8.7184e-10	1.82622e-08
ENSG00000111667	USP5	2.48544	3.0195	8.73609e-10	1.82801e-08
ENSG00000159259	CHAF1B	1.99757	3.65903	8.86177e-10	1.85238e-08
ENSG00000115414	FN1	2.26811	10.7136	8.96424e-10	1.87184e-08
ENSG00000168274	HIST1H2AE	3.35012	1.54916	8.98725e-10	1.8747e-08
ENSG00000173702	MUC13	-4.96384	4.48659	9.05087e-10	1.88601e-08
ENSG00000152078	TMEM56	-1.99433	5.4871	9.07752e-10	1.8896e-08
ENSG00000138271	GPR87	2.81878	3.60385	9.16508e-10	1.90584e-08
ENSG00000131941	RHPN2	-2.04016	4.1988	9.23977e-10	1.91938e-08
ENSG00000100644	HIF1A	1.5368	8.91978	9.39304e-10	1.9492e-08
ENSG00000066084	DIP2B	1.51358	7.50216	9.61651e-10	1.9933e-08
ENSG00000136261	BZW2	1.44186	6.12766	9.62543e-10	1.9933e-08
ENSG00000150593	PDCD4	-1.24791	8.67647	9.72155e-10	2.01113e-08
ENSG00000146276	GABRR1	5.0042	0.590137	9.75089e-10	2.01512e-08
ENSG00000163781	TOPBP1	1.36072	7.46926	1.00076e-09	2.06603e-08
ENSG00000169594	BNC1	4.30949	6.18521	1.0369e-09	2.13845e-08
ENSG00000100526	CDKN3	3.28508	3.73121	1.04021e-09	2.13877e-08
ENSG00000111639	MRPL51	1.57706	7.47672	1.04026e-09	2.13877e-08
ENSG00000129521	EGLN3	3.19123	6.98173	1.03816e-09	2.13877e-08
ENSG00000155850	SLC26A2	-1.80079	7.93513	1.04368e-09	2.1436e-08
ENSG00000113966	ARL6	-2.05268	4.34932	1.05077e-09	2.15595e-08
ENSG00000156313	RPGR	-1.85583	7.41952	1.06122e-09	2.17518e-08
ENSG00000196083	IL1RAP	1.84477	6.42468	1.06473e-09	2.18014e-08
ENSG00000140284	SLC27A2	-3.15477	4.83172	1.0768e-09	2.2026e-08
ENSG00000104889	RNASEH2A	2.32541	1.59586	1.10417e-09	2.25628e-08
ENSG00000176170	SPHK1	3.10377	0.955238	1.10673e-09	2.25921e-08
ENSG00000188505	NCCRP1	3.56448	1.76564	1.11275e-09	2.26919e-08
ENSG00000162994	CLHC1	-1.8043	6.17691	1.11744e-09	2.27645e-08
ENSG00000164023	SGMS2	-1.43575	6.76051	1.12885e-09	2.29735e-08
ENSG00000187741	FANCA	2.83891	3.2365	1.18545e-09	2.41009e-08
ENSG00000186854	TRABD2A	-2.40075	3.55744	1.1886e-09	2.41406e-08
ENSG00000164972	C9orf24	-3.30699	1.98972	1.19618e-09	2.42699e-08
ENSG00000146410	FAM54A	1.90248	3.67506	1.23304e-09	2.49925e-08
ENSG00000134480	CCNH	-1.24682	6.39344	1.24078e-09	2.51239e-08
ENSG00000171195	MUC7	-10.1482	9.87853	1.27919e-09	2.58756e-08
ENSG00000156515	HK1	1.2922	5.36128	1.28832e-09	2.60339e-08
ENSG00000132141	CCT6B	-1.56356	4.88998	1.30103e-09	2.62643e-08
ENSG00000147246	HTR2C	6.76814	-0.468681	1.30358e-09	2.62892e-08
ENSG00000106034	CPED1	-1.79932	5.29776	1.30765e-09	2.6345e-08
ENSG00000111913	FAM65B	-2.35752	5.69239	1.33212e-09	2.6811e-08
ENSG00000124784	RIOK1	1.48039	7.28121	1.33803e-09	2.68887e-08
ENSG00000168491	CCDC110	-2.78834	3.33527	1.33867e-09	2.68887e-08
ENSG00000168778	TCTN2	-1.92056	5.02552	1.34432e-09	2.69752e-08
ENSG00000162571	TTLL10	-3.71576	-0.218043	1.36179e-09	2.72984e-08
ENSG00000118965	WDR35	-1.48284	6.88144	1.36587e-09	2.73529e-08
ENSG00000105948	TTC26	-1.98771	5.4745	1.37599e-09	2.75022e-08
ENSG00000113594	LIFR	-1.95281	8.16481	1.37607e-09	2.75022e-08
ENSG00000188064	WNT7B	2.43332	2.67568	1.3971e-09	2.78947e-08
ENSG00000065978	YBX1	1.79285	8.46724	1.41594e-09	2.82428e-08
ENSG00000196584	XRCC2	1.90504	3.84499	1.4198e-09	2.82915e-08
ENSG00000130037	KCNA5	-3.28075	1.8165	1.43294e-09	2.85251e-08
ENSG00000173431	RNASE8	-4.09235	1.16339	1.44663e-09	2.87689e-08
ENSG00000108001	EBF3	-3.39972	2.37641	1.47959e-09	2.93953e-08
ENSG00000179532	DNHD1	-1.53198	5.17621	1.49912e-09	2.97538e-08
ENSG00000137673	MMP7	2.90959	3.57535	1.53315e-09	3.03991e-08
ENSG00000221818	EBF2	-3.21704	3.04216	1.53807e-09	3.04665e-08
ENSG00000102024	PLS3	1.68283	9.11164	1.58338e-09	3.13331e-08
ENSG00000185432	METTL7A	-2.37161	6.65187	1.59292e-09	3.14907e-08
ENSG00000164309	CMYA5	-2.04113	5.95179	1.61229e-09	3.18424e-08
ENSG00000163406	SLC15A2	-1.7537	6.47384	1.61601e-09	3.18845e-08
ENSG00000198914	POU3F3	-7.0434	0.954912	1.63262e-09	3.21805e-08
ENSG00000114446	IFT57	-1.55428	6.38053	1.64273e-09	3.2348e-08
ENSG00000196419	XRCC6	1.13097	6.68501	1.66434e-09	3.27412e-08
ENSG00000117399	CDC20	3.81246	0.86174	1.67993e-09	3.30155e-08
ENSG00000111860	CEP85L	-1.54167	6.25542	1.68602e-09	3.31028e-08
ENSG00000197459	HIST1H2BH	2.37623	1.74787	1.71337e-09	3.36069e-08
ENSG00000175832	ETV4	3.19334	1.07763	1.71639e-09	3.36332e-08
ENSG00000118407	FILIP1	-2.18878	6.09671	1.74968e-09	3.41827e-08
ENSG00000143036	SLC44A3	-1.80476	4.56813	1.74802e-09	3.41827e-08
ENSG00000163900	TMEM41A	1.44188	6.51306	1.75125e-09	3.41827e-08
ENSG00000186094	AGBL4	-4.26032	3.97466	1.74792e-09	3.41827e-08
ENSG00000186185	KIF18B	2.26581	2.33986	1.77904e-09	3.46912e-08
ENSG00000006634	DBF4	1.69398	5.0845	1.78909e-09	3.48533e-08
ENSG00000137193	PIM1	2.08133	4.71901	1.82014e-09	3.54239e-08
ENSG00000146918	NCAPG2	1.73918	5.29082	1.83264e-09	3.56324e-08
ENSG00000147044	CASK	1.26203	7.43463	1.8665e-09	3.62556e-08
ENSG00000130309	GLT25D1	1.89176	4.59845	1.87785e-09	3.64408e-08
ENSG00000109452	INPP4B	-1.28069	7.10433	1.88879e-09	3.66177e-08
ENSG00000157470	FAM81A	-2.67894	3.03689	1.90272e-09	3.68521e-08
ENSG00000114503	NCBP2	1.16321	6.6793	1.9302e-09	3.73482e-08
ENSG00000143185	XCL2	3.90955	0.101294	1.96413e-09	3.79316e-08
ENSG00000182568	SATB1	-1.39223	7.03154	1.96393e-09	3.79316e-08
ENSG00000180596	HIST1H2BC	2.28402	3.54175	1.96938e-09	3.79964e-08
ENSG00000156689	GLYATL2	-3.39437	4.04881	1.98308e-09	3.82239e-08
ENSG00000117616	C1orf63	-1.18367	6.51756	2.04861e-09	3.9449e-08
ENSG00000113407	TARS	1.39048	6.6136	2.05168e-09	3.94702e-08
ENSG00000189377	CXCL17	-2.8476	7.02871	2.06436e-09	3.96762e-08
ENSG00000240849	TMEM189	2.17998	2.13322	2.0686e-09	3.97195e-08
ENSG00000108018	SORCS1	-3.84413	0.57139	2.07656e-09	3.98341e-08
ENSG00000110880	CORO1C	1.32688	7.96018	2.08981e-09	4.00499e-08
ENSG00000088756	ARHGAP28	2.29303	5.13626	2.09402e-09	4.00924e-08
ENSG00000147606	SLC26A7	-3.85678	2.1171	2.09739e-09	4.01186e-08
ENSG00000003147	ICA1	-1.93394	5.03461	2.10441e-09	4.02144e-08
ENSG00000163431	LMOD1	-2.14268	7.05148	2.11916e-09	4.04577e-08
ENSG00000163145	C1QTNF7	-2.09374	3.91934	2.15412e-09	4.10861e-08
ENSG00000138448	ITGAV	1.4434	8.91021	2.17337e-09	4.14139e-08
ENSG00000103044	HAS3	2.66529	5.26964	2.21014e-09	4.20744e-08
ENSG00000184009	ACTG1	1.29517	8.98172	2.25063e-09	4.28046e-08
ENSG00000151012	SLC7A11	3.65372	8.09311	2.2754e-09	4.31937e-08
ENSG00000179388	EGR3	-2.19515	5.03281	2.27382e-09	4.31937e-08
ENSG00000182004	SNRPE	1.49786	5.98833	2.30343e-09	4.36845e-08
ENSG00000165698	C9orf9	-2.49834	2.02431	2.32309e-09	4.40157e-08
ENSG00000164754	RAD21	1.24036	9.14032	2.3335e-09	4.41713e-08
ENSG00000112183	RBM24	-3.51901	4.03249	2.35206e-09	4.44805e-08
ENSG00000143256	PFDN2	1.71428	4.03826	2.35712e-09	4.45343e-08
ENSG00000196352	CD55	-1.55716	9.62879	2.38324e-09	4.49764e-08
ENSG00000204104	TRAF3IP1	-1.51836	7.0073	2.38501e-09	4.49764e-08
ENSG00000236761	CTAGE9	-2.8358	-0.70029	2.40657e-09	4.53403e-08
ENSG00000188761	BCL2L15	-2.31103	2.93368	2.44992e-09	4.61137e-08
ENSG00000203785	SPRR2E	7.00964	3.10624	2.49589e-09	4.69348e-08
ENSG00000206075	SERPINB5	2.82497	6.90844	2.56904e-09	4.82652e-08
ENSG00000123416	TUBA1B	1.84756	3.81648	2.58069e-09	4.84388e-08
ENSG00000185958	FAM186A	-2.29861	2.86771	2.63514e-09	4.94144e-08
ENSG00000158296	SLC13A3	-2.65975	2.47246	2.64375e-09	4.95295e-08
ENSG00000144191	CNGA3	-4.94861	-0.219877	2.66352e-09	4.98532e-08
ENSG00000175344	CHRNA7	-2.1807	3.20047	2.76409e-09	5.16875e-08
ENSG00000188610	FAM72B	3.66173	0.853581	2.82136e-09	5.27093e-08
ENSG00000108187	PBLD	-1.67719	3.94278	2.8283e-09	5.27896e-08
ENSG00000198643	FAM3D	-4.37632	1.08495	2.84123e-09	5.29817e-08
ENSG00000171757	LRRC34	-2.10423	5.39911	2.87019e-09	5.3472e-08
ENSG00000112320	SOBP	-2.27023	4.11374	2.95077e-09	5.49164e-08
ENSG00000163521	GLB1L	-2.33725	4.39605	2.9532e-09	5.49164e-08
ENSG00000196109	ZNF676	-2.84521	1.17425	2.9587e-09	5.49676e-08
ENSG00000114948	ADAM23	3.32946	6.89111	2.96152e-09	5.4969e-08
ENSG00000163993	S100P	-2.78597	2.42492	3.00096e-09	5.56496e-08
ENSG00000242689	CNTF	-2.90373	1.70849	3.08821e-09	5.72147e-08
ENSG00000100097	LGALS1	2.83609	2.91513	3.09384e-09	5.72661e-08
ENSG00000049541	RFC2	2.12402	2.65173	3.1164e-09	5.76304e-08
ENSG00000139926	FRMD6	2.24082	6.86033	3.16497e-09	5.84746e-08
ENSG00000184500	PROS1	-1.81743	6.86692	3.19543e-09	5.8983e-08
ENSG00000139970	RTN1	-2.04043	4.30072	3.27186e-09	6.03383e-08
ENSG00000005381	MPO	-4.00071	0.639534	3.2975e-09	6.07552e-08
ENSG00000084774	CAD	1.59099	3.77498	3.3027e-09	6.07952e-08
ENSG00000170381	SEMA3E	-3.10088	3.994	3.30851e-09	6.08461e-08
ENSG00000065427	KARS	1.22977	5.99583	3.45019e-09	6.33937e-08
ENSG00000115163	CENPA	4.2478	2.42152	3.46068e-09	6.35282e-08
ENSG00000253148	RGS21	-4.44619	1.14182	3.46585e-09	6.35649e-08
ENSG00000090520	DNAJB11	1.23349	8.20919	3.52027e-09	6.4504e-08
ENSG00000122042	UBL3	-1.27763	6.89945	3.63652e-09	6.65124e-08
ENSG00000151376	ME3	-2.31318	3.00336	3.63498e-09	6.65124e-08
ENSG00000158406	HIST1H4H	1.45691	4.97048	3.68306e-09	6.73022e-08
ENSG00000266894	AC008734.1	-5.22843	-1.70542	3.75196e-09	6.84989e-08
ENSG00000182611	HIST1H2AJ	4.51914	-1.98284	3.78504e-09	6.904e-08
ENSG00000171815	PCDHB1	-7.23055	-1.27683	3.85679e-09	7.02848e-08
ENSG00000132139	GAS2L2	-4.69378	0.232174	3.8607e-09	7.02922e-08
ENSG00000182224	CYB5D1	-1.54659	5.92214	3.89254e-09	7.08075e-08
ENSG00000161682	FAM171A2	4.96948	-0.312694	3.94991e-09	7.1786e-08
ENSG00000180921	FAM83H	2.19318	3.13017	3.96192e-09	7.1939e-08
ENSG00000176256	HMGB4	4.95827	-1.47535	4.10203e-09	7.44157e-08
ENSG00000130816	DNMT1	1.33465	6.23275	4.25527e-09	7.71258e-08
ENSG00000112312	GMNN	1.71521	4.42638	4.33052e-09	7.83447e-08
ENSG00000165029	ABCA1	1.49039	8.16425	4.33424e-09	7.83447e-08
ENSG00000171421	MRPL36	2.15804	2.38997	4.3298e-09	7.83447e-08
ENSG00000198939	ZFP2	-1.94958	2.73539	4.3677e-09	7.88782e-08
ENSG00000185737	NRG3	-4.80496	2.39357	4.37563e-09	7.89503e-08
ENSG00000133962	CATSPERB	-2.35216	4.26118	4.48572e-09	8.07914e-08
ENSG00000185306	C12orf56	2.66518	2.97365	4.48176e-09	8.07914e-08
ENSG00000164440	TXLNB	-2.4496	4.29955	4.51232e-09	8.11974e-08
ENSG00000116209	TMEM59	-1.21531	7.86277	4.55194e-09	8.18334e-08
ENSG00000136295	TTYH3	2.29163	3.21494	4.55583e-09	8.18334e-08
ENSG00000145494	NDUFS6	1.95547	3.97587	4.61643e-09	8.28478e-08
ENSG00000139173	TMEM117	1.94681	4.72105	4.64766e-09	8.32592e-08
ENSG00000182040	USH1G	6.01458	-2.21793	4.6476e-09	8.32592e-08
ENSG00000006377	DLX6	3.66912	1.66408	4.67291e-09	8.35621e-08
ENSG00000169239	CA5B	-1.32857	5.49029	4.67267e-09	8.35621e-08
ENSG00000151632	AKR1C2	3.45503	7.34484	4.6808e-09	8.36286e-08
ENSG00000135447	PPP1R1A	-4.76335	-0.205649	4.75166e-09	8.48191e-08
ENSG00000074181	NOTCH3	2.22526	3.89029	4.79536e-09	8.5523e-08
ENSG00000083097	DOPEY1	-1.27885	6.52779	4.80594e-09	8.56354e-08
ENSG00000063127	SLC6A16	-2.10264	3.40719	4.82137e-09	8.58341e-08
ENSG00000113231	PDE8B	-1.47893	5.80184	4.8389e-09	8.60697e-08
ENSG00000144824	PHLDB2	1.68455	7.84938	4.84689e-09	8.60782e-08
ENSG00000157150	TIMP4	-4.19754	0.460554	4.84797e-09	8.60782e-08
ENSG00000197408	CYP2B6	-3.68417	2.54779	4.94936e-09	8.78008e-08
ENSG00000088386	SLC15A1	3.37047	3.16189	5.09042e-09	9.02234e-08
ENSG00000042980	ADAM28	-1.90454	7.25277	5.13736e-09	9.09749e-08
ENSG00000079337	RAPGEF3	-2.24965	1.73373	5.19066e-09	9.18375e-08
ENSG00000143549	TPM3	1.32754	9.39574	5.25756e-09	9.29391e-08
ENSG00000186642	PDE2A	-2.32058	1.15498	5.38323e-09	9.50768e-08
ENSG00000116885	OSCP1	-2.59637	3.4018	5.39769e-09	9.51645e-08
ENSG00000187533	C4orf40	-7.72015	3.99841	5.39512e-09	9.51645e-08
ENSG00000165244	ZNF367	2.44538	3.95755	5.43824e-09	9.57953e-08
ENSG00000113240	CLK4	-1.10211	7.09439	5.5409e-09	9.75179e-08
ENSG00000253320	KB-1507C5.2	-1.98787	3.7198	5.57541e-09	9.80391e-08
ENSG00000116218	NPHS2	-6.81243	-1.61097	5.81872e-09	1.02228e-07
ENSG00000261115	TMEM178B	-2.69743	3.66141	5.85214e-09	1.02725e-07
ENSG00000141552	ANAPC11	2.26516	3.39151	6.02223e-09	1.05618e-07
ENSG00000198518	HIST1H4E	1.3855	6.55893	6.1262e-09	1.07348e-07
ENSG00000141232	TOB1	-1.36771	8.08598	6.15139e-09	1.07695e-07
ENSG00000120708	TGFBI	2.63913	6.12769	6.28116e-09	1.09871e-07
ENSG00000060982	BCAT1	2.11738	7.02602	6.30376e-09	1.1017e-07
ENSG00000166923	GREM1	3.29164	7.38153	6.35425e-09	1.10956e-07
ENSG00000165891	E2F7	2.24121	4.9198	6.43485e-09	1.12265e-07
ENSG00000165071	TMEM71	-2.14428	3.46948	6.57382e-09	1.1459e-07
ENSG00000249992	TMEM158	2.61607	2.05353	6.70792e-09	1.16826e-07
ENSG00000127564	PKMYT1	4.72448	-2.13271	6.8015e-09	1.18353e-07
ENSG00000143367	TUFT1	1.77523	4.83321	6.84502e-09	1.19007e-07
ENSG00000111012	CYP27B1	3.67128	1.44134	7.46966e-09	1.29755e-07
ENSG00000137692	DCUN1D5	1.62973	5.16664	7.53304e-09	1.30742e-07
ENSG00000175592	FOSL1	3.61556	1.53099	7.60467e-09	1.31871e-07
ENSG00000087903	RFX2	-1.67491	3.84546	7.82855e-09	1.35636e-07
ENSG00000030419	IKZF2	-1.49346	7.16334	7.99843e-09	1.3846e-07
ENSG00000198157	HMGN5	-2.33905	5.25243	8.10073e-09	1.4011e-07
ENSG00000147684	NDUFB9	1.53059	6.16612	8.13326e-09	1.40551e-07
ENSG00000172070	SRXN1	4.54798	0.789181	8.50948e-09	1.46926e-07
ENSG00000166275	C10orf32	-1.59698	5.89587	8.96218e-09	1.54609e-07
ENSG00000152580	IGSF10	-2.33131	5.80845	8.97707e-09	1.54733e-07
ENSG00000169083	AR	-2.10975	4.35492	9.03294e-09	1.55562e-07
ENSG00000143321	HDGF	1.32453	5.9285	9.04583e-09	1.5565e-07
ENSG00000168275	C1orf31	2.13251	5.5606	9.22439e-09	1.58587e-07
ENSG00000070526	ST6GALNAC1	-2.4917	3.9692	9.40548e-09	1.61561e-07
ENSG00000125743	SNRPD2	1.58808	4.79524	9.59072e-09	1.64602e-07
ENSG00000171867	PRNP	1.56584	7.58292	9.62127e-09	1.64985e-07
ENSG00000204219	TCEA3	-1.39001	4.785	9.66284e-09	1.65557e-07
ENSG00000125788	DEFB126	6.80302	-1.63142	9.69599e-09	1.65983e-07
ENSG00000085552	IGSF9	2.86246	1.13506	9.72825e-09	1.66393e-07
ENSG00000157193	LRP8	1.87372	4.55417	9.79684e-09	1.67423e-07
ENSG00000162998	FRZB	-2.68466	5.34558	9.85493e-09	1.68273e-07
ENSG00000135047	CTSL1	1.56105	6.53135	9.94855e-09	1.69726e-07
ENSG00000103023	PRSS54	-5.23176	-1.08785	1.00595e-08	1.71473e-07
ENSG00000139618	BRCA2	2.06925	5.91787	1.01341e-08	1.72452e-07
ENSG00000174469	CNTNAP2	4.00229	6.06134	1.01265e-08	1.72452e-07
ENSG00000180066	C10orf91	7.13056	-1.37155	1.06479e-08	1.81041e-07
ENSG00000133816	MICAL2	1.45577	5.5099	1.08805e-08	1.84839e-07
ENSG00000125871	C20orf72	1.53839	5.09891	1.12173e-08	1.90399e-07
ENSG00000122565	CBX3	1.2897	7.96513	1.17742e-08	1.99683e-07
ENSG00000161888	SPC24	2.20943	2.08541	1.18131e-08	2.00075e-07
ENSG00000168356	SCN11A	-2.13547	1.69483	1.18173e-08	2.00075e-07
ENSG00000205838	TTC23L	-3.01253	3.45935	1.18511e-08	2.00479e-07
ENSG00000100307	CBX7	-1.86796	3.70119	1.19092e-08	2.01292e-07
ENSG00000113460	BRIX1	1.46764	6.27996	1.2047e-08	2.0345e-07
ENSG00000134824	FADS2	3.02706	3.67387	1.20814e-08	2.03859e-07
ENSG00000105479	CCDC114	-4.75136	1.88088	1.23428e-08	2.08094e-07
ENSG00000140538	NTRK3	-3.34071	3.99967	1.23751e-08	2.08464e-07
ENSG00000106105	GARS	1.27131	7.19754	1.25695e-08	2.1156e-07
ENSG00000006451	RALA	1.28521	6.27517	1.28891e-08	2.16758e-07
ENSG00000106031	HOXA13	5.81757	1.61568	1.30768e-08	2.1973e-07
ENSG00000164107	HAND2	-5.8805	-1.58003	1.31537e-08	2.20837e-07
ENSG00000103494	RPGRIP1L	-1.7757	6.5945	1.33578e-08	2.24076e-07
ENSG00000143556	S100A7	9.74997	4.56194	1.34115e-08	2.24788e-07
ENSG00000172893	DHCR7	2.68418	2.53429	1.3643e-08	2.28478e-07
ENSG00000196872	KIAA1211L	-2.92842	2.91683	1.37968e-08	2.3086e-07
ENSG00000165490	C11orf82	2.5139	3.63318	1.39928e-08	2.33945e-07
ENSG00000185033	SEMA4B	1.8742	4.91971	1.40134e-08	2.34093e-07
ENSG00000008277	ADAM22	-1.50505	4.24448	1.41026e-08	2.35388e-07
ENSG00000120254	MTHFD1L	1.54813	4.43379	1.41327e-08	2.35694e-07
ENSG00000148935	GAS2	-2.93744	1.38859	1.42291e-08	2.37105e-07
ENSG00000214413	BBIP1	-1.54071	4.02103	1.43851e-08	2.39505e-07
ENSG00000012048	BRCA1	1.65542	5.94109	1.45281e-08	2.41684e-07
ENSG00000074410	CA12	2.62236	6.58512	1.47129e-08	2.44354e-07
ENSG00000141655	TNFRSF11A	-1.88241	2.42027	1.47093e-08	2.44354e-07
ENSG00000185946	RNPC3	-1.25688	6.88974	1.47625e-08	2.44975e-07
ENSG00000105784	RUNDC3B	-2.7228	2.67176	1.51381e-08	2.5098e-07
ENSG00000125319	C17orf53	3.18662	0.975834	1.51494e-08	2.5098e-07
ENSG00000147027	TMEM47	-1.40521	6.04373	1.53527e-08	2.54137e-07
ENSG00000089195	TRMT6	1.30433	5.23083	1.54449e-08	2.55453e-07
ENSG00000180787	ZFP3	-1.5834	5.56137	1.55413e-08	2.56836e-07
ENSG00000130363	RSPH3	-1.55218	5.49241	1.57113e-08	2.5943e-07
ENSG00000197980	RP11-6F2.7	-3.09796	4.75769	1.59493e-08	2.63143e-07
ENSG00000041357	PSMA4	1.17864	7.01899	1.60283e-08	2.64013e-07
ENSG00000196539	OR2T3	-5.40873	-1.97361	1.60227e-08	2.64013e-07
ENSG00000184330	S100A7A	8.15552	3.87646	1.62889e-08	2.68084e-07
ENSG00000119969	HELLS	1.66018	6.84121	1.63041e-08	2.68114e-07
ENSG00000206559	ZCWPW2	-1.66637	3.57596	1.67121e-08	2.74599e-07
ENSG00000149925	ALDOA	1.77701	4.31344	1.75338e-08	2.87865e-07
ENSG00000106689	LHX2	6.93369	-0.805	1.75808e-08	2.884e-07
ENSG00000146701	MDH2	1.67974	4.8192	1.80878e-08	2.96474e-07
ENSG00000106484	MEST	1.77668	4.99963	1.82992e-08	2.99695e-07
ENSG00000169436	COL22A1	4.91836	2.18107	1.85548e-08	3.03632e-07
ENSG00000149948	HMGA2	2.42266	5.58288	1.86133e-08	3.04341e-07
ENSG00000156049	GNA14	-2.46623	3.87749	1.89999e-08	3.10409e-07
ENSG00000101189	C20orf20	1.54076	3.77012	1.90829e-08	3.11511e-07
ENSG00000154330	PGM5	-2.98673	2.34236	1.95772e-08	3.19319e-07
ENSG00000162063	CCNF	2.78754	1.06168	1.96488e-08	3.20228e-07
ENSG00000116062	MSH6	1.25986	6.92391	1.97655e-08	3.21867e-07
ENSG00000165188	RNF183	-4.37014	0.697578	1.98704e-08	3.23314e-07
ENSG00000126785	RHOJ	-1.70161	4.94538	2.04759e-08	3.32896e-07
ENSG00000144354	CDCA7	2.66314	5.16336	2.09067e-08	3.39624e-07
ENSG00000135298	BAI3	-2.57085	3.79265	2.09276e-08	3.39688e-07
ENSG00000170465	KRT6C	9.63114	4.97631	2.13238e-08	3.45839e-07
ENSG00000083444	PLOD1	1.81531	2.91832	2.14454e-08	3.47529e-07
ENSG00000135773	CAPN9	-3.47662	3.03718	2.15929e-08	3.49638e-07
ENSG00000188293	IGFL1	8.2375	0.350671	2.18266e-08	3.53137e-07
ENSG00000177614	PGBD5	4.26499	1.04371	2.19978e-08	3.55619e-07
ENSG00000168078	PBK	3.14994	3.19583	2.2037e-08	3.55966e-07
ENSG00000144035	NAT8	-4.51314	-1.87452	2.23933e-08	3.61431e-07
ENSG00000144445	KANSL1L	-1.20946	6.97045	2.33585e-08	3.76705e-07
ENSG00000072274	TFRC	2.70636	9.72775	2.3845e-08	3.84241e-07
ENSG00000169218	RSPO1	-2.7807	0.929278	2.38733e-08	3.84389e-07
ENSG00000137634	NXPE4	-2.86259	1.48945	2.41448e-08	3.88449e-07
ENSG00000172159	FRMD3	-2.04958	4.3919	2.4465e-08	3.93284e-07
ENSG00000100028	SNRPD3	1.19894	5.79529	2.4491e-08	3.93387e-07
ENSG00000232387	SKA2L	-2.90817	1.51781	2.48286e-08	3.98491e-07
ENSG00000130508	PXDN	1.98162	5.23914	2.50155e-08	4.01168e-07
ENSG00000162409	PRKAA2	-1.63654	6.27436	2.53022e-08	4.05443e-07
ENSG00000198039	ZNF273	-1.7188	6.52183	2.53874e-08	4.06482e-07
ENSG00000178878	APOLD1	-1.83944	5.15822	2.5679e-08	4.10822e-07
ENSG00000100749	VRK1	1.27033	5.90298	2.62115e-08	4.19007e-07
ENSG00000182700	IGIP	-1.42874	4.92052	2.6459e-08	4.22628e-07
ENSG00000100983	GSS	1.6103	3.54071	2.6508e-08	4.23073e-07
ENSG00000147117	ZNF157	-2.58838	1.6544	2.6602e-08	4.24236e-07
ENSG00000101670	LIPG	3.04692	3.31853	2.6757e-08	4.26368e-07
ENSG00000167580	AQP2	-5.25746	-2.08324	2.74482e-08	4.37035e-07
ENSG00000172955	ADH6	-1.99729	4.666	2.75973e-08	4.39061e-07
ENSG00000198142	SOWAHC	1.75458	5.9229	2.77287e-08	4.40801e-07
ENSG00000102287	GABRE	2.37155	7.10037	2.80068e-08	4.44869e-07
ENSG00000151623	NR3C2	-2.33485	4.51691	2.81937e-08	4.47483e-07
ENSG00000182263	FIGN	-1.96135	5.05639	2.85036e-08	4.52044e-07
ENSG00000164283	ESM1	3.77364	3.24973	2.86066e-08	4.53319e-07
ENSG00000162738	VANGL2	1.42149	5.14636	2.909e-08	4.60251e-07
ENSG00000188042	ARL4C	1.66661	6.68042	2.90737e-08	4.60251e-07
ENSG00000046889	PREX2	-1.72092	6.05423	2.94539e-08	4.65641e-07
ENSG00000160472	TMEM190	-4.751	1.24307	2.9781e-08	4.70441e-07
ENSG00000170935	NCBP2L	-6.21796	-1.33138	3.00856e-08	4.74879e-07
ENSG00000100216	TOMM22	1.27609	5.44516	3.04942e-08	4.80949e-07
ENSG00000165028	NIPSNAP3B	-1.95701	3.87914	3.06062e-08	4.82337e-07
ENSG00000142528	ZNF473	-1.78139	4.7405	3.07177e-08	4.83714e-07
ENSG00000106624	AEBP1	2.00344	6.53461	3.11396e-08	4.89899e-07
ENSG00000138115	CYP2C8	-2.70854	2.23799	3.11839e-08	4.89899e-07
ENSG00000253598	SLC10A5	-2.50991	3.57481	3.11627e-08	4.89899e-07
ENSG00000163535	SGOL2	1.80201	5.31521	3.18318e-08	4.99686e-07
ENSG00000137310	TCF19	3.56913	0.941193	3.191e-08	5.00424e-07
ENSG00000198435	NRARP	2.33643	4.98896	3.19287e-08	5.00424e-07
ENSG00000088832	FKBP1A	1.21887	7.48269	3.34694e-08	5.24162e-07
ENSG00000187824	TMEM220	-1.87719	3.68009	3.38691e-08	5.30008e-07
ENSG00000166352	C11orf74	-1.73099	4.43374	3.39727e-08	5.31214e-07
ENSG00000026508	CD44	1.28827	9.90565	3.41973e-08	5.34309e-07
ENSG00000196739	COL27A1	2.17706	4.30778	3.45398e-08	5.3924e-07
ENSG00000134308	YWHAQ	1.17715	8.58429	3.47198e-08	5.4163e-07
ENSG00000102144	PGK1	1.38886	7.63549	3.47669e-08	5.41942e-07
ENSG00000009724	MASP2	-1.48314	4.01336	3.50148e-08	5.44113e-07
ENSG00000137103	TMEM8B	-2.14759	2.47271	3.49667e-08	5.44113e-07
ENSG00000170515	PA2G4	1.23636	5.78151	3.49402e-08	5.44113e-07
ENSG00000196376	SLC35F1	-1.91627	2.08748	3.50066e-08	5.44113e-07
ENSG00000139865	TTC6	-3.09292	5.43263	3.59749e-08	5.586e-07
ENSG00000204930	FAM221B	-3.01162	1.21168	3.60953e-08	5.60035e-07
ENSG00000119285	HEATR1	1.08773	7.2164	3.62261e-08	5.61631e-07
ENSG00000000971	CFH	-1.47345	9.16054	3.63096e-08	5.62491e-07
ENSG00000106263	EIF3B	1.73282	4.35685	3.65748e-08	5.66048e-07
ENSG00000163960	UBXN7	1.41671	7.62365	3.65958e-08	5.66048e-07
ENSG00000176532	PRR15	-3.35461	3.47728	3.70749e-08	5.73017e-07
ENSG00000164287	CDC20B	-5.21371	3.8535	3.7455e-08	5.78446e-07
ENSG00000141076	CIRH1A	1.22619	5.30807	3.75489e-08	5.7945e-07
ENSG00000163811	WDR43	1.1446	6.86962	3.80332e-08	5.86471e-07
ENSG00000117450	PRDX1	1.60752	7.89199	3.83475e-08	5.908e-07
ENSG00000163884	KLF15	-2.79602	0.481342	3.83728e-08	5.908e-07
ENSG00000140937	CDH11	1.43257	6.9708	3.87434e-08	5.96047e-07
ENSG00000145826	LECT2	6.96226	-0.718172	3.89229e-08	5.9835e-07
ENSG00000174950	CD164L2	-3.52455	-0.258892	3.90281e-08	5.99507e-07
ENSG00000154839	SKA1	1.75231	3.79925	3.92881e-08	6.03039e-07
ENSG00000137033	IL33	-2.8212	6.54061	4.01195e-08	6.1533e-07
ENSG00000169314	C22orf15	-3.86759	-0.531242	4.07037e-08	6.23813e-07
ENSG00000103599	IQCH	-2.08495	4.34377	4.08013e-08	6.2483e-07
ENSG00000188373	C10orf99	5.2756	-1.32753	4.09229e-08	6.26213e-07
ENSG00000168405	CMAHP	-1.83128	6.5374	4.10448e-08	6.27601e-07
ENSG00000170011	MYRIP	-2.04111	2.7427	4.1107e-08	6.28072e-07
ENSG00000111424	VDR	1.86608	3.95707	4.12381e-08	6.29162e-07
ENSG00000136546	SCN7A	-2.63676	6.91037	4.12411e-08	6.29162e-07
ENSG00000147383	NSDHL	1.76521	3.90511	4.14292e-08	6.3155e-07
ENSG00000075785	RAB7A	1.22731	9.15414	4.16591e-08	6.34573e-07
ENSG00000184566	AC132216.1	-6.43823	-0.332234	4.21123e-08	6.40989e-07
ENSG00000136367	ZFHX2	-2.47203	2.59433	4.23606e-08	6.4428e-07
ENSG00000106244	PDAP1	1.19515	5.81831	4.24679e-08	6.44934e-07
ENSG00000166046	TCP11L2	-1.29938	6.32743	4.24385e-08	6.44934e-07
ENSG00000128710	HOXD10	4.90329	2.46128	4.28011e-08	6.49501e-07
ENSG00000161202	DVL3	1.58803	7.21501	4.29644e-08	6.5115e-07
ENSG00000237649	KIFC1	3.17303	1.04419	4.29748e-08	6.5115e-07
ENSG00000039537	C6	-4.44381	4.26095	4.33616e-08	6.56515e-07
ENSG00000101367	MAPRE1	1.08351	6.97553	4.36298e-08	6.60077e-07
ENSG00000100304	TTLL12	2.38368	1.44549	4.37919e-08	6.6203e-07
ENSG00000116161	CACYBP	1.19014	6.82393	4.38533e-08	6.6246e-07
ENSG00000165732	DDX21	1.08809	7.26769	4.42911e-08	6.68569e-07
ENSG00000084733	RAB10	1.11126	8.83232	4.44104e-08	6.69866e-07
ENSG00000091129	NRCAM	2.89431	6.303	4.4586e-08	6.72009e-07
ENSG00000150687	PRSS23	-1.55728	8.145	4.46275e-08	6.72128e-07
ENSG00000168477	TNXB	-2.42009	0.85344	4.53398e-08	6.82344e-07
ENSG00000147642	SYBU	-2.57571	5.45273	4.54734e-08	6.83841e-07
ENSG00000069956	MAPK6	1.50682	8.66989	4.6223e-08	6.94593e-07
ENSG00000172137	CALB2	4.50307	1.55224	4.63654e-08	6.96211e-07
ENSG00000170779	CDCA4	2.26459	2.68676	4.70494e-08	7.05952e-07
ENSG00000143369	ECM1	2.59971	1.91243	4.81265e-08	7.21574e-07
ENSG00000074219	TEAD2	2.12779	3.02452	4.87589e-08	7.30508e-07
ENSG00000115241	PPM1G	1.23118	5.62446	4.88476e-08	7.31291e-07
ENSG00000183814	LIN9	1.70015	4.21813	4.91994e-08	7.36009e-07
ENSG00000150627	WDR17	-2.4219	3.84801	4.94332e-08	7.38954e-07
ENSG00000175305	CCNE2	1.93375	4.18028	4.96173e-08	7.41153e-07
ENSG00000125046	C3orf32	-3.83914	0.489976	4.96828e-08	7.4158e-07
ENSG00000167094	TTC16	-4.10551	-0.20068	5.02749e-08	7.49858e-07
ENSG00000126870	WDR60	-1.45125	6.83147	5.03349e-08	7.50196e-07
ENSG00000131016	AKAP12	-1.48172	6.91951	5.05837e-08	7.53344e-07
ENSG00000175216	CKAP5	1.04223	7.77227	5.07344e-08	7.55027e-07
ENSG00000138182	KIF20B	1.60625	6.61283	5.10433e-08	7.5906e-07
ENSG00000147400	CETN2	-1.51742	8.08691	5.21136e-08	7.74403e-07
ENSG00000147324	MFHAS1	1.76917	5.63841	5.2254e-08	7.75913e-07
ENSG00000182899	RPL35A	1.48931	8.66151	5.25462e-08	7.79676e-07
ENSG00000100345	MYH9	1.21896	7.2181	5.26052e-08	7.79973e-07
ENSG00000007968	E2F2	2.41596	1.92146	5.34095e-08	7.91313e-07
ENSG00000179262	RAD23A	1.68059	3.79541	5.52347e-08	8.1775e-07
ENSG00000184811	TUSC5	-6.62969	-1.77451	5.68478e-08	8.41012e-07
ENSG00000105048	TNNT1	4.57054	-0.0288958	5.72559e-08	8.46425e-07
ENSG00000184347	SLIT3	-1.88017	5.37238	5.73869e-08	8.47736e-07
ENSG00000169548	ZNF280A	5.97037	-0.845364	5.86837e-08	8.66254e-07
ENSG00000198216	CACNA1E	-3.31427	2.06381	6.01731e-08	8.87587e-07
ENSG00000143622	RIT1	1.60519	7.15593	6.05837e-08	8.92329e-07
ENSG00000173588	CCDC41	-1.25225	7.07	6.05672e-08	8.92329e-07
ENSG00000177459	C8orf47	-3.25809	3.78578	6.19014e-08	9.11069e-07
ENSG00000161958	FGF11	3.32354	0.503138	6.23358e-08	9.16789e-07
ENSG00000132570	PCBD2	-1.41419	4.72677	6.24709e-08	9.18103e-07
ENSG00000041982	TNC	2.85794	8.92678	6.2897e-08	9.23012e-07
ENSG00000102313	ITIH6	-3.41164	1.48537	6.2861e-08	9.23012e-07
ENSG00000133958	UNC79	-2.84685	2.22519	6.33774e-08	9.29381e-07
ENSG00000214814	FER1L6	-2.97275	3.61297	6.34934e-08	9.30401e-07
ENSG00000119203	CPSF3	1.09745	6.21696	6.44476e-08	9.42317e-07
ENSG00000144908	ALDH1L1	-2.87192	0.756691	6.44234e-08	9.42317e-07
ENSG00000260916	CCPG1	-1.3387	6.85179	6.44338e-08	9.42317e-07
ENSG00000155816	FMN2	-3.82917	1.92957	6.4533e-08	9.42878e-07
ENSG00000138758	SEPT11	1.30025	8.75758	6.46562e-08	9.43989e-07
ENSG00000197930	ERO1L	1.93427	7.84029	6.57254e-08	9.58902e-07
ENSG00000137960	GIPC2	-2.33359	4.17611	6.61544e-08	9.64459e-07
ENSG00000123364	HOXC13	6.24665	-1.38	6.73445e-08	9.81096e-07
ENSG00000149021	SCGB1A1	-4.99803	5.54382	6.75053e-08	9.82724e-07
ENSG00000134769	DTNA	-1.52268	5.47787	6.77999e-08	9.86297e-07
ENSG00000160691	SHC1	1.33877	4.76501	6.79955e-08	9.88424e-07
ENSG00000110841	PPFIBP1	1.24998	7.71708	6.82631e-08	9.91595e-07
ENSG00000197451	HNRNPAB	1.3109	5.82957	6.87799e-08	9.98379e-07
ENSG00000198932	GPRASP1	-1.41395	4.41371	6.88581e-08	9.98792e-07
ENSG00000115738	ID2	-1.3841	4.85946	6.90799e-08	1.00056e-06
ENSG00000131153	GINS2	2.6374	2.90622	6.90695e-08	1.00056e-06
ENSG00000164347	GFM2	-1.14411	6.57769	6.96232e-08	1.0077e-06
ENSG00000135919	SERPINE2	1.87706	6.09292	6.99001e-08	1.01098e-06
ENSG00000105372	RPS19	1.66457	4.43294	6.99729e-08	1.0113e-06
ENSG00000204392	LSM2	1.73746	3.03549	7.07941e-08	1.02186e-06
ENSG00000247746	USP51	-1.59705	4.49657	7.08051e-08	1.02186e-06
ENSG00000172824	CES4A	-2.37306	2.29406	7.23794e-08	1.04383e-06
ENSG00000151892	GFRA1	-2.88245	5.74436	7.25814e-08	1.04599e-06
ENSG00000101224	CDC25B	2.08229	5.34869	7.26354e-08	1.04601e-06
ENSG00000185651	UBE2L3	1.31991	6.16592	7.27678e-08	1.04717e-06
ENSG00000162415	ZSWIM5	-1.78879	3.88831	7.45334e-08	1.0718e-06
ENSG00000184148	SPRR4	7.03746	-0.698622	7.66794e-08	1.10188e-06
ENSG00000174442	ZWILCH	1.56427	5.3877	7.67952e-08	1.10275e-06
ENSG00000099194	SCD	2.22933	7.73277	7.7319e-08	1.10948e-06
ENSG00000223547	ZNF844	-1.42761	4.76222	7.76371e-08	1.11324e-06
ENSG00000197705	KLHL14	-3.75825	0.952418	7.94198e-08	1.13799e-06
ENSG00000137699	TRIM29	1.97413	5.38936	8.15709e-08	1.16798e-06
ENSG00000206579	XKR4	-4.03773	0.586267	8.21166e-08	1.17495e-06
ENSG00000203286	AL365202.1	-2.3716	0.00929462	8.25256e-08	1.17996e-06
ENSG00000097021	ACOT7	2.50488	1.28932	8.26028e-08	1.18022e-06
ENSG00000130204	TOMM40	2.27951	1.77815	8.26905e-08	1.18064e-06
ENSG00000176236	C10orf111	-3.7173	1.60792	8.34044e-08	1.18998e-06
ENSG00000145604	SKP2	1.38448	5.42299	8.35299e-08	1.19092e-06
ENSG00000115221	ITGB6	2.20473	6.69717	8.43022e-08	1.20108e-06
ENSG00000183876	ARSI	5.37259	-2.03062	8.49684e-08	1.20971e-06
ENSG00000171766	GATM	-1.71472	4.89821	8.50332e-08	1.20978e-06
ENSG00000121743	GJA3	4.44693	2.07816	8.51223e-08	1.21019e-06
ENSG00000168329	CX3CR1	-1.90478	3.24768	8.62297e-08	1.22506e-06
ENSG00000122966	CIT	1.59449	4.54151	8.73147e-08	1.2396e-06
ENSG00000035499	DEPDC1B	1.87506	2.95048	8.78836e-08	1.24679e-06
ENSG00000153666	GOLGA8IP	-1.38126	4.41133	8.82981e-08	1.25178e-06
ENSG00000152611	CAPSL	-5.98056	5.00939	8.88296e-08	1.25843e-06
ENSG00000159217	IGF2BP1	3.82495	1.42545	8.92148e-08	1.26299e-06
ENSG00000097046	CDC7	1.75996	5.06186	9.01553e-08	1.27541e-06
ENSG00000171201	SMR3B	-5.39611	-1.00206	9.04569e-08	1.27877e-06
ENSG00000146038	DCDC2	-2.86675	4.49842	9.05737e-08	1.27952e-06
ENSG00000163046	ANKRD30BL	-3.21048	-0.657684	9.12529e-08	1.2873e-06
ENSG00000164109	MAD2L1	2.32381	4.28451	9.12435e-08	1.2873e-06
ENSG00000105880	DLX5	3.30777	1.69022	9.32771e-08	1.31493e-06
ENSG00000118096	IFT46	-1.49676	5.54561	9.38566e-08	1.32217e-06
ENSG00000181355	OFCC1	5.64901	0.813203	9.54124e-08	1.34314e-06
ENSG00000187775	DNAH17	3.33001	1.72749	9.55512e-08	1.34415e-06
ENSG00000131969	ABHD12B	-2.15096	3.88759	9.59236e-08	1.34845e-06
ENSG00000138640	FAM13A	-1.30534	6.63766	9.62371e-08	1.35191e-06
ENSG00000197013	ZNF429	-1.5158	4.40549	9.66765e-08	1.35713e-06
ENSG00000115145	STAM2	-1.11691	8.03368	9.82539e-08	1.3783e-06
ENSG00000139351	SYCP3	-1.9233	4.34615	9.88709e-08	1.38599e-06
ENSG00000167768	KRT1	6.8784	1.85349	1.01177e-07	1.41732e-06
ENSG00000077264	PAK3	-2.31984	2.71649	1.01504e-07	1.42092e-06
ENSG00000148834	GSTO1	1.30766	4.45234	1.01667e-07	1.4222e-06
ENSG00000117425	PTCH2	-3.13262	-0.267263	1.02816e-07	1.43632e-06
ENSG00000150667	FSIP1	-2.86968	2.91104	1.0282e-07	1.43632e-06
ENSG00000215475	SIAH3	-3.90645	0.741891	1.04741e-07	1.46214e-06
ENSG00000054219	LY75	-1.71136	5.83054	1.06215e-07	1.48168e-06
ENSG00000109944	C11orf63	-1.77132	3.7256	1.06754e-07	1.48817e-06
ENSG00000171054	OR13H1	4.5667	1.57198	1.07218e-07	1.49361e-06
ENSG00000107159	CA9	4.48881	1.17839	1.08919e-07	1.5159e-06
ENSG00000122367	LDB3	-2.46112	2.21209	1.0897e-07	1.5159e-06
ENSG00000100281	HMGXB4	1.07962	6.25437	1.09709e-07	1.52301e-06
ENSG00000100532	CGRRF1	-1.46563	3.8343	1.09662e-07	1.52301e-06
ENSG00000187048	CYP4A11	-3.12771	3.26028	1.09694e-07	1.52301e-06
ENSG00000042753	AP2S1	2.85933	0.465652	1.10434e-07	1.53202e-06
ENSG00000075618	FSCN1	4.16083	0.79216	1.11422e-07	1.54465e-06
ENSG00000174453	VWC2L	-3.58501	1.32516	1.12506e-07	1.5586e-06
ENSG00000147689	FAM83A	3.57151	2.65912	1.12587e-07	1.55864e-06
ENSG00000143753	DEGS1	1.32526	5.97124	1.14055e-07	1.57787e-06
ENSG00000005893	LAMP2	1.24093	8.54703	1.14711e-07	1.58586e-06
ENSG00000129595	EPB41L4A	-1.44906	5.84685	1.15555e-07	1.59642e-06
ENSG00000087128	TMPRSS11E	4.45274	5.07909	1.15836e-07	1.597e-06
ENSG00000159433	STARD9	-1.3187	5.83044	1.15794e-07	1.597e-06
ENSG00000196159	FAT4	-1.45794	6.83254	1.1578e-07	1.597e-06
ENSG00000167771	RCOR2	3.96284	-1.38031	1.18996e-07	1.63944e-06
ENSG00000163472	TMEM79	2.42933	1.64455	1.19438e-07	1.64441e-06
ENSG00000222000	AC092675.3	-5.40643	-0.942657	1.19654e-07	1.64624e-06
ENSG00000183196	CHST6	-2.69195	2.49855	1.19937e-07	1.64901e-06
ENSG00000078674	PCM1	-1.21883	10.1041	1.20606e-07	1.65707e-06
ENSG00000151789	ZNF385D	-2.26721	3.70979	1.21227e-07	1.66446e-06
ENSG00000189180	ZNF33A	-1.10821	7.51687	1.21954e-07	1.6733e-06
ENSG00000079335	CDC14A	-1.67505	5.84471	1.22682e-07	1.68213e-06
ENSG00000124749	COL21A1	-2.76644	5.30773	1.22958e-07	1.68476e-06
ENSG00000124678	TCP11	-3.88441	-0.833364	1.231e-07	1.68557e-06
ENSG00000176890	TYMS	1.52793	4.44902	1.23914e-07	1.69555e-06
ENSG00000102007	PLP2	1.48872	4.85498	1.24035e-07	1.69604e-06
ENSG00000027001	MIPEP	-1.37657	4.70757	1.25186e-07	1.71062e-06
ENSG00000065833	ME1	1.95422	5.96555	1.25654e-07	1.71584e-06
ENSG00000134291	TMEM106C	1.69652	3.33168	1.25863e-07	1.71753e-06
ENSG00000163630	SYNPR	-3.01397	0.991701	1.25967e-07	1.71778e-06
ENSG00000124664	SPDEF	-4.55856	-1.88591	1.26551e-07	1.72457e-06
ENSG00000106665	CLIP2	2.41335	0.945483	1.26802e-07	1.72681e-06
ENSG00000151025	GPR158	4.43845	0.92551	1.26915e-07	1.72719e-06
ENSG00000206077	ZDHHC11B	-2.57844	2.75437	1.27398e-07	1.73258e-06
ENSG00000119514	GALNT12	-1.95123	3.68066	1.2817e-07	1.74189e-06
ENSG00000184205	TSPYL2	-1.20724	6.08255	1.29224e-07	1.75503e-06
ENSG00000221867	MAGEA3	11.5174	2.74077	1.29771e-07	1.76126e-06
ENSG00000114209	PDCD10	1.15707	9.306	1.30221e-07	1.76515e-06
ENSG00000178573	MAF	1.34848	7.21103	1.30233e-07	1.76515e-06
ENSG00000107815	C10orf2	1.7226	2.71072	1.31235e-07	1.77753e-06
ENSG00000165383	LRRC18	-3.12503	3.23018	1.33602e-07	1.80836e-06
ENSG00000164045	CDC25A	2.12869	2.39345	1.34043e-07	1.81311e-06
ENSG00000091409	ITGA6	1.68432	9.8046	1.344e-07	1.81549e-06
ENSG00000108448	TRIM16L	2.2751	3.95027	1.34327e-07	1.81549e-06
ENSG00000170017	ALCAM	-1.44976	8.56237	1.36869e-07	1.8476e-06
ENSG00000170482	SLC23A1	-2.45696	2.07203	1.37061e-07	1.84894e-06
ENSG00000074370	ATP2A3	-2.6906	2.33098	1.37712e-07	1.85647e-06
ENSG00000138829	FBN2	3.51169	5.91771	1.43374e-07	1.9315e-06
ENSG00000143633	C1orf131	1.34655	4.04688	1.454e-07	1.95748e-06
ENSG00000106477	CEP41	-1.42896	4.26363	1.45798e-07	1.96152e-06
ENSG00000204711	C9orf135	-5.39933	4.17485	1.46629e-07	1.97138e-06
ENSG00000122068	FYTTD1	1.08861	7.58099	1.49085e-07	2.00198e-06
ENSG00000167232	ZNF91	-1.36236	7.12871	1.49205e-07	2.00198e-06
ENSG00000175600	C7orf10	2.18633	2.89653	1.49159e-07	2.00198e-06
ENSG00000134668	SPOCD1	2.92505	0.415488	1.49792e-07	2.00852e-06
ENSG00000115216	NRBP1	0.987453	7.03237	1.50077e-07	2.01077e-06
ENSG00000185798	WDR53	1.70336	4.57314	1.5016e-07	2.01077e-06
ENSG00000168439	STIP1	1.21363	5.97433	1.51915e-07	2.0329e-06
ENSG00000171408	PDE7B	-1.59402	4.44322	1.52755e-07	2.04278e-06
ENSG00000112242	E2F3	1.4996	5.27646	1.54231e-07	2.06114e-06
ENSG00000178695	KCTD12	-1.31772	8.64798	1.55497e-07	2.07667e-06
ENSG00000188177	ZC3H6	-1.17821	7.30486	1.55785e-07	2.07913e-06
ENSG00000120129	DUSP1	-1.81959	6.70255	1.56077e-07	2.08165e-06
ENSG00000130518	KIAA1683	-2.21198	2.4275	1.58018e-07	2.10613e-06
ENSG00000115468	EFHD1	-2.26819	1.28956	1.58492e-07	2.11105e-06
ENSG00000204283	AC015804.1	-7.13439	-1.37736	1.59589e-07	2.12425e-06
ENSG00000168883	USP39	1.18403	5.20425	1.59707e-07	2.12441e-06
ENSG00000162989	KCNJ3	-3.81282	-1.34388	1.60112e-07	2.12839e-06
ENSG00000184575	XPOT	1.14393	7.65351	1.61185e-07	2.14122e-06
ENSG00000135823	STX6	1.13281	7.16167	1.62151e-07	2.15263e-06
ENSG00000188452	CERKL	-1.81409	5.43007	1.64528e-07	2.18274e-06
ENSG00000129625	REEP5	-1.16115	7.30858	1.66816e-07	2.21164e-06
ENSG00000108671	PSMD11	1.0929	6.66049	1.67294e-07	2.2165e-06
ENSG00000144452	ABCA12	2.74314	6.23547	1.67519e-07	2.21802e-06
ENSG00000138442	WDR12	1.34442	5.69227	1.69519e-07	2.24255e-06
ENSG00000185942	NKAIN3	-4.95359	-1.02587	1.69595e-07	2.24255e-06
ENSG00000165912	PACSIN3	2.11301	2.26483	1.69913e-07	2.24527e-06
ENSG00000196090	PTPRT	-3.67554	4.77239	1.72471e-07	2.27757e-06
ENSG00000206199	ANKUB1	-2.02906	5.86816	1.74219e-07	2.29914e-06
ENSG00000135535	CD164	-1.08726	10.1005	1.7553e-07	2.31492e-06
ENSG00000039139	DNAH5	-3.57764	8.42185	1.76971e-07	2.33086e-06
ENSG00000257923	CUX1	1.10552	6.60248	1.76943e-07	2.33086e-06
ENSG00000042493	CAPG	2.29145	3.27916	1.79754e-07	2.3655e-06
ENSG00000164924	YWHAZ	1.32343	11.0666	1.79837e-07	2.3655e-06
ENSG00000165794	SLC39A2	5.51467	1.31767	1.80023e-07	2.36639e-06
ENSG00000127824	TUBA4A	2.44269	4.2883	1.80895e-07	2.37474e-06
ENSG00000254349	RP11-758M4.1	3.50183	1.78078	1.80833e-07	2.37474e-06
ENSG00000066697	MSANTD3	1.54019	3.7081	1.83637e-07	2.40915e-06
ENSG00000141543	EIF4A3	1.30167	4.51064	1.85244e-07	2.42865e-06
ENSG00000162999	DUSP19	-1.8007	3.82092	1.85611e-07	2.43187e-06
ENSG00000099956	SMARCB1	1.40938	3.56059	1.86911e-07	2.4473e-06
ENSG00000118418	HMGN3	-1.31118	7.21296	1.88337e-07	2.46436e-06
ENSG00000135446	CDK4	1.72304	3.68353	1.88616e-07	2.4664e-06
ENSG00000140988	RPS2	1.69964	4.85922	1.90015e-07	2.48308e-06
ENSG00000261652	RP11-178D12.1	-2.81604	1.29709	1.91656e-07	2.5029e-06
ENSG00000256018	HIST1H3G	5.50561	-2.55264	1.91931e-07	2.50485e-06
ENSG00000176022	B3GALT6	1.81198	2.7899	1.92458e-07	2.51009e-06
ENSG00000163565	IFI16	1.14153	8.49591	1.96744e-07	2.56433e-06
ENSG00000155792	DEPTOR	-2.09144	4.10033	1.97531e-07	2.57291e-06
ENSG00000161647	MPP3	1.96922	2.71786	1.99521e-07	2.59714e-06
ENSG00000110427	KIAA1549L	4.26313	5.28783	2.00651e-07	2.61016e-06
ENSG00000151470	C4orf33	-1.28857	4.42496	2.00998e-07	2.61133e-06
ENSG00000177025	C19orf18	-2.6806	0.740894	2.01002e-07	2.61133e-06
ENSG00000134760	DSG1	7.53529	6.55182	2.02829e-07	2.63337e-06
ENSG00000114805	PLCH1	-2.23139	5.77595	2.03906e-07	2.64563e-06
ENSG00000182093	WRB	-1.48457	5.02108	2.0568e-07	2.66692e-06
ENSG00000060718	COL11A1	3.08795	7.78851	2.05979e-07	2.66734e-06
ENSG00000179979	CRIPAK	-1.27352	6.44216	2.05935e-07	2.66734e-06
ENSG00000132465	IGJ	-2.49239	9.27454	2.08161e-07	2.69387e-06
ENSG00000123388	HOXC11	5.80553	-1.66763	2.10559e-07	2.72314e-06
ENSG00000167380	ZNF226	-1.02878	6.91014	2.10823e-07	2.72479e-06
ENSG00000168298	HIST1H1E	2.12801	1.98347	2.15012e-07	2.77715e-06
ENSG00000155130	MARCKS	0.965247	9.21664	2.18913e-07	2.82572e-06
ENSG00000113396	SLC27A6	-3.8089	2.66049	2.21223e-07	2.85369e-06
ENSG00000183696	UPP1	1.97134	4.54541	2.23708e-07	2.88389e-06
ENSG00000143771	CNIH4	1.25523	5.94306	2.24668e-07	2.8944e-06
ENSG00000163072	NOSTRIN	-1.49689	5.21775	2.25632e-07	2.90495e-06
ENSG00000181544	FANCB	1.64992	3.78809	2.28399e-07	2.9387e-06
ENSG00000133393	FOPNL	1.30885	6.32211	2.28603e-07	2.93943e-06
ENSG00000168216	LMBRD1	-1.11667	6.97431	2.29511e-07	2.94921e-06
ENSG00000064270	ATP2C2	-1.97063	3.02095	2.29836e-07	2.9515e-06
ENSG00000126003	PLAGL2	1.24019	4.57233	2.31765e-07	2.97437e-06
ENSG00000173157	ADAMTS20	3.90869	2.32063	2.32925e-07	2.98735e-06
ENSG00000100364	KIAA0930	1.38259	5.57019	2.33988e-07	2.99906e-06
ENSG00000133872	TMEM66	-1.06666	8.99613	2.41612e-07	3.0948e-06
ENSG00000170144	HNRNPA3	1.08096	10.0982	2.41813e-07	3.09539e-06
ENSG00000111704	NANOG	-2.03707	2.33631	2.45132e-07	3.13587e-06
ENSG00000196715	VKORC1L1	1.08501	6.12145	2.46953e-07	3.15716e-06
ENSG00000169562	GJB1	-4.07993	1.42725	2.47737e-07	3.16516e-06
ENSG00000168061	SAC3D1	3.06798	1.32069	2.5037e-07	3.19676e-06
ENSG00000099341	PSMD8	1.57785	3.16927	2.50762e-07	3.19973e-06
ENSG00000143365	RORC	-3.08664	4.33673	2.51795e-07	3.21086e-06
ENSG00000079215	SLC1A3	1.46879	5.49489	2.55419e-07	3.25501e-06
ENSG00000112852	PCDHB2	2.23965	2.57	2.56245e-07	3.26346e-06
ENSG00000104218	CSPP1	-1.35183	7.73702	2.59076e-07	3.29743e-06
ENSG00000138771	SHROOM3	-1.73484	5.78135	2.61098e-07	3.32105e-06
ENSG00000161016	RPL8	1.46083	5.79091	2.65293e-07	3.37227e-06
ENSG00000153044	CENPH	1.93632	2.02805	2.6779e-07	3.40185e-06
ENSG00000170681	MURC	2.7602	0.816535	2.72009e-07	3.45326e-06
ENSG00000165555	NOXRED1	-2.05811	2.94509	2.72478e-07	3.45488e-06
ENSG00000187134	AKR1C1	2.84392	7.46951	2.72482e-07	3.45488e-06
ENSG00000214021	TTLL3	-1.26571	4.78588	2.73194e-07	3.46173e-06
ENSG00000064102	ASUN	1.13262	5.58486	2.74717e-07	3.47883e-06
ENSG00000131351	HAUS8	1.75486	2.60766	2.7614e-07	3.49463e-06
ENSG00000116962	NID1	1.64235	6.8118	2.77806e-07	3.5135e-06
ENSG00000080493	SLC4A4	-2.8074	6.23118	2.78269e-07	3.51714e-06
ENSG00000203867	RBM20	-2.45283	3.52248	2.78716e-07	3.52057e-06
ENSG00000166342	NETO1	4.15085	3.1329	2.79245e-07	3.52267e-06
ENSG00000198003	CCDC151	-3.94283	-0.727998	2.79217e-07	3.52267e-06
ENSG00000198168	SVIP	-1.9086	6.11138	2.7941e-07	3.52267e-06
ENSG00000205922	ONECUT3	4.46659	-0.172141	2.80264e-07	3.53122e-06
ENSG00000155760	FZD7	1.85814	4.45908	2.81144e-07	3.54009e-06
ENSG00000119508	NR4A3	-2.43971	5.89331	2.82426e-07	3.554e-06
ENSG00000173113	TRMT112	1.08032	6.20006	2.82833e-07	3.55688e-06
ENSG00000083093	PALB2	1.24564	5.34566	2.84291e-07	3.5709e-06
ENSG00000130988	RGN	-2.03623	2.66675	2.84304e-07	3.5709e-06
ENSG00000117877	CD3EAP	1.83448	2.42429	2.85501e-07	3.58369e-06
ENSG00000047648	ARHGAP6	-1.8762	2.45573	2.86409e-07	3.59284e-06
ENSG00000109689	STIM2	-1.26933	7.34191	2.89381e-07	3.62785e-06
ENSG00000128944	C15orf23	1.90251	3.48161	2.89847e-07	3.63142e-06
ENSG00000164086	DUSP7	1.73216	2.6078	2.91611e-07	3.65124e-06
ENSG00000137941	TTLL7	-1.75681	6.03264	2.91934e-07	3.653e-06
ENSG00000148408	CACNA1B	5.34348	1.65252	2.9315e-07	3.66593e-06
ENSG00000167723	TRPV3	2.3931	2.77723	2.94018e-07	3.67449e-06
ENSG00000165124	SVEP1	-1.43246	6.4811	2.95764e-07	3.69401e-06
ENSG00000131849	ZNF132	-2.08268	2.92004	2.96819e-07	3.70488e-06
ENSG00000116141	MARK1	1.54956	6.07771	2.97027e-07	3.70517e-06
ENSG00000213494	CCL14	-3.56232	-0.569996	2.97259e-07	3.70575e-06
ENSG00000243660	ZNF487P	-1.98067	1.99562	2.98238e-07	3.71564e-06
ENSG00000179051	RCC2	1.26439	5.91394	3.01759e-07	3.75718e-06
ENSG00000144644	GADL1	-2.15249	1.36982	3.04267e-07	3.78606e-06
ENSG00000150995	ITPR1	-1.18742	6.94785	3.08602e-07	3.83762e-06
ENSG00000165269	AQP7	-3.15468	-0.994322	3.08901e-07	3.83895e-06
ENSG00000196268	ZNF493	-1.13077	6.2614	3.09178e-07	3.84001e-06
ENSG00000114999	TTL	1.18683	5.85921	3.10516e-07	3.85425e-06
ENSG00000128510	CPA4	5.381	5.42513	3.13888e-07	3.89338e-06
ENSG00000171241	SHCBP1	2.47138	3.72593	3.14057e-07	3.89338e-06
ENSG00000152595	MEPE	-3.92109	3.19022	3.16169e-07	3.91713e-06
ENSG00000113569	NUP155	1.24044	6.98945	3.1853e-07	3.94151e-06
ENSG00000116957	TBCE	1.25948	5.6375	3.18464e-07	3.94151e-06
ENSG00000110848	CD69	-1.90349	4.75304	3.19699e-07	3.95354e-06
ENSG00000154678	PDE1C	-1.78684	3.98597	3.21003e-07	3.96722e-06
ENSG00000183624	C3orf37	1.55076	4.55164	3.23331e-07	3.99352e-06
ENSG00000100146	SOX10	-3.65611	0.13533	3.25131e-07	4.01329e-06
ENSG00000159335	PTMS	1.57198	5.10697	3.30621e-07	4.07855e-06
ENSG00000126267	COX6B1	1.30938	5.74651	3.32077e-07	4.09398e-06
ENSG00000173598	NUDT4	-1.05669	7.52417	3.39951e-07	4.18848e-06
ENSG00000182957	SPATA13	-1.22486	5.71616	3.40905e-07	4.19765e-06
ENSG00000100626	GALNTL1	-2.17066	-0.354774	3.43742e-07	4.2274e-06
ENSG00000152672	CLEC4F	-3.54618	0.520504	3.43725e-07	4.2274e-06
ENSG00000151694	ADAM17	1.24371	6.96923	3.46731e-07	4.26154e-06
ENSG00000203740	METTL11B	6.74385	-1.71919	3.52063e-07	4.32442e-06
ENSG00000177156	TALDO1	1.68886	4.464	3.54512e-07	4.35184e-06
ENSG00000121644	DESI2	1.20619	6.78918	3.55111e-07	4.35652e-06
ENSG00000113924	HGD	-2.69963	1.50285	3.55836e-07	4.36275e-06
ENSG00000147381	MAGEA4	10.3882	4.5835	3.5639e-07	4.36687e-06
ENSG00000172757	CFL1	1.67034	4.17336	3.58553e-07	4.39069e-06
ENSG00000213186	TRIM59	1.79151	4.37785	3.59659e-07	4.40154e-06
ENSG00000109819	PPARGC1A	-2.24737	6.07224	3.6092e-07	4.41428e-06
ENSG00000136942	RPL35	1.87097	3.61034	3.61519e-07	4.41891e-06
ENSG00000124575	HIST1H1D	2.42762	2.48036	3.62324e-07	4.42604e-06
ENSG00000166535	A2ML1	4.43414	5.32364	3.64724e-07	4.45265e-06
ENSG00000167088	SNRPD1	1.20761	5.81755	3.65597e-07	4.4606e-06
ENSG00000187840	EIF4EBP1	2.92492	-0.147506	3.69458e-07	4.50496e-06
ENSG00000165125	TRPV6	-3.59991	1.52298	3.7623e-07	4.58474e-06
ENSG00000137766	UNC13C	-3.38236	0.694861	3.77982e-07	4.6033e-06
ENSG00000100360	IFT27	-1.43436	4.68037	3.83512e-07	4.66781e-06
ENSG00000103042	SLC38A7	1.64328	2.51712	3.90038e-07	4.74436e-06
ENSG00000106628	POLD2	1.67897	2.7221	3.91278e-07	4.75655e-06
ENSG00000077943	ITGA8	-1.95641	5.36078	3.92132e-07	4.76405e-06
ENSG00000078687	TNRC6C	-1.27521	5.23781	3.93473e-07	4.77744e-06
ENSG00000142156	COL6A1	2.33494	3.67124	3.97254e-07	4.82043e-06
ENSG00000178363	CALML3	5.17963	-0.947556	4.02582e-07	4.88212e-06
ENSG00000121579	NAA50	1.12573	8.42419	4.03269e-07	4.8875e-06
ENSG00000172239	PAIP1	1.11222	6.78111	4.04065e-07	4.89419e-06
ENSG00000164694	FNDC1	2.3522	4.03411	4.05555e-07	4.9064e-06
ENSG00000171431	KRT20	-3.60973	1.36856	4.05562e-07	4.9064e-06
ENSG00000162745	OLFML2B	1.83089	3.39779	4.08648e-07	4.94075e-06
ENSG00000134121	CHL1	-1.89143	7.16835	4.10631e-07	4.96173e-06
ENSG00000198797	FAM5B	-4.84998	-0.913421	4.11872e-07	4.97373e-06
ENSG00000111879	FAM184A	-2.38346	5.52219	4.13275e-07	4.98766e-06
ENSG00000000003	TSPAN6	-1.30952	7.1045	4.14159e-07	4.99533e-06
ENSG00000148225	WDR31	-1.93238	3.11043	4.24913e-07	5.12196e-06
ENSG00000169432	SCN9A	2.69054	6.7627	4.26521e-07	5.13824e-06
ENSG00000154975	CA10	-4.01652	-0.0448073	4.33235e-07	5.21599e-06
ENSG00000186352	ANKRD37	-2.21729	2.47991	4.34834e-07	5.2321e-06
ENSG00000181938	GINS3	1.75337	2.08929	4.37923e-07	5.26611e-06
ENSG00000101193	GID8	1.48136	4.76222	4.42105e-07	5.31321e-06
ENSG00000197081	IGF2R	1.03193	7.26058	4.43415e-07	5.32576e-06
ENSG00000205808	PPAPDC2	-1.43741	4.91078	4.44818e-07	5.33941e-06
ENSG00000004838	ZMYND10	-2.34575	0.706937	4.51871e-07	5.42082e-06
ENSG00000181004	BBS12	-1.66329	3.5737	4.54449e-07	5.4485e-06
ENSG00000143870	PDIA6	1.26445	6.2406	4.56927e-07	5.46883e-06
ENSG00000197905	TEAD4	2.76234	0.472078	4.56964e-07	5.46883e-06
ENSG00000203965	EFCAB7	-1.35451	5.51253	4.56684e-07	5.46883e-06
ENSG00000062582	MRPS24	1.87786	3.55707	4.64224e-07	5.55241e-06
ENSG00000139155	SLCO1C1	-2.75088	1.4978	4.6634e-07	5.57439e-06
ENSG00000136828	RALGPS1	-1.56359	4.69805	4.69203e-07	5.60527e-06
ENSG00000128709	HOXD9	3.57553	0.548324	4.70581e-07	5.61839e-06
ENSG00000185825	BCAP31	1.57433	3.73653	4.74728e-07	5.66453e-06
ENSG00000119335	SET	1.01944	8.62383	4.77223e-07	5.6909e-06
ENSG00000185247	MAGEA11	9.94507	1.18624	4.77868e-07	5.6952e-06
ENSG00000124260	MAGEA10	4.32597	2.20271	4.8145e-07	5.73449e-06
ENSG00000163138	PACRGL	-1.29098	5.31347	4.84329e-07	5.76536e-06
ENSG00000188171	ZNF626	-1.67524	4.15108	4.86679e-07	5.78989e-06
ENSG00000120256	LRP11	-1.40512	6.96293	4.8817e-07	5.80419e-06
ENSG00000171126	KCNG3	2.89346	3.0183	4.9663e-07	5.90127e-06
ENSG00000109089	CDR2L	2.59438	2.11249	4.99671e-07	5.93388e-06
ENSG00000004799	PDK4	-2.69006	6.42848	5.0557e-07	6.00039e-06
ENSG00000132746	ALDH3B2	2.68995	1.72884	5.08377e-07	6.03013e-06
ENSG00000249428	RP11-503N18.3	-4.20536	-1.86232	5.10449e-07	6.05113e-06
ENSG00000123600	METTL8	1.39233	5.3384	5.13073e-07	6.07864e-06
ENSG00000126733	DACH2	-4.97876	0.69547	5.22761e-07	6.1861e-06
ENSG00000168333	C8orf22	-6.52443	-1.8375	5.2254e-07	6.1861e-06
ENSG00000019549	SNAI2	1.66884	6.87672	5.31237e-07	6.27954e-06
ENSG00000102034	ELF4	1.55198	4.19922	5.31283e-07	6.27954e-06
ENSG00000185480	PARPBP	1.8953	4.05474	5.32351e-07	6.28845e-06
ENSG00000168779	SHOX2	2.39143	1.75877	5.39658e-07	6.37102e-06
ENSG00000154721	JAM2	-1.50296	4.95527	5.4133e-07	6.387e-06
ENSG00000166402	TUB	-1.54745	4.81566	5.43154e-07	6.40474e-06
ENSG00000185442	FAM174B	-1.64821	2.81759	5.46351e-07	6.43866e-06
ENSG00000171863	RPS7	1.17938	7.19379	5.53743e-07	6.52193e-06
ENSG00000095203	EPB41L4B	-1.61421	6.21908	5.6921e-07	6.69431e-06
ENSG00000106683	LIMK1	1.92247	1.85956	5.6938e-07	6.69431e-06
ENSG00000145623	OSMR	1.19291	7.07997	5.68714e-07	6.69431e-06
ENSG00000006837	CDKL3	-1.42126	3.1719	5.70618e-07	6.70261e-06
ENSG00000049540	ELN	-2.42752	2.47211	5.70755e-07	6.70261e-06
ENSG00000090776	EFNB1	2.27998	1.5175	5.76488e-07	6.76598e-06
ENSG00000129235	TXNDC17	1.77871	4.78436	5.8033e-07	6.80707e-06
ENSG00000173660	UQCRH	1.14628	6.59258	5.85143e-07	6.85952e-06
ENSG00000001461	NIPAL3	-1.09683	5.62969	5.87203e-07	6.87965e-06
ENSG00000118242	MREG	1.39522	4.67365	5.88377e-07	6.88864e-06
ENSG00000125977	EIF2S2	1.04599	6.5596	5.88658e-07	6.88864e-06
ENSG00000143156	NME7	-1.32842	6.70887	5.90623e-07	6.90761e-06
ENSG00000187189	TSPYL4	-1.15185	4.84852	5.91257e-07	6.91099e-06
ENSG00000163466	ARPC2	1.08019	8.76821	5.93024e-07	6.92301e-06
ENSG00000163964	PIGX	1.68418	5.65275	5.93322e-07	6.92301e-06
ENSG00000172987	HPSE2	-3.48177	1.45091	5.92725e-07	6.92301e-06
ENSG00000138092	CENPO	1.49083	3.58223	5.95573e-07	6.94524e-06
ENSG00000196476	C20orf96	-1.90282	2.77939	6.06685e-07	7.0707e-06
ENSG00000179431	FJX1	2.39578	2.03606	6.0705e-07	7.07084e-06
ENSG00000107186	MPDZ	-1.14383	7.34361	6.08343e-07	7.08179e-06
ENSG00000096872	IFT74	-1.60174	5.92231	6.09952e-07	7.09641e-06
ENSG00000188706	ZDHHC9	1.36015	5.91256	6.10531e-07	7.09901e-06
ENSG00000146731	CCT6A	1.28262	8.00026	6.28348e-07	7.30195e-06
ENSG00000065618	COL17A1	2.35956	6.32429	6.37048e-07	7.39448e-06
ENSG00000164122	ASB5	-4.2534	0.0222762	6.36743e-07	7.39448e-06
ENSG00000125864	BFSP1	2.2278	1.91131	6.40146e-07	7.42614e-06
ENSG00000119703	ZC2HC1C	-2.01872	2.67325	6.43685e-07	7.46287e-06
ENSG00000182117	NOP10	1.71104	2.56268	6.45193e-07	7.47604e-06
ENSG00000115484	CCT4	1.87816	6.33303	6.49658e-07	7.52342e-06
ENSG00000136002	ARHGEF4	2.22308	1.98415	6.54844e-07	7.5791e-06
ENSG00000174898	CATSPERD	-2.863	-0.0359778	6.5637e-07	7.59238e-06
ENSG00000197301	RP11-366L20.2	2.50587	4.5372	6.66458e-07	7.70463e-06
ENSG00000100167	SEPT3	2.62627	2.16906	6.88644e-07	7.95193e-06
ENSG00000184117	NIPSNAP1	1.38626	3.09894	6.88603e-07	7.95193e-06
ENSG00000112238	PRDM13	6.54041	-1.11803	6.89798e-07	7.96067e-06
ENSG00000197696	NMB	3.96799	-0.29224	6.98283e-07	8.05396e-06
ENSG00000116574	RHOU	-1.38551	5.42411	7.01311e-07	8.08423e-06
ENSG00000090861	AARS	1.3068	6.31552	7.08365e-07	8.16085e-06
ENSG00000152092	ASTN1	-3.67506	0.541086	7.13974e-07	8.22075e-06
ENSG00000136522	MRPL47	1.26564	3.9922	7.14423e-07	8.2212e-06
ENSG00000091651	ORC6	2.05038	6.39251	7.19622e-07	8.27627e-06
ENSG00000142973	CYP4B1	-3.75301	5.27162	7.27374e-07	8.36063e-06
ENSG00000189120	SP6	3.53384	0.215069	7.31139e-07	8.39549e-06
ENSG00000248905	FMN1	-1.0982	7.07464	7.31244e-07	8.39549e-06
ENSG00000069482	GAL	5.38637	-2.04431	7.36295e-07	8.44864e-06
ENSG00000120539	MASTL	1.39276	5.60206	7.39091e-07	8.47587e-06
ENSG00000197044	ZNF441	-1.39588	4.53179	7.41385e-07	8.49731e-06
ENSG00000111666	CHPT1	-1.20998	7.1321	7.44449e-07	8.52756e-06
ENSG00000235531	RP11-383H13.1	1.7064	5.34604	7.4506e-07	8.52969e-06
ENSG00000203817	FAM72C	3.4449	-0.737758	7.53429e-07	8.62057e-06
ENSG00000153317	ASAP1	1.10419	7.53339	7.55891e-07	8.6438e-06
ENSG00000143155	TIPRL	1.06812	6.62578	7.6899e-07	8.78858e-06
ENSG00000196911	KPNA5	-1.3441	5.36677	7.76012e-07	8.86378e-06
ENSG00000142230	SAE1	1.14231	5.16386	7.76786e-07	8.86757e-06
ENSG00000168476	REEP4	2.36882	0.738048	7.79213e-07	8.89021e-06
ENSG00000169856	ONECUT1	6.17622	-2.10531	7.80681e-07	8.9019e-06
ENSG00000109084	TMEM97	2.49423	4.73432	7.99072e-07	9.10642e-06
ENSG00000104432	IL7	-1.71332	5.30712	8.01617e-07	9.13024e-06
ENSG00000069535	MAOB	-1.74716	5.28742	8.03252e-07	9.13847e-06
ENSG00000182168	UNC5C	-1.54053	5.09202	8.02852e-07	9.13847e-06
ENSG00000167880	EVPL	2.34257	0.307197	8.07381e-07	9.18024e-06
ENSG00000138468	SENP7	-1.10868	7.47623	8.09025e-07	9.19371e-06
ENSG00000138430	OLA1	1.17385	7.54481	8.12882e-07	9.23231e-06
ENSG00000166455	C16orf46	-2.26838	0.803173	8.15227e-07	9.2537e-06
ENSG00000079974	RABL2B	-1.63407	4.40928	8.18268e-07	9.28297e-06
ENSG00000164066	INTU	-1.37824	6.31103	8.22948e-07	9.33078e-06
ENSG00000117139	KDM5B	1.03766	7.7246	8.23612e-07	9.33302e-06
ENSG00000101938	CHRDL1	-3.11198	6.1455	8.279e-07	9.37632e-06
ENSG00000065308	TRAM2	1.04068	5.7174	8.32184e-07	9.41951e-06
ENSG00000114416	FXR1	1.14402	8.96193	8.41394e-07	9.51839e-06
ENSG00000156711	MAPK13	1.64631	4.14073	8.42521e-07	9.52576e-06
ENSG00000221926	TRIM16	1.52762	5.0362	8.51056e-07	9.61683e-06
ENSG00000170608	FOXA3	-3.9493	-1.53177	8.59026e-07	9.70142e-06
ENSG00000164087	POC1A	2.66093	-0.0973367	8.59611e-07	9.70257e-06
ENSG00000198431	TXNRD1	2.00899	8.42567	8.61374e-07	9.717e-06
ENSG00000166704	ZNF606	-1.24819	6.14849	8.63897e-07	9.73997e-06
ENSG00000157653	C9orf43	-2.21549	1.69066	8.65077e-07	9.74232e-06
ENSG00000180530	NRIP1	1.24873	7.91859	8.64993e-07	9.74232e-06
ENSG00000167600	CYP2S1	1.82102	2.65319	8.66213e-07	9.74964e-06
ENSG00000159713	TPPP3	-2.82768	1.46389	8.73162e-07	9.81695e-06
ENSG00000163347	CLDN1	2.4757	8.94657	8.73172e-07	9.81695e-06
ENSG00000171858	RPS21	1.60337	4.63694	8.73864e-07	9.81921e-06
ENSG00000215784	FAM72D	2.78774	0.572877	8.78684e-07	9.86784e-06
ENSG00000188508	KRTDAP	7.66746	0.299431	8.89365e-07	9.9822e-06
ENSG00000143590	EFNA3	4.01312	-1.52251	8.90483e-07	9.98915e-06
ENSG00000102225	CDK16	1.27914	4.50392	9.03917e-07	1.0129e-05
ENSG00000130829	DUSP9	5.87907	-2.32828	9.04343e-07	1.0129e-05
ENSG00000154096	THY1	2.49542	1.97296	9.04462e-07	1.0129e-05
ENSG00000085999	RAD54L	1.98824	1.30581	9.10625e-07	1.01923e-05
ENSG00000143184	XCL1	2.92384	0.603619	9.13062e-07	1.02139e-05
ENSG00000153310	FAM49B	1.0494	6.71143	9.17081e-07	1.02531e-05
ENSG00000105185	PDCD5	0.989975	5.77523	9.20376e-07	1.02842e-05
ENSG00000184270	HIST2H2AB	2.94229	-0.597946	9.26399e-07	1.03457e-05
ENSG00000132872	SYT4	-4.31979	-0.421685	9.28232e-07	1.03604e-05
ENSG00000043093	DCUN1D1	1.0556	8.02314	9.37745e-07	1.04608e-05
ENSG00000184216	IRAK1	1.86316	2.77934	9.39509e-07	1.04746e-05
ENSG00000108582	CPD	-1.21517	9.29786	9.45692e-07	1.05377e-05
ENSG00000105889	STEAP1B	3.42869	2.43141	9.53687e-07	1.06209e-05
ENSG00000075340	ADD2	3.24763	4.54037	9.55888e-07	1.06395e-05
ENSG00000185298	CCDC137	2.18189	1.08204	9.64386e-07	1.07281e-05
ENSG00000149136	SSRP1	1.15518	5.91504	9.65671e-07	1.07365e-05
ENSG00000175352	NRIP3	1.58473	2.76416	9.76431e-07	1.08501e-05
ENSG00000257743	RP11-1220K2.2	-3.69835	3.61953	9.86733e-07	1.09585e-05
ENSG00000170345	FOS	-2.1462	8.851	9.97252e-07	1.10692e-05
ENSG00000176593	CTD-2368P22.1	-1.56508	4.66347	9.98263e-07	1.10743e-05
ENSG00000168243	GNG4	2.25391	1.43855	1.00006e-06	1.10881e-05
ENSG00000108106	UBE2S	3.41352	0.170396	1.00836e-06	1.11739e-05
ENSG00000134352	IL6ST	-1.16947	9.52294	1.02002e-06	1.12968e-05
ENSG00000162772	ATF3	-1.82601	5.65518	1.02203e-06	1.13129e-05
ENSG00000162004	CCDC78	-3.70622	-2.04724	1.03134e-06	1.14096e-05
ENSG00000145287	PLAC8	-2.52356	5.32152	1.04058e-06	1.15055e-05
ENSG00000138696	BMPR1B	-2.66215	6.60569	1.04695e-06	1.15696e-05
ENSG00000144045	DQX1	2.46878	1.43284	1.06313e-06	1.17419e-05
ENSG00000120437	ACAT2	1.59326	3.95258	1.06499e-06	1.17559e-05
ENSG00000124795	DEK	1.12431	9.82405	1.06649e-06	1.17661e-05
ENSG00000188910	GJB3	2.87743	1.30048	1.06813e-06	1.17776e-05
ENSG00000182518	FAM104B	-1.47866	4.18458	1.0741e-06	1.18369e-05
ENSG00000135541	AHI1	-0.998634	7.11412	1.07553e-06	1.18462e-05
ENSG00000117834	SLC5A9	-2.2386	2.0537	1.08141e-06	1.19019e-05
ENSG00000163882	POLR2H	1.12116	5.25751	1.08177e-06	1.19019e-05
ENSG00000132010	ZNF20	-2.09951	1.17802	1.08725e-06	1.19556e-05
ENSG00000162373	BEND5	-2.22016	2.22837	1.10363e-06	1.21291e-05
ENSG00000116194	ANGPTL1	-1.44908	4.70854	1.10592e-06	1.21475e-05
ENSG00000008083	JARID2	1.41007	6.14611	1.10679e-06	1.21504e-05
ENSG00000153815	CMIP	1.40992	5.97639	1.11011e-06	1.21803e-05
ENSG00000104435	STMN2	-3.34271	0.996753	1.11417e-06	1.22181e-05
ENSG00000181982	CCDC149	-1.28745	4.44209	1.12184e-06	1.22954e-05
ENSG00000115289	PCGF1	1.56978	3.1973	1.12899e-06	1.23671e-05
ENSG00000146856	AGBL3	-1.81167	4.41702	1.13479e-06	1.24239e-05
ENSG00000196139	AKR1C3	3.04027	5.78466	1.13809e-06	1.24532e-05
ENSG00000073792	IGF2BP2	1.47623	5.60223	1.14063e-06	1.24741e-05
ENSG00000121904	CSMD2	1.95845	2.52195	1.14553e-06	1.25209e-05
ENSG00000198521	ZNF43	-1.35046	4.80032	1.1465e-06	1.25247e-05
ENSG00000241685	ARPC1A	1.31119	4.38527	1.15391e-06	1.25988e-05
ENSG00000184351	KRTAP19-1	6.04011	-0.402439	1.15635e-06	1.26185e-05
ENSG00000166922	SCG5	2.96165	1.75017	1.16964e-06	1.27566e-05
ENSG00000186687	LYRM7	-1.1335	5.72988	1.17962e-06	1.28584e-05
ENSG00000104313	EYA1	-2.87762	5.25021	1.18206e-06	1.28781e-05
ENSG00000143222	UFC1	-1.03472	7.20152	1.18981e-06	1.29555e-05
ENSG00000137745	MMP13	3.6687	5.73353	1.19987e-06	1.30579e-05
ENSG00000215252	GOLGA8B	-1.2557	5.33254	1.20525e-06	1.31093e-05
ENSG00000143127	ITGA10	-1.93829	1.9286	1.20786e-06	1.31275e-05
ENSG00000198792	TMEM184B	1.52459	2.9786	1.20823e-06	1.31275e-05
ENSG00000186871	ERCC6L	1.49476	4.31071	1.21621e-06	1.3207e-05
ENSG00000144218	AFF3	-2.42015	4.53865	1.2201e-06	1.32421e-05
ENSG00000112139	MDGA1	3.30349	3.03821	1.22288e-06	1.3265e-05
ENSG00000128567	PODXL	-1.17713	5.64671	1.23743e-06	1.34156e-05
ENSG00000153046	CDYL	1.1642	5.70562	1.23978e-06	1.34339e-05
ENSG00000158710	TAGLN2	1.35257	4.52886	1.24566e-06	1.34902e-05
ENSG00000214160	ALG3	1.85142	2.32879	1.24905e-06	1.35197e-05
ENSG00000147065	MSN	1.23702	8.2665	1.26117e-06	1.36403e-05
ENSG00000170270	C14orf142	-1.62637	4.45783	1.26155e-06	1.36403e-05
ENSG00000117620	SLC35A3	-1.45178	7.28655	1.26286e-06	1.3647e-05
ENSG00000077147	TM9SF3	-0.986535	9.87091	1.26469e-06	1.36594e-05
ENSG00000113739	STC2	2.20863	4.15019	1.28856e-06	1.39098e-05
ENSG00000244122	UGT1A7	3.64297	3.35667	1.29295e-06	1.39496e-05
ENSG00000161057	PSMC2	1.20924	7.72166	1.2962e-06	1.39772e-05
ENSG00000174808	BTC	-2.28536	4.19657	1.29796e-06	1.39887e-05
ENSG00000156795	WDYHV1	1.5382	3.10675	1.29944e-06	1.39971e-05
ENSG00000117595	IRF6	1.38114	7.73312	1.31034e-06	1.41069e-05
ENSG00000198739	LRRTM3	-3.36745	-0.606667	1.33665e-06	1.43825e-05
ENSG00000173905	GOLIM4	1.11331	8.0092	1.33896e-06	1.43995e-05
ENSG00000138036	DYNC2LI1	-1.35311	5.95006	1.35894e-06	1.46066e-05
ENSG00000099284	H2AFY2	1.77017	2.04635	1.37761e-06	1.47993e-05
ENSG00000189091	SF3B3	0.882683	7.25207	1.39152e-06	1.49408e-05
ENSG00000188580	NKAIN2	2.25276	3.88528	1.39753e-06	1.49972e-05
ENSG00000174749	C4orf32	-1.21968	4.61326	1.40199e-06	1.5037e-05
ENSG00000163093	BBS5	-1.91091	3.81873	1.40809e-06	1.50945e-05
ENSG00000121900	TMEM54	3.18538	-0.971582	1.42652e-06	1.52838e-05
ENSG00000104886	PLEKHJ1	2.26806	1.02175	1.43307e-06	1.53457e-05
ENSG00000083123	BCKDHB	-1.38823	4.99532	1.43516e-06	1.53576e-05
ENSG00000101255	TRIB3	2.56381	0.133245	1.43571e-06	1.53576e-05
ENSG00000168724	DNAJC21	1.02263	8.24154	1.44308e-06	1.54283e-05
ENSG00000175161	CADM2	-3.94926	2.14398	1.45906e-06	1.55824e-05
ENSG00000188266	AGPHD1	-1.64291	2.42847	1.4586e-06	1.55824e-05
ENSG00000053108	FSTL4	2.70916	1.11654	1.4698e-06	1.56888e-05
ENSG00000063660	GPC1	2.79542	1.66829	1.47079e-06	1.56911e-05
ENSG00000248050	RP11-422N16.3	-2.80926	0.116154	1.4783e-06	1.57627e-05
ENSG00000137601	NEK1	-1.14545	7.22745	1.49434e-06	1.59253e-05
ENSG00000126903	SLC10A3	2.61262	-0.449331	1.49781e-06	1.59538e-05
ENSG00000070371	CLTCL1	1.65508	2.73814	1.51445e-06	1.61225e-05
ENSG00000078549	ADCYAP1R1	-2.66812	1.45052	1.55658e-06	1.65563e-05
ENSG00000162929	KIAA1841	-1.39997	6.65774	1.55685e-06	1.65563e-05
ENSG00000168874	ATOH8	-2.70314	0.715883	1.56524e-06	1.66367e-05
ENSG00000156928	MALSU1	1.30627	5.83061	1.56997e-06	1.66782e-05
ENSG00000120756	PLS1	-1.36795	5.88679	1.57239e-06	1.6695e-05
ENSG00000188771	C11orf34	-1.6121	4.30047	1.57801e-06	1.67458e-05
ENSG00000123892	RAB38	1.96085	3.83855	1.57947e-06	1.67524e-05
ENSG00000256316	HIST1H3F	3.88704	-2.15457	1.59553e-06	1.69138e-05
ENSG00000047188	YTHDC2	-0.90993	8.08715	1.60209e-06	1.69743e-05
ENSG00000122378	FAM213A	1.20943	6.20189	1.60394e-06	1.6985e-05
ENSG00000184162	NR2C2AP	1.9154	2.19896	1.61209e-06	1.70623e-05
ENSG00000219607	PPP1R3G	3.68018	-1.67053	1.61927e-06	1.71292e-05
ENSG00000188522	FAM83G	1.92505	0.704981	1.63272e-06	1.72624e-05
ENSG00000177511	ST8SIA3	-6.13031	-1.43272	1.6379e-06	1.7308e-05
ENSG00000129654	FOXJ1	-3.95717	0.758638	1.66112e-06	1.75442e-05
ENSG00000165072	MAMDC2	-1.89868	4.29929	1.66286e-06	1.75533e-05
ENSG00000115844	DLX2	5.0436	-1.5076	1.67598e-06	1.76825e-05
ENSG00000182983	ZNF662	-1.14195	4.41051	1.68324e-06	1.77497e-05
ENSG00000106304	SPAM1	-3.9344	-2.29224	1.68793e-06	1.77898e-05
ENSG00000114125	RNF7	0.997151	5.77928	1.70567e-06	1.79673e-05
ENSG00000169299	PGM2	1.39436	6.25452	1.70694e-06	1.79712e-05
ENSG00000178919	FOXE1	3.22857	3.61884	1.74874e-06	1.84017e-05
ENSG00000170454	KRT75	9.10941	2.66189	1.7501e-06	1.84064e-05
ENSG00000007516	BAIAP3	-4.04737	-1.9702	1.75975e-06	1.84982e-05
ENSG00000187758	ADH1A	-2.25713	1.83655	1.77249e-06	1.86223e-05
ENSG00000204172	AGAP10	-1.00394	5.9073	1.78019e-06	1.86934e-05
ENSG00000158769	F11R	1.18723	7.74879	1.78842e-06	1.877e-05
ENSG00000112280	COL9A1	-4.45756	0.730008	1.79071e-06	1.87842e-05
ENSG00000113141	IK	-1.20007	7.73169	1.7921e-06	1.87889e-05
ENSG00000116871	MAP7D1	1.67734	2.58486	1.79536e-06	1.88133e-05
ENSG00000114686	MRPL3	1.03499	7.60903	1.80842e-06	1.89304e-05
ENSG00000163597	SNHG16	1.05405	6.01423	1.80831e-06	1.89304e-05
ENSG00000187288	CIDEC	-4.52571	-2.17786	1.81045e-06	1.89417e-05
ENSG00000143324	XPR1	1.05463	7.55335	1.82075e-06	1.90395e-05
ENSG00000115112	TFCP2L1	-2.0073	7.14223	1.8231e-06	1.90541e-05
ENSG00000141756	FKBP10	1.60321	2.32916	1.82746e-06	1.90898e-05
ENSG00000101266	CSNK2A1	0.938069	7.13594	1.83622e-06	1.91712e-05
ENSG00000118508	RAB32	1.47693	2.00359	1.83779e-06	1.91732e-05
ENSG00000174948	GPR149	7.32403	1.83087	1.83831e-06	1.91732e-05
ENSG00000104290	FZD3	-1.56868	6.27923	1.85246e-06	1.93106e-05
ENSG00000130402	ACTN4	1.25063	5.10132	1.86299e-06	1.94104e-05
ENSG00000069702	TGFBR3	-1.5181	6.01204	1.86703e-06	1.94423e-05
ENSG00000165084	C8orf34	-2.46509	4.81177	1.86834e-06	1.94459e-05
ENSG00000103121	CMC2	1.048	6.14863	1.87098e-06	1.94633e-05
ENSG00000023734	STRAP	1.13092	7.43025	1.87316e-06	1.94759e-05
ENSG00000174156	GSTA3	-3.70212	1.73508	1.87669e-06	1.95024e-05
ENSG00000174963	ZIC4	7.694	-0.867152	1.8807e-06	1.95339e-05
ENSG00000143248	RGS5	-1.54023	7.25486	1.89671e-06	1.969e-05
ENSG00000134363	FST	2.57968	6.50614	1.90263e-06	1.97412e-05
ENSG00000159352	PSMD4	1.1855	4.77467	1.90909e-06	1.9798e-05
ENSG00000196805	SPRR2B	6.68823	0.393483	1.91682e-06	1.9868e-05
ENSG00000198691	ABCA4	3.87652	3.35383	1.92449e-06	1.99371e-05
ENSG00000197903	HIST1H2BK	1.72789	3.60967	1.93003e-06	1.99841e-05
ENSG00000181023	OR56B1	-4.77798	-2.00313	1.93264e-06	2.00009e-05
ENSG00000051341	POLQ	1.53377	5.64473	1.96516e-06	2.03269e-05
ENSG00000196532	HIST1H3C	3.93013	-1.8411	1.96689e-06	2.03344e-05
ENSG00000105991	HOXA1	2.58363	1.41892	1.98364e-06	2.0497e-05
ENSG00000006118	TMEM132A	2.3463	1.45352	1.98827e-06	2.05342e-05
ENSG00000152700	SAR1B	-0.882709	7.91967	1.99682e-06	2.06119e-05
ENSG00000103642	LACTB	1.16323	5.33332	2.00082e-06	2.06425e-05
ENSG00000156411	C14orf2	1.0739	5.3605	2.00241e-06	2.06483e-05
ENSG00000196263	ZNF471	-1.16553	5.85529	2.00357e-06	2.06497e-05
ENSG00000256895	AF127577.1	1.43459	6.04184	2.00837e-06	2.06885e-05
ENSG00000049246	PER3	-1.34403	6.29157	2.02267e-06	2.08251e-05
ENSG00000122591	FAM126A	1.17371	7.10982	2.04963e-06	2.10919e-05
ENSG00000196747	HIST1H2AI	3.38327	-1.70229	2.05766e-06	2.11636e-05
ENSG00000134765	DSC1	3.49682	2.67407	2.0784e-06	2.13659e-05
ENSG00000111432	FZD10	2.39084	2.15503	2.08643e-06	2.14207e-05
ENSG00000165105	RASEF	-1.50867	7.01663	2.08524e-06	2.14207e-05
ENSG00000168884	TNIP2	1.89757	2.65013	2.08693e-06	2.14207e-05
ENSG00000071054	MAP4K4	1.11324	7.91272	2.10999e-06	2.16457e-05
ENSG00000166889	PATL1	0.891464	7.57564	2.11101e-06	2.16457e-05
ENSG00000212899	KRTAP3-3	-6.20921	-2.07413	2.11778e-06	2.1704e-05
ENSG00000138346	DNA2	1.37003	4.62183	2.12037e-06	2.17194e-05
ENSG00000163220	S100A9	3.93486	0.440138	2.12299e-06	2.17352e-05
ENSG00000108846	ABCC3	2.06562	3.58585	2.1351e-06	2.1848e-05
ENSG00000197496	SLC2A10	-1.43086	4.70917	2.14795e-06	2.19683e-05
ENSG00000132436	FIGNL1	1.26567	5.30886	2.15822e-06	2.2062e-05
ENSG00000135002	RFK	-1.04436	5.42343	2.18671e-06	2.23419e-05
ENSG00000111339	ART4	-1.95314	2.31575	2.19792e-06	2.2445e-05
ENSG00000185112	FAM43A	1.70135	3.50402	2.21812e-06	2.26397e-05
ENSG00000108924	HLF	-2.10875	6.00553	2.22059e-06	2.26534e-05
ENSG00000078596	ITM2A	-2.03358	4.77723	2.23342e-06	2.27727e-05
ENSG00000250510	GPR162	-2.40621	0.517889	2.23551e-06	2.27824e-05
ENSG00000150779	TIMM8B	1.41177	3.83233	2.25297e-06	2.29487e-05
ENSG00000151917	BEND6	2.44359	2.36058	2.26058e-06	2.30145e-05
ENSG00000144583	MARCH4	-3.70197	0.3515	2.27668e-06	2.31549e-05
ENSG00000196693	ZNF33B	-1.12886	6.54497	2.27665e-06	2.31549e-05
ENSG00000142871	CYR61	-1.24966	7.7391	2.29894e-06	2.33694e-05
ENSG00000174307	PHLDA3	2.41212	-0.0419805	2.31594e-06	2.3523e-05
ENSG00000182255	KCNA4	-3.12471	0.66252	2.31639e-06	2.3523e-05
ENSG00000096063	SRPK1	1.13618	6.96568	2.31884e-06	2.35359e-05
ENSG00000147955	SIGMAR1	1.62819	2.9691	2.32771e-06	2.3614e-05
ENSG00000100218	RTDR1	-3.05004	1.2697	2.33128e-06	2.36383e-05
ENSG00000099260	PALMD	-1.49836	5.98366	2.3373e-06	2.36873e-05
ENSG00000176407	KCMF1	1.05857	6.59143	2.36053e-06	2.39106e-05
ENSG00000147155	EBP	1.69577	2.44086	2.38016e-06	2.40851e-05
ENSG00000180658	OR2A4	-4.68498	-2.43963	2.37956e-06	2.40851e-05
ENSG00000135469	COQ10A	-1.23422	3.86011	2.3821e-06	2.40926e-05
ENSG00000157778	PSMG3	2.01867	4.01053	2.38787e-06	2.41388e-05
ENSG00000101057	MYBL2	3.62295	1.16686	2.39431e-06	2.41917e-05
ENSG00000142188	TMEM50B	-1.0479	6.76377	2.40241e-06	2.42613e-05
ENSG00000172809	RPL38	1.18231	6.47587	2.40585e-06	2.42839e-05
ENSG00000135577	NMBR	-4.0603	-1.48233	2.41234e-06	2.43371e-05
ENSG00000215021	PHB2	1.4599	4.60072	2.4295e-06	2.44979e-05
ENSG00000105928	DFNA5	1.78015	4.46591	2.44701e-06	2.46621e-05
ENSG00000179950	PUF60	1.62837	3.37646	2.467e-06	2.4851e-05
ENSG00000213401	MAGEA12	9.25578	1.45577	2.49177e-06	2.50879e-05
ENSG00000117411	B4GALT2	1.92921	1.64418	2.50158e-06	2.51741e-05
ENSG00000178172	SPINK6	4.88016	1.7927	2.50957e-06	2.52418e-05
ENSG00000127947	PTPN12	1.14863	8.31547	2.5211e-06	2.53451e-05
ENSG00000078399	HOXA9	4.66223	2.55566	2.52664e-06	2.53715e-05
ENSG00000121690	DEPDC7	1.94576	2.72457	2.5262e-06	2.53715e-05
ENSG00000197122	SRC	1.77079	2.87558	2.52753e-06	2.53715e-05
ENSG00000011201	KAL1	-1.29813	5.72324	2.53289e-06	2.53998e-05
ENSG00000172456	FGGY	-1.2521	4.30978	2.53233e-06	2.53998e-05
[truncated: 2,778 more rows]

## Sheet: DEA_HTA_lncRNA
id	gene_symbol	gene_biotype	logFC	AveExpr	t	P.Value	FDR
ENSG00000231601	RP11-164C1.2	lincRNA	-1.30717	4.79984	-21.0397	1.37853e-14	1.59868e-10
ENSG00000231621	AC013264.2	antisense	-2.8523	5.41293	-15.2033	4.62994e-12	2.68467e-08
ENSG00000255177	RP11-532E4.2	antisense	-5.8688	8.06954	-14.6678	8.67624e-12	3.35395e-08
ENSG00000034063	UHRF1	processed_transcript	1.23404	5.38151	14.2062	1.51449e-11	4.3909e-08
ENSG00000255471	RP11-736K20.5	antisense	-1.22565	4.37606	-13.9856	1.98726e-11	4.60924e-08
ENSG00000221857	CTD-2527I21.4	processed_transcript	-0.852729	4.62769	-13.7169	2.77991e-11	5.3731e-08
ENSG00000229124	RP11-124N14.4	antisense	-1.35944	4.98965	-13.1698	5.60229e-11	9.28139e-08
ENSG00000260372	CHST9-AS1	antisense	-1.20157	5.15938	-13.0545	6.51367e-11	9.44238e-08
ENSG00000223779	RP11-403I13.4	processed_transcript	-0.699577	4.81654	-12.6462	1.12047e-10	1.2994e-07
ENSG00000255308	RP11-428C19.4	antisense	-3.36967	5.38119	-12.7229	1.01083e-10	1.2994e-07
ENSG00000203372	RP11-101E5.1	lincRNA	-2.23612	5.59335	-12.4395	1.48235e-10	1.32237e-07
ENSG00000233730	RP4-666F24.3	lincRNA	-3.74626	6.08265	-12.4947	1.37509e-10	1.32237e-07
ENSG00000238206	RP11-472B18.2	antisense	-0.842384	6.01002	-12.4842	1.39496e-10	1.32237e-07
ENSG00000241684	ADAMTS9-AS2	lincRNA	-1.37872	5.09499	-12.3723	1.6249e-10	1.346e-07
ENSG00000248771	RP11-294O2.2	lincRNA	-2.46676	4.76495	-12.2749	1.8576e-10	1.41596e-07
ENSG00000260565	ERVK13-1	processed_transcript	-0.751896	6.28568	-12.2384	1.95356e-10	1.41596e-07
ENSG00000223781	RP11-95K23.6	antisense	-2.65987	5.13829	-12.0225	2.63775e-10	1.5295e-07
ENSG00000228639	AC005152.3	lincRNA	-3.11296	5.48696	-12.0291	2.61318e-10	1.5295e-07
ENSG00000232415	CTB-51J22.1	antisense	-1.68979	7.10277	-12.0968	2.37739e-10	1.5295e-07
ENSG00000254148	RP11-84E24.2	lincRNA	-2.13036	5.51803	-12.0363	2.58717e-10	1.5295e-07
ENSG00000260686	CTB-36H16.2	sense_overlapping	-0.922143	4.62551	-11.9568	2.89224e-10	1.5972e-07
ENSG00000267581	CTC-559E9.4	lincRNA	-0.765646	4.41549	-11.8943	3.15888e-10	1.66516e-07
ENSG00000228412	RP4-625H18.2	lincRNA	-1.76726	4.58165	-11.7942	3.6402e-10	1.83545e-07
ENSG00000230587	AC093609.1	lincRNA	-1.07406	4.64422	-11.7075	4.11906e-10	1.85286e-07
ENSG00000231734	BX284650.2	processed_transcript	-0.49385	5.07784	-11.6566	4.43017e-10	1.85286e-07
ENSG00000258752	RP11-356K23.1	processed_transcript	-3.59452	6.43392	-11.6498	4.47357e-10	1.85286e-07
ENSG00000259925	CTA-363E6.2	lincRNA	-3.50352	5.70251	-11.6508	4.46761e-10	1.85286e-07
ENSG00000259976	RP11-553L6.5	lincRNA	-1.59318	8.38351	-11.7045	4.13654e-10	1.85286e-07
ENSG00000204815	TTC25	processed_transcript	-3.02827	5.54917	-11.5743	4.98708e-10	1.92784e-07
ENSG00000248441	CTD-2536I1.1	lincRNA	-0.746669	4.47794	-11.5812	4.93774e-10	1.92784e-07
ENSG00000049319	SRD5A2	lincRNA	-1.75484	5.38926	-11.5185	5.40552e-10	1.959e-07
ENSG00000250790	RP11-46H11.3	lincRNA	-2.04391	5.19831	-11.5348	5.27962e-10	1.959e-07
ENSG00000227084	RP11-144A16.5	lincRNA	-2.58355	5.17092	-11.4557	5.92124e-10	2.01967e-07
ENSG00000234478	RP11-275I14.4	antisense	-3.06785	6.04631	-11.4603	5.88235e-10	2.01967e-07
ENSG00000231769	RP1-8B1.4	antisense	-2.12186	5.49411	-11.2905	7.53858e-10	2.45928e-07
ENSG00000254969	RP11-939C17.2	antisense	1.88013	5.78651	11.2819	7.63421e-10	2.45928e-07
ENSG00000255036	RP11-23J9.4	processed_transcript	-1.68406	5.47662	-11.2588	7.8982e-10	2.46512e-07
ENSG00000259143	CTD-2240H23.2	processed_transcript	-2.53849	5.47391	-11.2436	8.07749e-10	2.46512e-07
ENSG00000224038	RP11-347J14.8	lincRNA	-2.68646	5.10274	-11.22	8.36407e-10	2.48713e-07
ENSG00000251660	AC007036.5	processed_transcript	-1.83159	5.54166	-11.0735	1.03941e-09	3.0135e-07
ENSG00000006534	ALDH3B1	processed_transcript	-1.19488	6.00425	-11.0208	1.12461e-09	3.03305e-07
ENSG00000180712	RP11-290F5.2	lincRNA	-0.833943	5.08359	-11.0342	1.10224e-09	3.03305e-07
ENSG00000236361	RP11-395E19.7	lincRNA	-1.99728	4.76845	-11.0345	1.10189e-09	3.03305e-07
ENSG00000228723	SRGAP3-AS2	antisense	-2.71774	5.29983	-10.9331	1.28289e-09	3.30615e-07
ENSG00000229019	RP11-88I18.3	sense_intronic	-1.2933	3.93371	-10.948	1.25441e-09	3.30615e-07
ENSG00000233725	LINC00284	lincRNA	-2.51293	4.8823	-10.8564	1.44032e-09	3.63117e-07
ENSG00000237499	RP11-356I2.4	lincRNA	-1.1761	4.76082	-10.7933	1.58497e-09	3.82935e-07
ENSG00000249464	RP11-93L9.1	lincRNA	-1.38563	4.42367	-10.8003	1.56821e-09	3.82935e-07
ENSG00000248464	RP11-473L15.2	lincRNA	-0.784551	3.85157	-10.7775	1.62358e-09	3.84258e-07
ENSG00000228798	AP000473.5	lincRNA	-1.04355	4.12521	-10.7038	1.81676e-09	4.21379e-07
ENSG00000230490	LINC00464	lincRNA	-1.58358	5.6425	-10.5894	2.16544e-09	4.6672e-07
ENSG00000255160	RP11-428C19.5	lincRNA	-2.8499	5.26244	-10.5829	2.1872e-09	4.6672e-07
ENSG00000257057	RP11-867G2.2	lincRNA	-1.40357	4.81708	-10.5752	2.21347e-09	4.6672e-07
ENSG00000258232	RP11-161H23.5	antisense	1.65273	5.22476	10.6161	2.07812e-09	4.6672e-07
ENSG00000259114	AC005484.5	processed_transcript	-2.06006	5.60772	-10.5856	2.17809e-09	4.6672e-07
ENSG00000262890	RP11-424M24.5	lincRNA	-3.06586	5.07393	-10.5543	2.28593e-09	4.73391e-07
ENSG00000267454	ZNF582-AS1	processed_transcript	-0.520353	4.23639	-10.529	2.37724e-09	4.83665e-07
ENSG00000251026	RP11-138J23.1	lincRNA	1.90199	6.10611	10.4702	2.60429e-09	5.11897e-07
ENSG00000260461	RP11-541N10.3	sense_overlapping	-1.18763	4.70282	-10.4766	2.57825e-09	5.11897e-07
ENSG00000243836	WDR86-AS1	processed_transcript	-1.54271	4.77972	-10.4382	2.73705e-09	5.29026e-07
ENSG00000231064	RP11-263K19.4	antisense	-1.79207	5.38067	-10.3555	3.11434e-09	5.78038e-07
ENSG00000254731	CTD-2005H7.1	lincRNA	-1.8554	5.32232	-10.3445	3.16849e-09	5.78038e-07
ENSG00000259171	AL163636.6	processed_transcript	-2.58283	7.13984	-10.349	3.14616e-09	5.78038e-07
ENSG00000260711	RP11-747H7.3	sense_intronic	-2.65898	6.21852	-10.3402	3.19e-09	5.78038e-07
ENSG00000261879	RP11-333E1.1	antisense	-1.09475	4.98544	-10.2972	3.41307e-09	6.08944e-07
ENSG00000249426	CTC-448D22.1	lincRNA	-0.595861	3.95417	-10.271	3.55677e-09	6.24967e-07
ENSG00000226578	RP11-258F22.1	lincRNA	-0.658833	5.76682	-10.202	3.96595e-09	6.86464e-07
ENSG00000228858	RP11-95K23.5	antisense	-2.02043	4.55907	-10.1872	4.06038e-09	6.92474e-07
ENSG00000228322	RP11-358M14.2	lincRNA	-0.647852	3.62655	-10.1537	4.28194e-09	7.19676e-07
ENSG00000231551	RP11-495P10.1	lincRNA	-0.513518	5.11362	-10.1214	4.5071e-09	7.46698e-07
ENSG00000214797	RP11-1036E20.9	lincRNA	-1.68009	5.77744	-10.109	4.59703e-09	7.5087e-07
ENSG00000246225	RP11-17A1.3	antisense	-0.393023	4.10731	-10.0608	4.96455e-09	7.88684e-07
ENSG00000259087	RP11-356O9.2	processed_transcript	-2.28967	8.08962	-10.0637	4.942e-09	7.88684e-07
ENSG00000197291	RAMP2-AS1	lincRNA	-0.390244	5.20007	-10.0334	5.18748e-09	8.12962e-07
ENSG00000257877	RP3-462E2.3	3prime_overlapping_ncrna	-1.54117	4.68453	-9.98962	5.56486e-09	8.60476e-07
ENSG00000249984	CTC-529L17.2	lincRNA	-0.407593	3.79061	-9.9784	5.66615e-09	8.6461e-07
ENSG00000258302	RP11-981P6.1	3prime_overlapping_ncrna	-0.593433	4.26376	-9.88071	6.63349e-09	9.86263e-07
ENSG00000261771	DYX1C1-CCPG1	processed_transcript	-1.77266	6.8744	-9.88228	6.61663e-09	9.86263e-07
ENSG00000229109	RP11-439K3.1	antisense	-1.18594	4.70977	-9.87283	6.7186e-09	9.86273e-07
ENSG00000254504	RP11-167J8.2	processed_transcript	-1.93123	5.0187	-9.86084	6.85048e-09	9.93063e-07
ENSG00000228534	RP11-95H8.5	lincRNA	-1.95817	4.57662	-9.84066	7.07847e-09	1.01345e-06
ENSG00000250903	RP1-80B9.2	lincRNA	-0.733594	5.59524	-9.80083	7.55199e-09	1.06805e-06
ENSG00000233451	RP11-301N24.3	processed_transcript	-1.75241	5.05676	-9.76353	8.02539e-09	1.12133e-06
ENSG00000256139	RP11-443D10.3	processed_transcript	-0.727177	4.77701	-9.71732	8.65531e-09	1.19495e-06
ENSG00000224239	AC090044.2	lincRNA	-1.20812	5.98796	-9.67221	9.32005e-09	1.27158e-06
ENSG00000225793	RP1-234P15.4	lincRNA	-0.581226	5.86336	-9.64901	9.68246e-09	1.29066e-06
ENSG00000253641	RP11-981G7.2	lincRNA	-0.604122	4.60592	-9.6534	9.61271e-09	1.29066e-06
ENSG00000251307	RP11-506H20.1	antisense	-1.43679	5.47808	-9.63581	9.89519e-09	1.30403e-06
ENSG00000245498	RP11-677M14.7	antisense	-0.652171	4.33126	-9.62827	1.00188e-08	1.30549e-06
ENSG00000251034	RP11-582J16.4	antisense	-1.63041	4.94163	-9.61726	1.02023e-08	1.31462e-06
ENSG00000228242	AC093495.4	antisense	-1.28243	4.99388	-9.58184	1.08168e-08	1.37849e-06
ENSG00000231160	RP11-617D20.1	processed_transcript	-1.10678	5.54249	-9.57123	1.10084e-08	1.38766e-06
ENSG00000231028	LINC00271	lincRNA	-1.49268	4.60659	-9.56075	1.12009e-08	1.38799e-06
ENSG00000250522	AC004066.3	antisense	-0.742746	4.49447	-9.55809	1.12504e-08	1.38799e-06
ENSG00000224660	AC087590.3	lincRNA	-1.26438	6.17493	-9.5169	1.20459e-08	1.47049e-06
ENSG00000251582	RP11-464F9.9	processed_transcript	-0.87126	7.34451	-9.49705	1.24499e-08	1.50398e-06
ENSG00000259459	RP11-321G12.1	lincRNA	-1.27521	4.55768	-9.45295	1.33991e-08	1.60195e-06
ENSG00000266904	LINC00663	lincRNA	-0.567501	4.30259	-9.41256	1.43345e-08	1.6963e-06
ENSG00000257764	RP11-1143G9.4	processed_transcript	-1.82677	10.9963	-9.40166	1.45984e-08	1.71008e-06
ENSG00000223813	AC007255.8	lincRNA	-2.71973	5.31836	-9.3819	1.509e-08	1.74233e-06
ENSG00000259702	RP11-236L14.1	lincRNA	-0.688287	3.79152	-9.37858	1.51742e-08	1.74233e-06
ENSG00000257052	RP11-881M11.2	antisense	-1.00154	4.16446	-9.36499	1.55244e-08	1.76507e-06
ENSG00000259992	RP11-77K12.8	processed_transcript	-1.5159	6.13282	-9.32086	1.67203e-08	1.88257e-06
ENSG00000242286	DMD-AS2	antisense	-0.865157	4.00936	-9.30964	1.70393e-08	1.90005e-06
ENSG00000226690	AC005281.1	processed_transcript	-2.42805	4.94578	-9.28478	1.77691e-08	1.96255e-06
ENSG00000230303	RP11-213G2.2	lincRNA	-0.646507	3.89315	-9.26197	1.84675e-08	2.02045e-06
ENSG00000245750	RP11-279F6.1	lincRNA	-1.28492	4.62818	-9.24674	1.89497e-08	2.03618e-06
ENSG00000248146	CTC-241F20.2	processed_transcript	-0.807561	4.88792	-9.24634	1.89625e-08	2.03618e-06
ENSG00000234818	AC092687.5	antisense	0.530011	4.13618	9.23373	1.93717e-08	2.06104e-06
ENSG00000237359	RP11-509J21.2	lincRNA	-1.47373	5.00534	-9.22132	1.97837e-08	2.08574e-06
ENSG00000253875	RP11-16P20.3	antisense	-0.455717	5.18067	-9.20026	2.05037e-08	2.14217e-06
ENSG00000226026	RP11-57H12.3	antisense	-2.01657	4.74983	-9.16418	2.18015e-08	2.25743e-06
ENSG00000258175	RP11-412H8.2	lincRNA	-1.80314	4.48059	-9.09414	2.45712e-08	2.5217e-06
ENSG00000262097	CTD-2135D7.5	processed_transcript	-2.08446	4.94058	-9.07428	2.5421e-08	2.58603e-06
ENSG00000234492	RPL34-AS1	lincRNA	-0.601318	4.44964	-9.06295	2.59201e-08	2.61387e-06
ENSG00000231616	RP11-575L7.4	antisense	-0.876127	3.89486	-9.0473	2.66258e-08	2.66189e-06
ENSG00000254972	RP11-167J8.3	lincRNA	-1.79494	5.70242	-9.03581	2.71563e-08	2.69172e-06
ENSG00000231057	RP11-122M14.1	antisense	-1.50354	4.88589	-9.02903	2.74749e-08	2.70022e-06
ENSG00000250602	RP11-517I3.1	antisense	-0.428027	4.22215	-8.99526	2.91198e-08	2.82019e-06
ENSG00000261061	RP11-303E16.2	processed_transcript	1.01324	5.02868	8.99402	2.9182e-08	2.82019e-06
ENSG00000177112	MRVI1-AS1	antisense	-0.837752	4.50476	-8.95563	3.11817e-08	2.93995e-06
ENSG00000235326	RP11-509J21.3	lincRNA	-1.16218	6.10182	-8.95865	3.10193e-08	2.93995e-06
ENSG00000247311	CTC-441N14.2	antisense	-1.19644	4.64316	-8.95884	3.10088e-08	2.93995e-06
ENSG00000225436	AC005971.3	antisense	-1.11365	5.25902	-8.94168	3.19429e-08	2.98743e-06
ENSG00000239665	RP11-295P9.3	processed_transcript	-0.513364	5.52572	-8.9323	3.24655e-08	3.01202e-06
ENSG00000226877	RP11-575L7.2	antisense	-0.701758	3.9963	-8.91798	3.3281e-08	3.06317e-06
ENSG00000249356	RP11-21I10.2	lincRNA	0.796693	5.01447	8.88651	3.51491e-08	3.20963e-06
ENSG00000245573	BDNF-AS	lincRNA	-0.504199	4.51214	-8.85897	3.68734e-08	3.34079e-06
ENSG00000151303	AGAP11	processed_transcript	-0.906943	6.12637	-8.80408	4.05781e-08	3.64794e-06
ENSG00000231140	RP11-347J14.7	lincRNA	-1.48209	4.51292	-8.79688	4.10915e-08	3.66568e-06
ENSG00000253671	RP11-806O11.1	lincRNA	-1.40123	5.67044	-8.78145	4.22158e-08	3.73722e-06
ENSG00000152931	PART1	lincRNA	-2.27823	5.10992	-8.76969	4.30942e-08	3.75909e-06
ENSG00000227354	RBM26-AS1	lincRNA	-0.661447	4.87306	-8.76947	4.31111e-08	3.75909e-06
ENSG00000248828	RP11-673E1.4	processed_transcript	-0.439869	4.81582	-8.75735	4.40364e-08	3.81112e-06
ENSG00000229645	LINC00341	lincRNA	-0.922884	4.27976	-8.74634	4.48952e-08	3.82831e-06
ENSG00000264868	CTB-167B5.2	lincRNA	-1.73642	5.176	-8.74678	4.48606e-08	3.82831e-06
ENSG00000254876	RP11-23J9.5	processed_transcript	-0.568774	5.54437	-8.73562	4.57482e-08	3.87256e-06
ENSG00000260057	RP11-7O14.1	lincRNA	-1.49599	4.18492	-8.72822	4.6347e-08	3.89483e-06
ENSG00000247809	NR2F2-AS1	antisense	-1.12794	5.03549	-8.7227	4.67986e-08	3.90449e-06
ENSG00000226891	RP11-182I10.3	lincRNA	-0.830289	4.53813	-8.6322	5.48959e-08	4.54734e-06
ENSG00000224093	RP5-1033H22.2	antisense	-0.890383	4.61543	-8.62425	5.56733e-08	4.57903e-06
ENSG00000224032	EPB41L4A-AS1	lincRNA	-0.608654	6.05041	-8.55813	6.2604e-08	5.07706e-06
ENSG00000224235	RP5-1027O11.1	lincRNA	-1.1171	3.99766	-8.5593	6.24733e-08	5.07706e-06
ENSG00000259225	RP11-1008C21.1	lincRNA	-1.7495	4.72604	-8.52763	6.60973e-08	5.32312e-06
ENSG00000110347	MMP12	lincRNA	3.33144	6.63065	8.50589	6.87108e-08	5.49545e-06
ENSG00000255351	RP11-567I13.1	antisense	0.918902	6.78206	8.4857	7.12344e-08	5.65825e-06
ENSG00000249395	RP11-697M17.1	lincRNA	1.76492	7.07044	8.47489	7.26246e-08	5.72944e-06
ENSG00000235398	LINC00623	lincRNA	-0.702543	5.56461	-8.4565	7.50561e-08	5.88125e-06
ENSG00000243305	RP11-362A9.3	antisense	-0.787506	4.73719	-8.44467	7.66635e-08	5.96689e-06
ENSG00000248306	RP11-13E1.3	processed_transcript	-1.74938	4.93606	-8.43077	7.86001e-08	6.07684e-06
ENSG00000232104	RP11-509J21.1	lincRNA	-1.54524	5.56294	-8.42259	7.97631e-08	6.12591e-06
ENSG00000254560	RP11-1L12.3	antisense	1.28676	5.26564	8.41005	8.15802e-08	6.22425e-06
ENSG00000225498	AC002064.5	lincRNA	-1.54721	4.3868	-8.3607	8.9162e-08	6.75825e-06
ENSG00000225243	RP1-127D3.4	antisense	-0.846339	4.25847	-8.343	9.20562e-08	6.91122e-06
ENSG00000236028	RP11-323C15.2	lincRNA	-1.7532	5.02033	-8.3411	9.23721e-08	6.91122e-06
ENSG00000258607	RP11-701B16.3	lincRNA	-0.798207	4.14075	-8.32774	9.46294e-08	7.03473e-06
ENSG00000233006	AC034220.3	processed_transcript	-0.506169	5.95516	-8.3075	9.81597e-08	7.25069e-06
ENSG00000232411	AC009495.3	lincRNA	-1.6798	5.22105	-8.29131	1.01081e-07	7.41919e-06
ENSG00000227787	RP11-266I14.3	processed_transcript	-2.46256	4.57175	-8.26008	1.06976e-07	7.75376e-06
ENSG00000255847	RP11-167N4.2	antisense	-0.515183	4.32947	-8.26256	1.06495e-07	7.75376e-06
ENSG00000160957	RECQL4	processed_transcript	0.329965	4.90914	8.25041	1.08873e-07	7.8422e-06
ENSG00000231080	RP11-342H21.2	antisense	-1.00555	4.05278	-8.24395	1.10159e-07	7.8731e-06
ENSG00000248734	CTD-2260A17.1	antisense	-1.06487	5.79785	-8.24146	1.10659e-07	7.8731e-06
ENSG00000224445	RP11-413P11.1	lincRNA	-1.88494	4.79829	-8.22033	1.14999e-07	8.1239e-06
ENSG00000225302	RP11-539I5.1	antisense	-1.50966	5.48424	-8.21754	1.15585e-07	8.1239e-06
ENSG00000248474	CTD-2292M14.1	lincRNA	-0.861013	4.18613	-8.20983	1.17221e-07	8.18922e-06
ENSG00000232306	AC012485.2	antisense	-0.765449	4.11555	-8.19814	1.19748e-07	8.31565e-06
ENSG00000232077	RP11-452J13.1	lincRNA	-1.74553	4.68226	-8.19041	1.2145e-07	8.38369e-06
ENSG00000177640	CASC2	lincRNA	-1.39654	4.84522	-8.18708	1.2219e-07	8.38486e-06
ENSG00000231246	RP5-965F6.2	lincRNA	-0.658723	3.92623	-8.18195	1.23341e-07	8.41403e-06
ENSG00000246016	RP11-1C1.7	antisense	-1.51395	5.99071	-8.17171	1.25671e-07	8.52285e-06
ENSG00000258548	LINC00645	lincRNA	0.777197	4.08246	8.15931	1.28554e-07	8.6677e-06
ENSG00000251576	RP11-536I6.1	lincRNA	-1.575	4.69277	-8.15199	1.30287e-07	8.73377e-06
ENSG00000228113	AC003991.3	antisense	-0.849819	4.27625	-8.14193	1.3271e-07	8.84506e-06
ENSG00000230838	AC093850.2	lincRNA	1.91245	4.38454	8.11294	1.39959e-07	9.22221e-06
ENSG00000236914	RP11-1008C21.2	lincRNA	-0.43989	4.32936	-8.11386	1.39723e-07	9.22221e-06
ENSG00000267236	RP11-618P17.3	processed_transcript	1.67161	8.4337	8.07426	1.50274e-07	9.8459e-06
ENSG00000152487	RP11-139J15.2	processed_transcript	-0.370177	5.0686	-8.04286	1.59229e-07	1.0374e-05
ENSG00000228486	AC017099.3	processed_transcript	-0.677181	5.2828	-8.0278	1.63719e-07	1.0607e-05
ENSG00000204054	RP11-492E3.1	lincRNA	-0.515884	5.72818	-8.01253	1.68405e-07	1.08419e-05
ENSG00000257636	RP11-1103G16.1	antisense	0.981489	5.47632	8.00994	1.69215e-07	1.08419e-05
ENSG00000223373	AC108066.1	lincRNA	-0.805853	4.44569	-7.97147	1.81711e-07	1.15786e-05
ENSG00000229195	AC009495.4	lincRNA	-2.00506	5.07176	-7.96155	1.85085e-07	1.16023e-05
ENSG00000249279	CTC-436P18.3	processed_transcript	-1.70069	5.5686	-7.9631	1.84554e-07	1.16023e-05
ENSG00000266221	RP11-746E8.1	lincRNA	-1.71782	4.43707	-7.96401	1.84241e-07	1.16023e-05
ENSG00000233256	RP11-445K13.2	antisense	-0.537761	3.70852	-7.94199	1.91932e-07	1.19296e-05
ENSG00000266937	CTC-479C5.16	3prime_overlapping_ncrna	0.678957	7.40255	7.94079	1.92362e-07	1.19296e-05
ENSG00000232814	COL4A2-AS1	antisense	0.435667	4.94452	7.93554	1.9425e-07	1.19825e-05
ENSG00000250469	XXyac-YR14BB7.1	processed_transcript	0.807207	4.6958	7.91998	1.99953e-07	1.2269e-05
ENSG00000248341	AC115115.2	processed_transcript	-1.23225	6.31904	-7.9044	2.05843e-07	1.2564e-05
ENSG00000258449	RP11-713N11.4	antisense	-1.60717	4.59937	-7.89977	2.07627e-07	1.26065e-05
ENSG00000236824	BCYRN1	lincRNA	-2.48778	5.02964	-7.89405	2.09852e-07	1.26753e-05
ENSG00000226380	AC058791.1	lincRNA	-1.0432	6.40367	-7.88954	2.11623e-07	1.26992e-05
ENSG00000254610	RP5-903G2.2	lincRNA	-1.18633	4.93605	-7.88748	2.12438e-07	1.26992e-05
ENSG00000256813	RP11-804A23.4	processed_transcript	0.405852	3.9822	7.8787	2.15951e-07	1.2843e-05
ENSG00000231098	AC008154.4	antisense	-1.52066	4.3031	-7.87108	2.19045e-07	1.28447e-05
ENSG00000245466	CTD-2540L5.6	lincRNA	-1.53309	4.72797	-7.87389	2.17899e-07	1.28447e-05
ENSG00000254363	CTB-131B5.5	lincRNA	-0.600915	4.57227	-7.87045	2.19302e-07	1.28447e-05
ENSG00000260822	GS1-358P8.4	sense_overlapping	-0.971474	6.90501	-7.85832	2.24331e-07	1.30732e-05
ENSG00000172965	AC068491.1	processed_transcript	1.12814	6.09907	7.84843	2.2852e-07	1.32084e-05
ENSG00000229791	RP11-385E5.5	lincRNA	-1.1637	5.53431	-7.84747	2.28928e-07	1.32084e-05
ENSG00000225091	SNORA71A	processed_transcript	1.41976	7.93959	7.8235	2.39442e-07	1.37466e-05
ENSG00000235652	RP11-545I5.3	antisense	-0.60869	5.29875	-7.81839	2.41745e-07	1.38104e-05
ENSG00000235902	RP11-626E13.1	antisense	-0.637749	4.55877	-7.77809	2.60746e-07	1.48229e-05
ENSG00000249463	RP11-1E22.1	lincRNA	-0.438997	4.72101	-7.75884	2.70363e-07	1.52947e-05
ENSG00000243410	RP11-245J9.4	antisense	-0.917973	6.17659	-7.75378	2.72953e-07	1.53662e-05
ENSG00000175611	LINC00476	lincRNA	-0.626656	4.75802	-7.74941	2.75212e-07	1.54185e-05
ENSG00000251152	RP11-281P23.1	lincRNA	-1.40617	4.30129	-7.74032	2.79968e-07	1.56096e-05
ENSG00000257151	RP11-701H24.2	lincRNA	-1.62275	5.54898	-7.72393	2.88756e-07	1.60225e-05
ENSG00000254286	RP11-89K10.1	antisense	-0.59018	4.1874	-7.70621	2.98587e-07	1.64891e-05
ENSG00000250970	RP11-274N19.2	processed_transcript	-0.804755	5.67872	-7.6848	3.10925e-07	1.70891e-05
ENSG00000234456	MAGI2-AS3	processed_transcript	-0.701307	5.7994	-7.68008	3.13714e-07	1.7161e-05
ENSG00000251637	RP11-119D9.1	lincRNA	-1.43046	5.4037	-7.67286	3.18033e-07	1.7268e-05
ENSG00000261116	RP3-523K23.2	sense_overlapping	2.71432	6.26881	7.67185	3.18647e-07	1.7268e-05
ENSG00000227285	RP3-327A19.5	antisense	-0.475629	4.65713	-7.63839	3.39524e-07	1.83138e-05
ENSG00000256101	RP11-90D4.3	lincRNA	-1.49194	5.93257	-7.63224	3.4351e-07	1.8443e-05
ENSG00000242815	RP4-665N4.4	processed_transcript	-1.06388	4.50806	-7.6275	3.46624e-07	1.85244e-05
ENSG00000239235	AC008280.5	processed_transcript	-0.732524	6.0171	-7.59596	3.68054e-07	1.95795e-05
ENSG00000232311	RP1-249I4.2	lincRNA	-0.40299	3.90051	-7.58384	3.76659e-07	1.99457e-05
ENSG00000234577	SYNE1-AS1	antisense	-0.519822	4.50637	-7.57959	3.7972e-07	2.00164e-05
ENSG00000246763	CTC-463N11.3	antisense	-0.472503	4.02367	-7.57294	3.8457e-07	2.01804e-05
ENSG00000230905	MINOS1P1	sense_intronic	-0.833932	4.91064	-7.5609	3.93508e-07	2.05563e-05
ENSG00000248381	RP11-539I5.2	processed_transcript	-1.65305	4.86025	-7.54836	4.03045e-07	2.09601e-05
ENSG00000258660	RP4-693M11.3	antisense	-0.715644	6.11675	-7.53224	4.15665e-07	2.152e-05
ENSG00000225087	RP4-660H19.1	lincRNA	1.30961	7.02788	7.51468	4.29874e-07	2.20987e-05
ENSG00000253839	RP11-431D12.1	lincRNA	-1.46049	4.90119	-7.51193	4.3215e-07	2.20987e-05
ENSG00000254142	RP11-53M11.3	processed_transcript	-1.10604	4.51206	-7.51143	4.32561e-07	2.20987e-05
ENSG00000259264	RP11-60L3.1	antisense	-0.663423	4.65328	-7.50823	4.35225e-07	2.21373e-05
ENSG00000215068	AC025171.1	lincRNA	-0.894457	5.16997	-7.50323	4.39418e-07	2.2253e-05
ENSG00000234772	RP11-428O18.4	antisense	-1.38257	5.16443	-7.48892	4.51644e-07	2.26741e-05
ENSG00000254101	RP11-30J20.1	lincRNA	-0.611484	4.27932	-7.48962	4.5104e-07	2.26741e-05
ENSG00000237188	RP11-337C18.8	lincRNA	-0.972551	6.12829	-7.46993	4.68419e-07	2.34149e-05
ENSG00000261793	RP11-350O14.18	processed_transcript	-0.828745	4.71206	-7.43948	4.96672e-07	2.47206e-05
ENSG00000231329	RP1-225E12.2	antisense	-0.793796	4.32427	-7.43232	5.03576e-07	2.49571e-05
ENSG00000229246	RP11-521J24.1	lincRNA	-0.559417	3.64059	-7.42716	5.08603e-07	2.5099e-05
ENSG00000259778	AC141846.4-001	processed_transcript	-1.05241	6.56201	-7.41354	5.22137e-07	2.56577e-05
ENSG00000258575	RP11-998D10.2	lincRNA	-1.59065	5.26027	-7.39062	5.45764e-07	2.67056e-05
ENSG00000248790	RP11-319G6.3	antisense	-1.62901	5.14719	-7.38525	5.51464e-07	2.68711e-05
ENSG00000234350	AC007405.4	lincRNA	-0.457988	4.2299	-7.38134	5.55643e-07	2.69614e-05
ENSG00000179523	RP11-151N17.2	lincRNA	-0.486272	5.41984	-7.37217	5.65585e-07	2.73296e-05
ENSG00000259316	CTD-2116N17.1	processed_transcript	1.01522	7.00183	7.3554	5.84251e-07	2.81143e-05
ENSG00000244344	RP11-122M14.2	lincRNA	-1.24064	4.49598	-7.34841	5.92223e-07	2.83802e-05
ENSG00000234638	AC053503.6	antisense	-0.78248	8.65625	-7.32454	6.20291e-07	2.95311e-05
ENSG00000258334	RP11-161H23.9	antisense	-0.556316	5.05103	-7.32367	6.21333e-07	2.95311e-05
ENSG00000232729	AC083884.8	processed_transcript	0.484222	4.74444	7.31209	6.35467e-07	3.00796e-05
ENSG00000228277	AC112518.3	lincRNA	-2.68663	5.08908	-7.29426	6.57884e-07	3.10142e-05
ENSG00000250508	RP11-757G1.6	lincRNA	-1.03745	4.18265	-7.28763	6.66428e-07	3.12898e-05
ENSG00000250546	RP11-8L2.1	lincRNA	1.77277	4.66291	7.27097	6.88401e-07	3.21911e-05
ENSG00000232151	RP11-277L2.2	processed_transcript	-0.654206	5.72334	-7.25914	7.04454e-07	3.28095e-05
ENSG00000236269	ENO1-IT1	sense_intronic	0.662695	5.3413	7.25616	7.0856e-07	3.28687e-05
ENSG00000234899	FLJ37644	lincRNA	-0.359006	3.8988	-7.24076	7.3018e-07	3.37367e-05
ENSG00000226797	AC015923.1	antisense	0.404904	4.02774	7.23544	7.37812e-07	3.38198e-05
ENSG00000231901	RP11-281A20.1	lincRNA	-1.94557	4.81776	-7.23612	7.36838e-07	3.38198e-05
ENSG00000255334	RP11-708L7.6	sense_intronic	-0.334376	6.80097	-7.21527	7.67478e-07	3.50411e-05
ENSG00000249823	RP11-311D14.2	processed_transcript	-0.557006	5.22318	-7.20487	7.83258e-07	3.55691e-05
ENSG00000254290	RP11-150O12.3	lincRNA	-0.763468	4.11482	-7.20261	7.86734e-07	3.55691e-05
ENSG00000258761	RP11-24J19.1	antisense	1.08994	4.34664	7.20163	7.88243e-07	3.55691e-05
ENSG00000261468	RP11-1024P17.1	sense_overlapping	-1.32042	5.25986	-7.19246	8.0252e-07	3.6073e-05
ENSG00000228274	RP3-508I15.9	antisense	0.394289	5.0105	7.18832	8.09066e-07	3.62268e-05
ENSG00000261490	RP11-448G15.3	sense_overlapping	-1.22257	4.78414	-7.17862	8.24592e-07	3.6742e-05
ENSG00000267724	RP11-49K24.8	antisense	-0.462056	3.90783	-7.17719	8.26909e-07	3.6742e-05
ENSG00000234083	AJ006995.3	lincRNA	-0.246127	5.09327	-7.167	8.43604e-07	3.72719e-05
ENSG00000236943	AL592284.1	antisense	-0.662894	5.71174	-7.166	8.45263e-07	3.72719e-05
ENSG00000222041	LINC00152	lincRNA	1.07904	6.81641	7.16217	8.51647e-07	3.74112e-05
ENSG00000251191	LINC00589	lincRNA	-0.631733	4.07647	-7.15371	8.65913e-07	3.78943e-05
ENSG00000231721	AC058791.2	lincRNA	-0.816566	6.88372	-7.14845	8.74913e-07	3.80014e-05
ENSG00000232046	AC007392.3	lincRNA	-0.393818	4.1488	-7.14988	8.72449e-07	3.80014e-05
ENSG00000126749	EMG1	processed_transcript	0.688652	5.61765	7.13637	8.95938e-07	3.86258e-05
ENSG00000247828	TMEM161B-AS1	lincRNA	-0.361331	5.44197	-7.13636	8.95951e-07	3.86258e-05
ENSG00000250659	RP11-864I4.3	antisense	-0.578697	6.15673	-7.1272	9.12253e-07	3.90384e-05
ENSG00000250874	CTC-480C2.1	lincRNA	1.40911	4.27553	7.12902	9.08979e-07	3.90384e-05
ENSG00000229956	ZRANB2-AS2	lincRNA	-0.318411	4.49396	-7.10794	9.47512e-07	4.03982e-05
ENSG00000232295	RP11-154D6.1	antisense	-0.743169	4.79618	-7.08543	9.90529e-07	4.205e-05
ENSG00000243187	CCDC39-AS1	antisense	-0.755028	3.85532	-7.0839	9.93508e-07	4.205e-05
ENSG00000245937	CTC-228N24.3	lincRNA	-0.464958	5.75544	-7.08011	1.00097e-06	4.2212e-05
ENSG00000230789	ARHGAP26-IT1	sense_intronic	-0.527867	4.91486	-7.07504	1.01105e-06	4.24824e-05
ENSG00000239920	AC015691.13	processed_transcript	-0.355381	5.90308	-7.06291	1.03557e-06	4.33556e-05
ENSG00000237529	RP11-439K3.3	antisense	-1.30921	4.44307	-7.0241	1.11826e-06	4.66492e-05
ENSG00000253151	RP11-628E19.3	lincRNA	-0.498921	3.41046	-6.99192	1.19199e-06	4.95468e-05
ENSG00000257831	RP11-596D21.1	antisense	-0.605874	5.37903	-6.98839	1.20038e-06	4.9717e-05
ENSG00000225623	AGBL4-IT1	sense_intronic	-1.17104	3.93127	-6.97289	1.23794e-06	5.10902e-05
ENSG00000225745	AL773572.7	processed_transcript	-0.768412	4.55113	-6.96811	1.24978e-06	5.12144e-05
ENSG00000246523	RP11-736K20.6	lincRNA	-0.374402	4.31683	-6.96948	1.24636e-06	5.12144e-05
ENSG00000231816	RP4-782L23.1	lincRNA	-0.507034	4.26724	-6.96501	1.25749e-06	5.13489e-05
ENSG00000258441	LINC00641	lincRNA	-1.0165	6.05923	-6.95379	1.28591e-06	5.23252e-05
ENSG00000246448	RP13-578N3.3	antisense	-0.310872	6.16321	-6.94491	1.30885e-06	5.30662e-05
ENSG00000250917	RP4-785G19.5	processed_transcript	0.475867	4.22266	6.94322	1.31327e-06	5.30662e-05
ENSG00000258172	RP11-1105G2.4	antisense	-0.375536	4.26138	-6.93868	1.32519e-06	5.33621e-05
ENSG00000251003	RP11-152P17.2	processed_transcript	1.83858	5.50799	6.93244	1.3418e-06	5.38439e-05
ENSG00000254343	RP11-760H22.2	lincRNA	-1.05989	4.17839	-6.90694	1.41185e-06	5.64595e-05
ENSG00000227198	C6orf47-AS1	antisense	0.293773	4.05491	6.88086	1.48744e-06	5.91175e-05
ENSG00000233903	Z83851.4	lincRNA	0.70716	4.18097	6.8805	1.48852e-06	5.91175e-05
ENSG00000231473	LINC00441	lincRNA	-0.82383	4.4143	-6.87726	1.4982e-06	5.92992e-05
ENSG00000231242	RP11-87H9.3	lincRNA	-0.410218	4.43737	-6.85974	1.55171e-06	6.12081e-05
ENSG00000239653	PSMD6-AS2	antisense	-1.02656	6.18988	-6.85019	1.5817e-06	6.21795e-05
ENSG00000224957	AC090044.1	lincRNA	-0.530113	4.39201	-6.8472	1.59122e-06	6.23423e-05
ENSG00000229891	Z83851.1	lincRNA	-0.412548	4.80117	-6.84129	1.6102e-06	6.28737e-05
ENSG00000242104	RP11-340E6.1	lincRNA	-1.18153	4.19615	-6.82546	1.6622e-06	6.46865e-05
ENSG00000254630	CTD-2530H12.7	sense_intronic	-0.867664	3.91078	-6.81936	1.68268e-06	6.52642e-05
ENSG00000254757	RP13-726E6.1	lincRNA	-0.896665	5.21503	-6.81329	1.70336e-06	6.58461e-05
ENSG00000223797	ENTPD3-AS1	lincRNA	-0.462477	4.84574	-6.80243	1.74095e-06	6.70757e-05
ENSG00000239930	AP001625.4	processed_transcript	-0.384491	4.21531	-6.78818	1.79161e-06	6.8799e-05
ENSG00000258092	RP4-816N1.7	antisense	0.992369	5.6671	6.78508	1.80285e-06	6.90021e-05
ENSG00000248175	CTC-428G20.3	lincRNA	-0.625482	5.03035	-6.7774	1.83095e-06	6.98472e-05
ENSG00000234807	RP4-794H19.2	lincRNA	-0.252044	3.91394	-6.77537	1.83844e-06	6.99031e-05
ENSG00000254594	RP11-2F20.1	lincRNA	-0.550868	3.88867	-6.77016	1.85788e-06	7.04114e-05
ENSG00000230910	RP3-525N10.2	antisense	-0.613592	4.09458	-6.76123	1.89162e-06	7.07647e-05
ENSG00000233061	TTLL7-IT1	sense_intronic	-0.522113	4.88687	-6.76304	1.88473e-06	7.07647e-05
ENSG00000240178	CA5B-AS1	antisense	-0.537726	4.22185	-6.76283	1.88555e-06	7.07647e-05
ENSG00000255794	RMST	lincRNA	-0.607671	3.91848	-6.7616	1.89023e-06	7.07647e-05
ENSG00000231515	AC006003.3	sense_intronic	-0.562806	4.623	-6.75795	1.90418e-06	7.10057e-05
ENSG00000239685	AP006309.4	processed_transcript	-0.595561	5.04768	-6.753	1.9233e-06	7.14887e-05
ENSG00000203327	AC012358.7	antisense	-0.643411	8.89076	-6.74523	1.95373e-06	7.23878e-05
ENSG00000229260	RP11-414H17.7	antisense	0.397244	3.92394	6.72758	2.02467e-06	7.40423e-05
ENSG00000233360	Z83844.1	antisense	0.36201	3.97757	6.73144	2.00893e-06	7.40423e-05
ENSG00000240293	CTA-286B10.7	processed_transcript	0.561448	6.43707	6.7262	2.0303e-06	7.40423e-05
ENSG00000251323	RP11-452H21.4	lincRNA	-0.406968	3.90307	-6.72683	2.02772e-06	7.40423e-05
ENSG00000259692	RP11-499F3.2	lincRNA	1.30883	7.11785	6.7307	2.01193e-06	7.40423e-05
ENSG00000247271	CTD-2003C8.1	lincRNA	-0.803563	5.25004	-6.7181	2.06386e-06	7.47954e-05
ENSG00000251279	CTC-436P18.1	antisense	-0.467223	3.88534	-6.7194	2.05842e-06	7.47954e-05
ENSG00000226047	RP11-196I18.4	lincRNA	-0.38603	4.23639	-6.70433	2.12218e-06	7.66695e-05
ENSG00000241732	RP11-38P22.2	lincRNA	1.72258	5.41453	6.69347	2.16938e-06	7.81312e-05
ENSG00000259053	RP11-33N16.3	processed_transcript	-0.623661	6.0563	-6.69018	2.18391e-06	7.84113e-05
ENSG00000266947	RP11-799D4.4	antisense	-0.333325	4.35264	-6.68756	2.19556e-06	7.8586e-05
ENSG00000257337	RP11-983P16.4	antisense	-0.529757	4.95783	-6.68368	2.2129e-06	7.8963e-05
ENSG00000234741	GAS5	processed_transcript	0.65191	7.48532	6.67784	2.23926e-06	7.94808e-05
ENSG00000251442	RP11-792D21.2	lincRNA	0.712851	5.05136	6.67743	2.24111e-06	7.94808e-05
ENSG00000248008	RP11-18C24.6	processed_transcript	-1.11354	5.18666	-6.67495	2.2524e-06	7.96373e-05
ENSG00000234692	RP11-445L6.3	lincRNA	-0.560473	6.3233	-6.67317	2.26057e-06	7.96835e-05
ENSG00000258699	RP11-356K23.2	processed_transcript	-0.819364	6.30295	-6.66188	2.31299e-06	8.12842e-05
ENSG00000232995	RP11-267N12.3	processed_transcript	-0.476267	5.56689	-6.65868	2.32806e-06	8.15199e-05
ENSG00000259146	RP1-261D10.2	antisense	-0.428306	4.51727	-6.65748	2.33376e-06	8.15199e-05
ENSG00000230969	AC104024.2	lincRNA	-0.384828	4.56371	-6.6534	2.35315e-06	8.19505e-05
ENSG00000224157	HCG14	antisense	-1.07246	4.53892	-6.64115	2.41251e-06	8.37661e-05
ENSG00000234497	RP4-612J11.1	antisense	-0.954073	3.77532	-6.63831	2.42647e-06	8.39993e-05
ENSG00000248399	RP11-503N18.4	sense_intronic	-0.818487	4.45031	-6.63542	2.44075e-06	8.42422e-05
ENSG00000259052	AL157871.2	sense_overlapping	-0.600159	5.19763	-6.6227	2.5048e-06	8.61964e-05
ENSG00000258017	RP11-386G11.10	antisense	0.584774	6.7927	6.60567	2.5932e-06	8.89743e-05
ENSG00000257683	RP11-110L15.2	lincRNA	-0.812077	4.01267	-6.59517	2.6493e-06	9.06312e-05
ENSG00000205822	TPTE2P6	processed_transcript	-0.741305	4.51314	-6.59177	2.66778e-06	9.0995e-05
ENSG00000229970	AC007128.1	lincRNA	1.11612	4.82025	6.58148	2.72437e-06	9.26524e-05
ENSG00000233033	CASK-AS1	antisense	0.503989	3.92463	6.57948	2.73556e-06	9.27609e-05
ENSG00000255717	SNHG1	processed_transcript	1.083	7.06982	6.57323	2.77064e-06	9.36768e-05
ENSG00000244306	CTD-2314B22.3	lincRNA	1.7414	5.72367	6.56138	2.83857e-06	9.56946e-05
ENSG00000204706	RP11-195E11.2	antisense	-0.321579	4.17601	-6.55232	2.89163e-06	9.72008e-05
ENSG00000225655	RP11-143M1.2	antisense	-0.540595	4.70874	-6.54341	2.94486e-06	9.87038e-05
ENSG00000253404	AC034243.1	antisense	-0.35568	4.2872	-6.53831	2.97575e-06	9.94518e-05
ENSG00000259628	RP11-467H10.2	processed_transcript	-1.51321	8.47754	-6.53168	3.01644e-06	0.000100522
ENSG00000249391	RP11-503N18.2	processed_transcript	-0.958535	4.7451	-6.52953	3.02973e-06	0.000100676
ENSG00000241316	RP11-81N13.1	lincRNA	-0.321682	4.92687	-6.52653	3.04843e-06	0.000101007
ENSG00000246898	CTD-2258A20.4	lincRNA	-0.629127	4.06096	-6.50933	3.15783e-06	0.000104334
ENSG00000244586	WNT5A-AS1	antisense	0.894404	4.33505	6.50786	3.16739e-06	0.000104353
ENSG00000232524	RP11-332K15.1	antisense	-0.627846	3.51717	-6.50378	3.194e-06	0.000104931
ENSG00000261496	RP13-514E23.1	sense_overlapping	-1.77813	4.89846	-6.49548	3.24883e-06	0.000106431
ENSG00000258959	RP11-1017G21.4	antisense	0.380419	4.39782	6.48875	3.29408e-06	0.00010761
ENSG00000249621	CTD-2544H17.1	lincRNA	-1.51973	4.30361	-6.4802	3.35243e-06	0.000109208
ENSG00000250387	RP11-136K7.2	lincRNA	-0.597228	3.69611	-6.47044	3.42041e-06	0.000111111
ENSG00000257524	RP11-203J24.9	processed_transcript	-0.956642	5.29231	-6.46329	3.47108e-06	0.000112442
ENSG00000235437	RP11-357C3.3	processed_transcript	-0.655042	6.63243	-6.44679	3.59095e-06	0.000116001
ENSG00000231856	RP11-327P2.5	antisense	-0.460176	3.79973	-6.43872	3.65117e-06	0.000117613
ENSG00000242094	FOXP1-IT1	sense_intronic	-1.03379	5.34029	-6.43739	3.66115e-06	0.000117613
ENSG00000224271	RP11-191L9.4	lincRNA	1.85461	4.76708	6.41372	3.84434e-06	0.000123157
ENSG00000234431	AC007283.5	lincRNA	-0.485348	8.98961	-6.40736	3.89516e-06	0.000124441
ENSG00000228487	RP13-225O21.2	antisense	-0.296728	3.57801	-6.38812	4.0531e-06	0.000129131
ENSG00000227480	CCDC148-AS1	antisense	-0.329961	3.82885	-6.38434	4.0849e-06	0.000129517
ENSG00000232756	RP5-1185I7.1	antisense	-1.3523	5.11543	-6.38402	4.08755e-06	0.000129517
ENSG00000250938	RP11-679C8.2	processed_transcript	-0.341786	4.21056	-6.37826	4.13655e-06	0.000130713
ENSG00000247199	RP11-373N22.3	lincRNA	-0.508523	4.36673	-6.37152	4.19464e-06	0.000132188
ENSG00000258414	RP11-356O9.1	processed_transcript	-1.12371	4.34388	-6.35976	4.29797e-06	0.000135078
ENSG00000224090	AC097468.4	lincRNA	-0.32731	5.61523	-6.34801	4.40392e-06	0.000137661
ENSG00000242500	RP11-24O6.2	processed_transcript	-0.437358	5.25498	-6.34882	4.39658e-06	0.000137661
ENSG00000264772	RP11-186B7.4	processed_transcript	0.599904	8.45577	6.33526	4.52186e-06	0.000140968
ENSG00000248554	RP11-159F24.6	antisense	1.06422	7.04424	6.3314	4.55821e-06	0.00014172
ENSG00000259115	CTD-2540L5.5	processed_transcript	-0.902945	6.10541	-6.32272	4.64106e-06	0.00014391
ENSG00000243155	RP11-46A10.5	processed_transcript	0.934933	6.10911	6.31848	4.68217e-06	0.000144798
ENSG00000243533	RP11-293G6__A.2	processed_transcript	0.734727	5.03863	6.31417	4.72418e-06	0.000145708
ENSG00000226476	RP11-776H12.1	lincRNA	1.08324	5.62868	6.31149	4.75055e-06	0.000145868
ENSG00000266441	RP11-91I8.3	antisense	0.420541	4.41203	6.31109	4.75453e-06	0.000145868
ENSG00000260035	CTD-2651B20.6	sense_intronic	-2.84539	6.34742	-6.30709	4.79426e-06	0.000146699
ENSG00000229591	RP5-981O7.2	antisense	-0.784603	5.22527	-6.30215	4.84364e-06	0.000147702
ENSG00000257671	RP3-416H24.1	processed_transcript	-0.643588	4.14521	-6.30128	4.85249e-06	0.000147702
ENSG00000242908	RP11-454C18.2	processed_transcript	-0.676135	6.95281	-6.29371	4.92938e-06	0.000149649
ENSG00000228115	RP11-165F24.5	sense_intronic	-0.923933	3.82577	-6.28873	4.98074e-06	0.000150814
ENSG00000206567	AC022007.5	processed_transcript	-0.248581	4.92757	-6.26785	5.20203e-06	0.000156607
ENSG00000237481	RP4-803J11.2	antisense	-0.557126	4.39178	-6.26687	5.21259e-06	0.000156607
ENSG00000260708	CTA-29F11.1	antisense	0.623607	4.84146	6.26888	5.19084e-06	0.000156607
ENSG00000234133	AC005154.9	lincRNA	-0.852706	6.18451	-6.25597	5.33238e-06	0.000159392
ENSG00000253864	AC131025.8	lincRNA	-1.23138	5.77264	-6.25593	5.33278e-06	0.000159392
ENSG00000236780	AC078941.1	lincRNA	-0.635341	4.33405	-6.25236	5.37267e-06	0.000160172
ENSG00000258551	RP11-661P17.1	lincRNA	-0.716416	5.37238	-6.24648	5.43894e-06	0.000161732
ENSG00000206113	RP11-503N18.1	antisense	-0.907941	4.68287	-6.24243	5.48505e-06	0.000162166
ENSG00000249835	VCAN-AS1	antisense	0.789423	4.42169	6.24241	5.48527e-06	0.000162166
ENSG00000259069	RP11-597A11.6	lincRNA	0.393652	4.98281	6.24152	5.4955e-06	0.000162166
ENSG00000223392	CLDN10-AS1	lincRNA	-1.21006	4.19158	-6.23634	5.55523e-06	0.000163306
ENSG00000251399	RP11-234K19.1	lincRNA	-0.523945	4.00128	-6.23573	5.56228e-06	0.000163306
ENSG00000234477	AC004231.2	antisense	-0.843605	4.21519	-6.23328	5.59087e-06	0.000163731
ENSG00000228679	RP4-676J13.2	lincRNA	-0.637436	4.62488	-6.23159	5.61054e-06	0.000163893
ENSG00000255545	RP11-627G23.1	lincRNA	-0.271079	4.10193	-6.22993	5.63006e-06	0.00016405
ENSG00000267702	RP11-53B2.2	sense_intronic	-0.732993	6.04677	-6.22462	5.69282e-06	0.000165463
ENSG00000232504	AC105053.4	lincRNA	-0.396349	4.67415	-6.2188	5.76248e-06	0.000167069
ENSG00000262758	CTD-3195I5.1	lincRNA	-0.607458	6.21207	-6.20976	5.87242e-06	0.000169832
ENSG00000259561	RP11-300G22.2	sense_intronic	-0.934641	5.48044	-6.20257	5.96131e-06	0.000171973
ENSG00000264596	RP11-678G15.1	sense_intronic	-0.632191	4.17397	-6.20005	5.99283e-06	0.000172454
ENSG00000232462	RP11-13E1.5	sense_intronic	-1.22713	4.55143	-6.18839	6.14087e-06	0.000176276
ENSG00000170919	TPT1-AS1	lincRNA	-0.648629	6.89746	-6.18405	6.19691e-06	0.000177306
ENSG00000249267	RP5-916L7.1	lincRNA	-0.78887	4.48322	-6.18325	6.20732e-06	0.000177306
ENSG00000253339	RP11-434I12.3	lincRNA	-1.83667	4.84398	-6.16543	6.44344e-06	0.000183598
ENSG00000249951	RP11-554D13.1	lincRNA	-1.41859	5.12042	-6.16216	6.48771e-06	0.000184407
ENSG00000146143	PRIM2	processed_transcript	0.982358	5.91969	6.15733	6.5537e-06	0.000185374
ENSG00000248240	RP11-159F24.5	antisense	1.2546	4.79922	6.15817	6.54226e-06	0.000185374
ENSG00000225210	AL589743.1	lincRNA	1.59976	5.66902	6.14392	6.74082e-06	0.000190203
ENSG00000254281	KB-1507C5.4	lincRNA	-0.912389	5.29147	-6.14036	6.79137e-06	0.000191164
ENSG00000243604	AF011889.6	processed_transcript	-1.07735	7.0803	-6.13549	6.86112e-06	0.00019266
ENSG00000257176	RP11-996F15.2	antisense	-0.743409	4.18461	-6.12944	6.94882e-06	0.000194651
ENSG00000248508	RP11-521C20.4	lincRNA	-0.447113	4.72762	-6.12547	7.00705e-06	0.000195809
ENSG00000229686	SNORD56	processed_transcript	0.62832	10.4593	6.12309	7.04225e-06	0.00019632
ENSG00000227751	RP1-20B21.4	antisense	0.582287	4.86899	6.0991	7.40656e-06	0.000205981
ENSG00000235667	AC009502.3	lincRNA	-1.129	4.25626	-6.096	7.45511e-06	0.000206835
ENSG00000260517	RP11-426C22.5	lincRNA	-0.848236	6.46607	-6.0928	7.50549e-06	0.000207736
ENSG00000234705	HMGA1P4	antisense	-0.613134	4.68405	-6.08646	7.60638e-06	0.000210027
ENSG00000260337	RP11-386M24.6	processed_transcript	-1.47792	4.51167	-6.08484	7.63243e-06	0.000210245
ENSG00000250682	LINC00491	lincRNA	0.86875	5.50516	6.08211	7.6764e-06	0.000210956
ENSG00000267413	RP11-636O21.1	lincRNA	0.332283	4.75481	6.07704	7.75884e-06	0.000212717
ENSG00000242759	RP11-280F2.2	lincRNA	-0.566932	4.39715	-6.06796	7.90876e-06	0.000216316
ENSG00000240137	RP11-103G8.2	antisense	-0.952512	5.3473	-6.06577	7.94549e-06	0.000216809
ENSG00000233110	RP11-301L8.2	antisense	-0.285839	3.84565	-6.05705	8.09296e-06	0.000220315
ENSG00000226471	CTA-292E10.6	antisense	-0.5534	5.11598	-6.03657	8.45048e-06	0.000229509
ENSG00000222032	AC112721.2	lincRNA	0.787889	3.68464	6.0216	8.72221e-06	0.000236218
ENSG00000251456	RP11-436H11.5	sense_intronic	-0.947473	4.88489	-6.02073	8.73824e-06	0.000236218
ENSG00000233559	AC016831.7	lincRNA	-0.339605	5.11887	-6.01935	8.76385e-06	0.000236233
ENSG00000253704	RP11-267M23.4	processed_transcript	-0.48692	4.12697	-6.0185	8.77954e-06	0.000236233
ENSG00000251160	RP11-399D2.1	processed_transcript	-0.442571	4.81872	-6.01273	8.88737e-06	0.000238581
ENSG00000234062	RP11-308D16.4	processed_transcript	-0.907472	4.77648	-6.01106	8.91888e-06	0.000238874
ENSG00000234740	RP11-272P10.2	sense_intronic	-0.630209	4.52583	-6.00896	8.95851e-06	0.000239382
ENSG00000237292	RP11-540K16.1	lincRNA	-0.225489	4.85189	-6.00306	9.07104e-06	0.000241832
ENSG00000235527	RP5-1073O3.7	lincRNA	-0.3105	3.91422	-5.99704	9.18756e-06	0.000244376
ENSG00000255839	RP11-338K17.8	lincRNA	-0.595304	5.32407	-5.97183	9.69169e-06	0.000257196
ENSG00000232536	RP11-74C1.4	processed_transcript	0.91934	4.43876	5.96677	9.79628e-06	0.000259378
ENSG00000230030	RP11-505C13.1	lincRNA	-1.33335	4.80717	-5.96184	9.89918e-06	0.000261505
ENSG00000258950	RP4-776F14.3	processed_transcript	0.475522	6.11861	5.95018	1.01474e-05	0.000267452
ENSG00000255270	NAV2-IT1	sense_intronic	-0.863765	4.18286	-5.94662	1.02244e-05	0.000268872
ENSG00000260499	RP11-70O5.1	processed_transcript	1.27738	7.31301	5.94414	1.02783e-05	0.000269676
ENSG00000215386	LINC00478	lincRNA	-1.02211	5.76771	-5.94142	1.0338e-05	0.000270021
ENSG00000264222	RP11-757O6.1	lincRNA	-0.616879	5.3205	-5.94161	1.03337e-05	0.000270021
ENSG00000245311	RP11-165P7.1	antisense	0.630553	4.05664	5.93581	1.04619e-05	0.000272645
ENSG00000165366	RP11-484I6.6	lincRNA	-0.353144	4.02156	-5.93243	1.05372e-05	0.000273491
ENSG00000251023	RP11-549J18.1	sense_intronic	-0.587323	4.97395	-5.93224	1.05416e-05	0.000273491
ENSG00000237996	RP11-258A12.3	sense_intronic	-0.799465	5.40045	-5.93076	1.05747e-05	0.000273739
ENSG00000231943	AL078621.4	lincRNA	-0.365207	4.22615	-5.92705	1.06584e-05	0.000274679
ENSG00000249085	CTD-2631K10.1	antisense	-0.498312	4.09774	-5.92763	1.06454e-05	0.000274679
ENSG00000242268	RP11-368I23.2	lincRNA	-1.08907	5.53853	-5.92509	1.0703e-05	0.000275217
ENSG00000255240	RP11-142C4.6	processed_transcript	-0.557822	3.91784	-5.91922	1.08376e-05	0.000278061
ENSG00000226012	AP001434.2	lincRNA	0.479371	3.9138	5.91428	1.09519e-05	0.000280373
ENSG00000196756	RP4-564F22.2	lincRNA	0.645525	5.85186	5.90755	1.11099e-05	0.000283791
ENSG00000241577	RP11-523O18.7	processed_transcript	-0.403894	4.83631	-5.90546	1.11595e-05	0.000284433
ENSG00000235058	ZMYND10-AS1	antisense	-0.430197	4.70064	-5.90332	1.12106e-05	0.000284921
ENSG00000236212	AC009262.2	lincRNA	1.62459	5.4364	5.90157	1.12524e-05	0.000284921
ENSG00000241481	AC159540.2	lincRNA	-0.778856	5.34724	-5.90199	1.12422e-05	0.000284921
ENSG00000253706	RP11-758M4.4	processed_transcript	1.21365	6.15695	5.8911	1.15061e-05	0.000290712
ENSG00000235999	RP11-403I13.8	processed_transcript	-0.72416	5.25175	-5.88563	1.16411e-05	0.000293481
ENSG00000237411	AC003043.2	antisense	0.75946	6.00824	5.87275	1.19653e-05	0.000301
ENSG00000255029	CTD-3012A18.1	lincRNA	-0.621936	4.22781	-5.87067	1.20184e-05	0.000301682
ENSG00000249894	RP11-434D9.2	lincRNA	0.856124	8.47151	5.86727	1.21059e-05	0.000303224
ENSG00000255458	RP11-539G18.2	lincRNA	-0.240991	6.52553	-5.86522	1.2159e-05	0.000303897
ENSG00000236869	RP11-944L7.4	antisense	-0.489583	4.69109	-5.86076	1.22753e-05	0.000305487
ENSG00000254271	RP11-131N11.4	antisense	-0.534906	4.61832	-5.86149	1.22561e-05	0.000305487
ENSG00000236318	AC019117.1	lincRNA	-1.00858	4.29371	-5.8573	1.23663e-05	0.000307093
ENSG00000265369	RP11-17A19.1	lincRNA	-0.660891	3.9844	-5.8543	1.24457e-05	0.000308404
ENSG00000249241	AC195454.1	lincRNA	-0.834743	4.10555	-5.85316	1.24761e-05	0.000308497
ENSG00000230794	AF015720.3	processed_transcript	-0.380139	3.53822	-5.85164	1.25166e-05	0.000308842
ENSG00000249669	MIR143HG	lincRNA	-0.794895	5.66279	-5.84952	1.25734e-05	0.000309584
ENSG00000255418	RP11-266A24.1	lincRNA	-0.272329	3.96743	-5.84798	1.26148e-05	0.000309944
ENSG00000204164	RP11-508M1.3	processed_transcript	-0.616746	8.48351	-5.8379	1.28895e-05	0.000315797
ENSG00000255896	U47924.19	processed_transcript	0.569908	6.30355	5.83725	1.29075e-05	0.000315797
ENSG00000254288	RP11-6I2.3	processed_transcript	-0.815071	4.35683	-5.83335	1.30155e-05	0.000317771
ENSG00000254485	RP11-380O24.1	processed_transcript	-0.370374	5.0172	-5.83055	1.30935e-05	0.000319002
ENSG00000257698	RP11-620J15.3	processed_transcript	-0.957519	5.18263	-5.82498	1.32506e-05	0.000322153
ENSG00000224616	RP11-305E17.6	antisense	-1.33625	4.64405	-5.82363	1.32889e-05	0.000322408
ENSG00000259251	RP11-643M14.1	antisense	-0.560528	3.90101	-5.81605	1.35061e-05	0.000326995
ENSG00000214772	RP11-174G6.1	antisense	0.699021	3.96746	5.81381	1.3571e-05	0.000327882
ENSG00000264859	RP11-75N4.2	antisense	0.369613	3.90773	5.80947	1.36977e-05	0.000330254
ENSG00000231829	RP11-310E22.5	antisense	-0.61332	4.57928	-5.80712	1.37667e-05	0.00033123
ENSG00000258891	RP5-1021I20.5	antisense	-0.876021	4.65503	-5.80278	1.38953e-05	0.000333632
ENSG00000258954	RP11-692C24.1	lincRNA	-0.725441	3.92743	-5.80048	1.39639e-05	0.000334585
ENSG00000224959	AC017002.2	lincRNA	1.31734	5.93096	5.79836	1.40276e-05	0.000335418
ENSG00000212663	RP1-122K4.3	lincRNA	-0.745305	3.6402	-5.79716	1.40634e-05	0.000335583
ENSG00000249776	RP11-133F8.2	lincRNA	-0.258282	4.22772	-5.78794	1.43442e-05	0.000341581
ENSG00000251377	RP11-18H21.3	lincRNA	0.327467	4.12598	5.78642	1.43909e-05	0.000341991
ENSG00000241158	ADAMTS9-AS1	processed_transcript	-0.825604	4.23747	-5.78415	1.44613e-05	0.00034296
ENSG00000249631	RP11-281P23.2	lincRNA	-0.537365	3.87575	-5.77592	1.47185e-05	0.000348348
ENSG00000253893	RP11-556O5.5	antisense	-0.789588	5.72643	-5.77201	1.48427e-05	0.000350572
ENSG00000254680	RP11-265D17.2	antisense	0.767395	4.64666	5.76717	1.49975e-05	0.000353507
ENSG00000229931	RP1-151F17.1	antisense	0.329733	4.28403	5.76341	1.51189e-05	0.000355242
ENSG00000259932	CTD-2651B20.7	sense_intronic	-1.35668	5.36984	-5.763	1.51323e-05	0.000355242
ENSG00000249859	PVT1	lincRNA	0.884573	5.85217	5.75926	1.52543e-05	0.000357383
ENSG00000258364	RP11-536C10.16	lincRNA	0.36429	4.71429	5.75829	1.52863e-05	0.000357409
ENSG00000224081	RP11-86H7.1	processed_transcript	-0.557183	5.22151	-5.75644	1.5347e-05	0.000357696
ENSG00000232986	RP11-179A7.2	lincRNA	-0.405207	4.4986	-5.75604	1.53602e-05	0.000357696
ENSG00000248268	CTC-499J9.1	antisense	1.00853	5.70018	5.75437	1.54153e-05	0.000358259
ENSG00000224113	RP5-837J1.2	processed_transcript	-0.702602	6.34522	-5.74625	1.56866e-05	0.000363202
ENSG00000244054	LINC00539	processed_transcript	-0.386384	5.15552	-5.74613	1.56906e-05	0.000363202
ENSG00000004142	POLDIP2	processed_transcript	0.675379	6.89872	5.74073	1.58737e-05	0.000366709
ENSG00000225670	CTA-134P22.2	antisense	-0.489529	4.42635	-5.73089	1.6213e-05	0.000373801
ENSG00000232584	RP11-397O8.4	processed_transcript	-1.05433	5.43957	-5.72281	1.64974e-05	0.000379605
ENSG00000229321	AC008269.2	lincRNA	-0.883403	4.22898	-5.71461	1.67908e-05	0.000385591
ENSG00000236164	RP11-268F1.3	lincRNA	-0.450078	3.71543	-5.71168	1.68971e-05	0.000387264
ENSG00000224958	PGM5-AS1	lincRNA	-0.449251	4.53903	-5.70925	1.69858e-05	0.000387764
ENSG00000237485	SGOL1-AS1	antisense	0.654335	4.50663	5.70988	1.69626e-05	0.000387764
ENSG00000239204	AC002992.4	processed_transcript	-1.58903	4.90837	-5.70781	1.70386e-05	0.000388205
ENSG00000253629	KB-1107E3.1	antisense	-0.587368	4.13106	-5.69795	1.7404e-05	0.000395754
ENSG00000240256	MAGI1-IT1	processed_transcript	-0.816251	5.00539	-5.695	1.75153e-05	0.000397505
ENSG00000259134	RP11-398J10.1	lincRNA	-0.636059	3.79872	-5.68287	1.79792e-05	0.000407237
ENSG00000235830	SRGAP3-AS4	lincRNA	-0.342412	4.20963	-5.67947	1.81114e-05	0.00040943
ENSG00000237877	AC097500.2	lincRNA	-0.706016	5.06745	-5.66915	1.85192e-05	0.000417836
ENSG00000244599	C10orf43	processed_transcript	0.945826	6.62947	5.65831	1.89572e-05	0.00042606
ENSG00000255449	RP11-91P24.6	processed_transcript	-0.482824	3.9427	-5.65899	1.89294e-05	0.00042606
ENSG00000223701	RP11-244K5.1	processed_transcript	-0.479928	3.9301	-5.64751	1.94048e-05	0.000435276
ENSG00000234773	CTD-2666L21.1	lincRNA	-0.29891	4.76737	-5.64587	1.94737e-05	0.000435977
ENSG00000250357	RP11-503L19.1	lincRNA	-0.580369	3.49376	-5.63467	1.99508e-05	0.000445799
ENSG00000243952	RP11-392M18.5	processed_transcript	1.06762	5.90785	5.63248	2.00453e-05	0.000447048
ENSG00000227695	DNMBP-AS1	antisense	-0.81322	4.06665	-5.62992	2.01567e-05	0.000448671
ENSG00000245849	CTD-2339L15.1	lincRNA	-0.555433	5.32398	-5.62346	2.04403e-05	0.000454112
ENSG00000258809	CTD-2555O16.1	lincRNA	-0.822926	4.30115	-5.60678	2.11913e-05	0.000469896
ENSG00000241151	RP11-454C18.1	lincRNA	-0.813822	3.88066	-5.60378	2.13296e-05	0.000472059
ENSG00000228671	RP11-109A6.4	lincRNA	-0.449815	4.17371	-5.59877	2.1562e-05	0.000476294
ENSG00000231496	RP1-251M9.2	lincRNA	-0.798422	4.26029	-5.59494	2.17418e-05	0.000479352
ENSG00000260912	RP11-363E7.4	sense_overlapping	-0.631437	5.02966	-5.58776	2.20827e-05	0.000485946
ENSG00000260772	RP11-311C24.1	3prime_overlapping_ncrna	-0.566462	9.1512	-5.58653	2.21415e-05	0.000486317
ENSG00000261254	RP4-714D9.5	sense_overlapping	-0.808665	5.35746	-5.58239	2.23413e-05	0.000489777
ENSG00000159712	ANKRD18CP	processed_transcript	-1.1757	5.75741	-5.57528	2.26879e-05	0.000496438
ENSG00000223537	RP5-919F19.5	antisense	-0.468957	3.55637	-5.57303	2.27991e-05	0.00049793
ENSG00000245685	AF146191.4	lincRNA	-0.388277	5.01279	-5.56967	2.29659e-05	0.000500631
ENSG00000259711	CTD-3032H12.2	lincRNA	-0.435538	3.72359	-5.56368	2.32662e-05	0.000506225
ENSG00000242861	RP11-285F7.2	processed_transcript	-0.714081	5.27437	-5.55715	2.35983e-05	0.000512491
ENSG00000242791	RP11-651P23.5	lincRNA	-0.671119	4.84787	-5.55448	2.37355e-05	0.000514506
ENSG00000257613	RP11-320P7.1	processed_transcript	-0.989986	4.4453	-5.54939	2.39994e-05	0.000519255
ENSG00000235795	RP11-421L21.2	antisense	-0.411358	4.1452	-5.54295	2.43375e-05	0.000525572
ENSG00000241359	SYNPR-AS1	antisense	-1.00611	4.15669	-5.5421	2.4382e-05	0.000525572
ENSG00000224078	SNHG14	antisense	-0.416759	4.53465	-5.53973	2.45083e-05	0.000527315
ENSG00000229127	AC007038.7	antisense	-0.766166	5.60616	-5.5388	2.45577e-05	0.000527399
ENSG00000249348	UGDH-AS1	antisense	-0.363883	5.41695	-5.53593	2.47112e-05	0.000529716
ENSG00000258623	CTD-2325P2.3	antisense	-0.923646	4.63811	-5.53192	2.49274e-05	0.000533363
ENSG00000237361	RP11-269C23.3	lincRNA	-0.639877	4.07697	-5.53049	2.50052e-05	0.000534043
ENSG00000226900	RP11-432J24.5	lincRNA	-0.281581	4.27666	-5.51917	2.56284e-05	0.000545344
ENSG00000242288	RP11-464F9.1	processed_transcript	-0.470389	7.82553	-5.51923	2.5625e-05	0.000545344
ENSG00000213468	RP11-453F18__B.1	processed_transcript	1.39095	5.01935	5.50752	2.62859e-05	0.000558311
ENSG00000239213	RP11-85F14.5	antisense	0.749724	5.5196	5.50263	2.65675e-05	0.000563259
ENSG00000204584	RP11-304F15.3	antisense	-0.511969	4.67156	-5.49563	2.69754e-05	0.000570864
ENSG00000241489	AF011889.5	processed_transcript	-0.751028	7.06424	-5.48868	2.73865e-05	0.000578508
ENSG00000224595	AC073626.2	antisense	-0.541886	3.88067	-5.47844	2.80046e-05	0.000586226
ENSG00000228697	RP5-968D22.1	lincRNA	0.549394	3.596	5.47995	2.79125e-05	0.000586226
ENSG00000228741	RP11-309I15.1	lincRNA	-1.38224	5.13126	-5.47907	2.79659e-05	0.000586226
ENSG00000253872	RP11-90D11.1	lincRNA	-0.476966	4.07047	-5.4798	2.79215e-05	0.000586226
ENSG00000266753	RP11-690G19.3	lincRNA	-0.330206	5.83661	-5.47935	2.79493e-05	0.000586226
ENSG00000241456	RP4-555L14.4	antisense	0.220731	3.48664	5.47713	2.80849e-05	0.000586849
ENSG00000227857	RP4-533D7.5	antisense	-0.452962	3.94694	-5.4747	2.82337e-05	0.000587838
ENSG00000251412	AC006296.1	lincRNA	-0.315965	4.16368	-5.47482	2.82263e-05	0.000587838
ENSG00000229065	RP11-80I15.4	antisense	-0.497157	8.76005	-5.46837	2.8626e-05	0.000594939
ENSG00000225548	AC098973.2	lincRNA	1.04609	5.1829	5.46039	2.9129e-05	0.000604309
ENSG00000232931	LINC00342	lincRNA	-1.1751	6.37046	-5.45535	2.94508e-05	0.000609893
ENSG00000245812	RP11-175K6.1	lincRNA	-0.230366	4.87079	-5.45453	2.95033e-05	0.000609893
ENSG00000246662	LINC00535	lincRNA	-0.32491	3.94469	-5.44879	2.98751e-05	0.00061648
ENSG00000251613	CTC-347C20.1	lincRNA	-0.443317	3.91271	-5.44588	3.00655e-05	0.000619306
ENSG00000196096	AC079610.2	lincRNA	-0.570788	4.73583	-5.44478	3.0138e-05	0.0006197
ENSG00000262879	RP11-156P1.3	lincRNA	-0.55911	6.45107	-5.44204	3.03191e-05	0.00062232
ENSG00000255910	RP11-405A12.2	processed_transcript	-0.279981	5.30147	-5.43854	3.05513e-05	0.000623774
ENSG00000258667	RP11-618G20.2	lincRNA	1.10401	5.65351	5.43995	3.04574e-05	0.000623774
ENSG00000259886	U82695.10	lincRNA	0.303029	3.27307	5.43898	3.0522e-05	0.000623774
ENSG00000239467	AC007405.6	lincRNA	-0.983275	4.53338	-5.42611	3.13924e-05	0.000639821
ENSG00000226197	RP11-536O18.1	lincRNA	-0.636826	4.04951	-5.42528	3.14495e-05	0.000639859
ENSG00000258553	RP11-16B13.1	antisense	-0.390063	4.20871	-5.42238	3.16492e-05	0.000642795
ENSG00000226200	RP11-50E11.3	antisense	-0.587952	5.12381	-5.41317	3.22929e-05	0.000652441
ENSG00000254540	CTD-2140G10.4	antisense	0.568746	4.36	5.41349	3.22707e-05	0.000652441
ENSG00000259604	RP11-66B24.1	lincRNA	-0.462882	4.01317	-5.41376	3.22516e-05	0.000652441
ENSG00000223754	AC008073.9	antisense	-0.350395	4.3771	-5.395	3.36024e-05	0.000675367
ENSG00000231768	RP5-855F14.1	lincRNA	-0.408629	4.05401	-5.3963	3.3507e-05	0.000675367
ENSG00000237460	RP11-233E12.1-001	lincRNA	-0.364782	3.68313	-5.39545	3.35694e-05	0.000675367
ENSG00000226091	RP11-90D4.2	processed_transcript	-0.390535	4.98589	-5.39413	3.36663e-05	0.000675482
ENSG00000234661	CHL1-AS1	antisense	-0.431876	5.02198	-5.39095	3.39018e-05	0.000679032
ENSG00000196696	PDXDC2P	processed_transcript	-0.579388	8.31956	-5.38552	3.43068e-05	0.000683043
ENSG00000229980	TOB1-AS1	lincRNA	-0.257434	5.43442	-5.38549	3.43095e-05	0.000683043
ENSG00000235344	hsa-mir-107	processed_transcript	-0.367519	3.2716	-5.3865	3.42339e-05	0.000683043
ENSG00000238185	RP11-252M21.6	antisense	-0.319779	3.78274	-5.38433	3.43966e-05	0.000683043
ENSG00000267272	RP5-1052I5.1	lincRNA	-0.511271	4.5046	-5.38484	3.43581e-05	0.000683043
ENSG00000244055	AC007566.10	processed_transcript	-0.505909	6.13116	-5.3726	3.5292e-05	0.000698856
ENSG00000254459	RP11-91P24.7	processed_transcript	-0.359891	5.11594	-5.37232	3.53134e-05	0.000698856
ENSG00000237543	RP11-58A12.3	lincRNA	-0.41899	4.0621	-5.36925	3.55517e-05	0.000702374
ENSG00000204666	CTD-2126E3.1	lincRNA	-0.337897	3.38319	-5.36542	3.58515e-05	0.000707091
ENSG00000265933	LINC00668	lincRNA	0.470413	4.39761	5.36437	3.59344e-05	0.000707523
ENSG00000254370	RP11-181B11.1	sense_intronic	-0.54785	4.19926	-5.35863	3.6389e-05	0.000714714
ENSG00000255455	RP11-890B15.3	lincRNA	-0.923349	5.64119	-5.35821	3.64228e-05	0.000714714
ENSG00000245248	RP11-305N23.1	antisense	-0.475951	5.36489	-5.35734	3.64926e-05	0.000714873
ENSG00000255989	RP11-711M9.1	lincRNA	0.562674	5.94092	5.34935	3.7137e-05	0.00072627
ENSG00000231365	RP11-418J17.1	antisense	-0.48771	4.76542	-5.33754	3.81123e-05	0.000742838
ENSG00000235236	RP13-131K19.1	antisense	-0.407402	4.182	-5.33805	3.80694e-05	0.000742838
ENSG00000228028	AC069257.8	antisense	0.969492	5.32217	5.33571	3.82659e-05	0.00074458
ENSG00000223343	RP13-131K19.2	antisense	-0.652601	4.62342	-5.33324	3.84735e-05	0.000747365
ENSG00000245025	RP11-875O11.1	lincRNA	-0.339511	4.85211	-5.32609	3.90824e-05	0.000757924
ENSG00000233464	RP11-133I21.2	antisense	-0.273844	3.7371	-5.32104	3.95186e-05	0.00076463
ENSG00000234393	RP11-211N11.5	antisense	-0.563707	4.17006	-5.32056	3.956e-05	0.00076463
ENSG00000248445	CTB-118N6.3	antisense	-0.425009	4.62892	-5.31492	4.00534e-05	0.000772878
ENSG00000255448	RP1-59M18.2	processed_transcript	-0.372518	4.61703	-5.31368	4.01621e-05	0.000773688
ENSG00000228791	AC012087.2	lincRNA	-0.332356	3.92806	-5.31081	4.04163e-05	0.000774724
ENSG00000236263	RP11-263K19.6	antisense	0.619076	5.13725	5.31206	4.03053e-05	0.000774724
ENSG00000257647	RP11-701H24.3	lincRNA	-0.380684	4.49777	-5.31127	4.0376e-05	0.000774724
ENSG00000259641	RP11-279F6.3	processed_transcript	-0.448924	3.72249	-5.30925	4.05556e-05	0.000776111
ENSG00000236738	AC114499.1	antisense	-0.471799	3.82052	-5.30612	4.08348e-05	0.000777255
ENSG00000248019	FAM13A-AS1	antisense	-0.545664	5.34821	-5.30778	4.06863e-05	0.000777255
ENSG00000250487	RP11-43D2.6	processed_transcript	-1.05524	6.90437	-5.30575	4.0868e-05	0.000777255
ENSG00000253554	RP11-32K4.1	antisense	0.386355	4.51451	5.30558	4.08835e-05	0.000777255
ENSG00000235703	RP13-507I23.1	lincRNA	-0.746032	5.69022	-5.30437	4.09924e-05	0.000778051
ENSG00000245105	A2M-AS1	lincRNA	-0.604987	4.95294	-5.3031	4.11076e-05	0.000778963
ENSG00000223346	RP11-348I14.4	lincRNA	-1.03459	5.00579	-5.3019	4.12162e-05	0.000779746
ENSG00000228950	AC023137.2	lincRNA	-0.302977	3.88014	-5.30015	4.13747e-05	0.000781469
ENSG00000261788	RP11-480G7.1	lincRNA	-0.762106	3.68564	-5.29546	4.18032e-05	0.000788279
ENSG00000232073	RP1-302D9.3	antisense	-0.486854	3.64415	-5.28739	4.25527e-05	0.000799947
ENSG00000256473	RP11-437F6.1	antisense	-0.608329	4.22729	-5.28731	4.25599e-05	0.000799947
ENSG00000224409	RP11-114B7.6	antisense	0.492557	5.03845	5.28565	4.27157e-05	0.000801576
ENSG00000254929	RP11-144G6.12	processed_transcript	-0.560763	8.16103	-5.28308	4.29577e-05	0.000804814
ENSG00000231993	RP1-85F18.5	lincRNA	-0.276164	4.61394	-5.28129	4.31274e-05	0.000805678
ENSG00000234459	AC002064.4	antisense	-0.610561	4.75324	-5.28113	4.31427e-05	0.000805678
ENSG00000232222	RP3-434O14.8	processed_transcript	1.4125	8.21405	5.2776	4.34791e-05	0.000810655
ENSG00000256940	RP11-783K16.5	antisense	0.411257	4.64249	5.27467	4.37603e-05	0.000814588
ENSG00000226237	RP11-276H19.1	lincRNA	-0.55548	4.34811	-5.26892	4.43178e-05	0.000822326
ENSG00000251330	CTD-2283N19.1	antisense	-0.466702	8.13341	-5.26943	4.42676e-05	0.000822326
ENSG00000253190	AC084082.3	lincRNA	-0.377535	4.25253	-5.26621	4.45831e-05	0.000825926
ENSG00000232721	RP11-403I13.5	lincRNA	-0.327895	3.8314	-5.26369	4.48315e-05	0.000829204
ENSG00000253811	CTD-2363C16.1	antisense	-0.321221	5.88329	-5.26288	4.49112e-05	0.000829355
ENSG00000264215	RP11-283C24.1	lincRNA	1.09075	4.77852	5.26182	4.50161e-05	0.00082997
ENSG00000229454	RP11-202I11.2	lincRNA	-0.332722	3.76224	-5.25746	4.54502e-05	0.000836644
ENSG00000234635	RP11-9E13.2	lincRNA	-0.656974	4.5942	-5.25196	4.60043e-05	0.000845503
ENSG00000233409	FANK1-AS1	antisense	-0.551765	3.87416	-5.24631	4.6581e-05	0.000854746
ENSG00000227719	AC006042.6	antisense	-0.260177	3.8068	-5.23423	4.7838e-05	0.000875043
ENSG00000254554	RP11-351I24.1	antisense	0.616996	3.85287	5.23429	4.78323e-05	0.000875043
ENSG00000231393	RP11-331F9.3	antisense	-0.395257	4.22914	-5.21319	5.01115e-05	0.000915186
ENSG00000260498	RP4-536B24.4	processed_transcript	0.177897	3.52991	5.21145	5.03043e-05	0.000917262
ENSG00000261618	RP11-79H23.3	lincRNA	-1.07827	4.87219	-5.20768	5.07245e-05	0.000923472
ENSG00000234026	RP11-310E22.4	lincRNA	-0.533723	4.99183	-5.20489	5.10389e-05	0.000926288
ENSG00000236163	RP11-501I18.2	sense_intronic	-0.563954	5.43715	-5.20507	5.10183e-05	0.000926288
ENSG00000245281	CTD-2547L16.1	lincRNA	-0.246438	4.53477	-5.19855	5.17582e-05	0.000937874
ENSG00000224478	RP11-13P5.1	lincRNA	-0.248136	3.81341	-5.19279	5.24206e-05	0.000948396
ENSG00000263164	RP11-333E1.2	lincRNA	-0.608592	6.0406	-5.18895	5.28674e-05	0.00095499
ENSG00000215889	SKINTL	lincRNA	-0.378093	3.91544	-5.1809	5.38164e-05	0.00097062
ENSG00000228648	RP11-568A7.2	lincRNA	-0.471787	3.88583	-5.17509	5.45125e-05	0.000981649
ENSG00000224822	THRB-IT1	sense_intronic	-0.868229	4.74251	-5.16991	5.51409e-05	0.00098989
ENSG00000230730	AC074011.2	antisense	-0.663724	4.04641	-5.16998	5.51328e-05	0.00098989
ENSG00000261175	CTD-2015G9.2	processed_transcript	-0.7764	4.71923	-5.16082	5.6261e-05	0.00100844
ENSG00000240050	RP1-93H18.1	processed_transcript	-0.917896	4.64712	-5.14884	5.77722e-05	0.00103393
ENSG00000224675	AC009227.2	antisense	-0.236063	4.88829	-5.14477	5.82959e-05	0.00103883
ENSG00000242349	NPPA-AS1	antisense	-0.357825	4.59452	-5.14566	5.81814e-05	0.00103883
ENSG00000255233	RP11-755E23.3	lincRNA	-0.463658	4.1287	-5.14462	5.83151e-05	0.00103883
ENSG00000237978	RP11-385J1.2	lincRNA	1.11145	5.64698	5.14296	5.85298e-05	0.00104106
ENSG00000249882	RP11-665I14.1	lincRNA	-0.291088	4.09532	-5.14028	5.88784e-05	0.00104566
ENSG00000203739	RP11-296O14.3	antisense	-0.418525	4.69662	-5.13533	5.95267e-05	0.00105555
ENSG00000260417	CTD-2542L18.1	sense_overlapping	-0.30747	7.03533	-5.13331	5.97942e-05	0.00105868
ENSG00000262880	RP11-104H15.7	processed_transcript	0.762327	4.47909	5.13097	6.01054e-05	0.00106256
ENSG00000100181	TPTEP1	lincRNA	-0.918442	5.88815	-5.12613	6.07529e-05	0.00107075
ENSG00000264443	RP4-594I10.3	lincRNA	-0.342977	4.29218	-5.12675	6.067e-05	0.00107075
ENSG00000250312	ZNF718	lincRNA	-0.777205	5.84776	-5.1233	6.11352e-05	0.00107585
ENSG00000259969	RP11-999E24.3	sense_overlapping	-0.440757	3.70994	-5.11862	6.17723e-05	0.00108542
ENSG00000258400	RP11-831F12.2	antisense	-0.254791	6.69052	-5.10297	6.39548e-05	0.00112206
ENSG00000248275	CTC-338M12.3	antisense	-0.27304	5.14239	-5.09825	6.46283e-05	0.00113148
ENSG00000254967	RP11-680F20.6	processed_transcript	-0.330067	4.74018	-5.09784	6.46868e-05	0.00113148
ENSG00000237424	FOXD2-AS1	antisense	0.525048	4.31125	5.09664	6.48594e-05	0.00113243
ENSG00000241769	AF011889.4	processed_transcript	-0.99924	6.18637	-5.09562	6.50052e-05	0.00113243
ENSG00000263789	RP11-45M22.6	lincRNA	-0.809636	6.39099	-5.09543	6.50337e-05	0.00113243
ENSG00000226433	AP000290.7	antisense	-0.313769	4.18962	-5.08941	6.59074e-05	0.00114592
ENSG00000205054	AC009236.1	lincRNA	-0.247818	4.03745	-5.08193	6.70111e-05	0.00116337
ENSG00000225160	RP4-760C5.2	lincRNA	-0.725827	4.64647	-5.076	6.79003e-05	0.00117704
ENSG00000267284	RP11-397A16.1	lincRNA	1.49915	4.11254	5.07272	6.83957e-05	0.00118386
ENSG00000230937	MIR205HG	lincRNA	1.89671	9.0165	5.06878	6.89967e-05	0.00118914
ENSG00000231566	RP5-1158E12.3	lincRNA	1.19045	5.4581	5.06847	6.90444e-05	0.00118914
ENSG00000233607	AC068610.5	processed_transcript	-0.682766	4.49443	-5.06919	6.89349e-05	0.00118914
ENSG00000250280	RP11-305O6.3	sense_intronic	-0.596249	4.3942	-5.06804	6.91108e-05	0.00118914
ENSG00000230001	RP11-70J12.1	sense_intronic	-1.10334	6.59803	-5.05852	7.05882e-05	0.00121113
ENSG00000260658	RP11-368L12.1	lincRNA	1.2795	5.17823	5.05846	7.05977e-05	0.00121113
ENSG00000228775	RP5-894A10.5	lincRNA	-0.553451	4.71635	-5.05695	7.08356e-05	0.00121341
ENSG00000224049	RP11-30O15.1	lincRNA	-1.26434	4.13094	-5.05515	7.11187e-05	0.00121647
ENSG00000234233	KCNH1-IT1	sense_intronic	0.208299	4.01098	5.0462	7.25488e-05	0.0012391
ENSG00000231310	TBL1XR1-AS1	antisense	0.527338	4.39091	5.04414	7.28816e-05	0.00124295
ENSG00000254461	RP11-755F10.3	antisense	-0.393427	4.36014	-5.04293	7.30781e-05	0.00124447
ENSG00000238043	RP11-699L21.2	lincRNA	-0.278085	4.27287	-5.03866	7.37748e-05	0.0012545
ENSG00000260804	RP11-566E18.3	lincRNA	-0.460752	4.58297	-5.03545	7.43035e-05	0.00126164
ENSG00000231662	RP11-686D16.1	lincRNA	-0.224839	3.83875	-5.03376	7.45845e-05	0.00126271
ENSG00000262836	AC108004.2	lincRNA	-0.247319	3.76744	-5.03432	7.44907e-05	0.00126271
ENSG00000243701	RP11-446H18.3	lincRNA	-0.519073	4.46149	-5.0322	7.48427e-05	0.00126496
ENSG00000249885	ARHGEF38-IT1	sense_intronic	-0.759791	4.64353	-5.03165	7.49356e-05	0.00126496
ENSG00000228606	RP11-574F21.2	antisense	-0.253514	4.41948	-5.02772	7.55927e-05	0.0012742
ENSG00000260296	RP11-395I6.3	sense_overlapping	-0.510936	4.35414	-5.0259	7.59006e-05	0.00127753
ENSG00000225612	AC099552.2	lincRNA	0.396097	4.00025	5.02365	7.62806e-05	0.00128207
ENSG00000231074	HCG18	lincRNA	-0.510966	6.17278	-5.0184	7.71772e-05	0.00129526
ENSG00000212694	AC084018.1	lincRNA	-0.456457	5.91521	-5.01447	7.78556e-05	0.00130473
ENSG00000261051	RP11-274H2.5	sense_overlapping	0.734423	4.16683	5.01383	7.79666e-05	0.00130473
ENSG00000253773	KB-1047C11.2	processed_transcript	-0.752511	4.02656	-5.01234	7.82258e-05	0.00130718
ENSG00000267374	LINC00669	lincRNA	0.699326	3.96255	5.00597	7.93428e-05	0.00132394
ENSG00000250490	CTD-2324F15.2	lincRNA	-0.469215	4.15602	-5.00512	7.94943e-05	0.00132456
ENSG00000240922	LSAMP-AS1	antisense	0.390049	5.77243	4.99822	8.0726e-05	0.00134315
ENSG00000236119	AP000688.15	lincRNA	0.390885	4.07458	4.99589	8.11454e-05	0.0013482
ENSG00000224707	E2F3-IT1	sense_intronic	1.01453	5.16852	4.98466	8.32017e-05	0.00137842
ENSG00000263272	CTC-524C5.2	antisense	0.987197	8.31032	4.9848	8.31769e-05	0.00137842
ENSG00000257009	RP11-685B13.2	sense_intronic	-0.871851	4.18199	-4.98128	8.3831e-05	0.00138686
ENSG00000215304	ULK4P1	processed_transcript	-0.378445	5.91689	-4.97685	8.46631e-05	0.00139863
ENSG00000245694	CRNDE	antisense	-0.625115	6.28603	-4.96763	8.64234e-05	0.00142568
ENSG00000235257	AC093415.2	lincRNA	-0.292827	5.64039	-4.96405	8.71151e-05	0.00143505
ENSG00000253263	KB-1507C5.3	sense_intronic	-0.482608	7.17449	-4.95486	8.89202e-05	0.00146271
ENSG00000235493	AC092415.1	lincRNA	1.32197	5.92984	4.9532	8.92497e-05	0.00146605
ENSG00000196295	AC005154.6	lincRNA	-0.484088	6.33532	-4.95229	8.94321e-05	0.00146697
ENSG00000233854	POU6F2-AS2	processed_transcript	1.04474	5.51306	4.94975	8.99413e-05	0.00147268
ENSG00000255621	RP11-377D9.3	processed_transcript	0.287258	4.6084	4.94928	9.00346e-05	0.00147268
ENSG00000262086	RP11-510M2.10	sense_overlapping	-0.623485	6.39587	-4.94776	9.03407e-05	0.00147561
ENSG00000224961	RP1-278O22.1	lincRNA	0.692166	3.60452	4.94229	9.14507e-05	0.00148883
ENSG00000241313	WWTR1-AS1	processed_transcript	0.226452	4.58988	4.94188	9.15355e-05	0.00148883
ENSG00000257815	RP11-611E13.2	processed_transcript	-0.642511	4.71676	-4.94193	9.15249e-05	0.00148883
ENSG00000234928	AP000344.3	lincRNA	0.199582	4.37679	4.93481	9.29911e-05	0.00151039
ENSG00000250208	RP11-143E21.7	lincRNA	0.195958	4.42482	4.93211	9.3555e-05	0.00151742
ENSG00000230940	RP11-32B11.2	antisense	0.439327	4.30966	4.93076	9.38369e-05	0.00151818
ENSG00000244078	RP11-431I8.1	processed_transcript	0.513888	4.21721	4.93014	9.3966e-05	0.00151818
ENSG00000248995	RP11-766N7.4	lincRNA	-0.929266	4.97807	-4.93001	9.39943e-05	0.00151818
ENSG00000231023	LINC00326	lincRNA	-0.243921	3.76357	-4.92726	9.45737e-05	0.00152541
ENSG00000205231	TTLL10-AS1	antisense	-0.308337	3.88499	-4.92169	9.5757e-05	0.00154021
ENSG00000263069	CTD-2047H16.4	antisense	-0.497899	4.21031	-4.92225	9.56384e-05	0.00154021
ENSG00000226963	AC078883.4	antisense	0.820201	4.41911	4.92089	9.59296e-05	0.00154085
ENSG00000250069	CTB-131B5.2	sense_intronic	-1.19851	5.15806	-4.91834	9.64762e-05	0.00154749
ENSG00000258725	AC068831.8	antisense	0.404384	4.23473	4.91655	9.68647e-05	0.00155157
ENSG00000254427	RP11-430H10.1	lincRNA	-0.313562	3.99178	-4.91431	9.73501e-05	0.0015572
ENSG00000233452	STXBP5-AS1	lincRNA	-0.279633	4.21586	-4.91149	9.79668e-05	0.00156077
ENSG00000253395	KB-1460A1.1	lincRNA	0.349455	4.21052	4.91144	9.79769e-05	0.00156077
ENSG00000259679	CTD-2184D3.2	sense_intronic	-0.351507	8.38485	-4.91148	9.79686e-05	0.00156077
ENSG00000238197	GCFC1-AS1	lincRNA	-0.28202	4.38848	-4.90712	9.89268e-05	0.00157374
ENSG00000233261	LINC00264	lincRNA	-0.333601	4.1663	-4.90597	9.91822e-05	0.00157564
ENSG00000250033	SLC7A11-AS1	processed_transcript	0.616689	4.31039	4.90032	0.000100444	0.0015935
ENSG00000260951	RP5-978I12.1	lincRNA	-0.722999	3.49235	-4.8994	0.000100651	0.0015946
ENSG00000254691	RP11-91P24.5	antisense	-0.357127	4.1599	-4.89863	0.000100823	0.00159515
ENSG00000251598	RP11-789C2.1	lincRNA	-0.262691	5.68557	-4.89559	0.000101511	0.00160385
ENSG00000233834	AC005083.1	lincRNA	-0.397243	4.30351	-4.89037	0.000102703	0.00162047
ENSG00000226067	FAM91A2	processed_transcript	-0.48464	4.64722	-4.87758	0.000105686	0.00166527
ENSG00000237476	XXbac-B135H6.15	lincRNA	0.193936	4.17473	4.87256	0.000106881	0.00168182
ENSG00000226198	RP11-69D4.5	antisense	1.83255	4.72747	4.86743	0.000108114	0.00169857
ENSG00000236364	RP11-525G13.2	antisense	0.252048	4.23143	4.86632	0.000108385	0.00169857
ENSG00000253302	STAU2-AS1	lincRNA	-0.283703	3.72511	-4.86652	0.000108336	0.00169857
ENSG00000223695	RP4-633O19__A.1	lincRNA	0.370116	3.82461	4.86556	0.000108568	0.00169915
ENSG00000231106	AP000688.8	lincRNA	-2.4474	6.0981	-4.85376	0.000111476	0.00174231
ENSG00000237940	AC093642.3	lincRNA	-0.668748	5.05542	-4.85267	0.00011175	0.00174423
ENSG00000258768	CTD-2292M16.8	lincRNA	-0.326594	3.37996	-4.8464	0.000113331	0.00176654
ENSG00000225374	GS1-526D21.5	antisense	-0.465764	4.76041	-4.83929	0.00011515	0.00179007
ENSG00000265500	SENP3-EIF4A1	processed_transcript	0.419605	7.59432	4.83938	0.000115129	0.00179007
ENSG00000259275	RP11-522B15.3	lincRNA	-0.305722	4.31934	-4.83859	0.000115331	0.00179048
ENSG00000231170	AC002451.3	antisense	-0.314672	4.40576	-4.83494	0.00011628	0.00180281
ENSG00000224992	RP11-295G24.5	sense_intronic	-0.315561	4.18508	-4.82847	0.000117977	0.00182668
ENSG00000182057	Z83851.3	lincRNA	0.39467	4.0884	4.82294	0.000119451	0.00184457
ENSG00000233806	AC131097.3	lincRNA	-0.463846	4.92335	-4.82334	0.000119344	0.00184457
ENSG00000231312	AC007246.3	processed_transcript	-0.239266	4.78379	-4.81916	0.000120469	0.00185781
ENSG00000241073	RP4-714D9.2	processed_transcript	0.492971	4.85998	4.81806	0.000120764	0.00185989
ENSG00000237021	RP3-486I3.7	lincRNA	-0.524315	4.2672	-4.81539	0.00012149	0.00186859
ENSG00000254648	RP11-713P17.4	lincRNA	-0.420918	4.21234	-4.81063	0.000122796	0.00188617
ENSG00000237697	LINC00312	lincRNA	-1.18861	5.5392	-4.80994	0.000122985	0.00188659
ENSG00000259396	RP11-16O9.2	sense_intronic	0.290408	5.95233	4.80847	0.00012339	0.0018903
ENSG00000237990	CNTN4-AS1	antisense	-0.593696	4.02214	-4.80616	0.000124032	0.00189763
ENSG00000258924	CTB-96E2.3	processed_transcript	0.387194	5.7588	4.80419	0.000124583	0.00190354
ENSG00000234007	AC020601.1	lincRNA	0.420568	3.50034	4.80323	0.000124852	0.00190514
ENSG00000255428	RP11-794P6.1	lincRNA	-0.595381	5.26253	-4.80009	0.000125734	0.00191609
ENSG00000267110	CTD-2587H24.4	processed_transcript	-0.59057	4.71776	-4.79814	0.000126287	0.00192198
ENSG00000223745	RP4-717I23.3	processed_transcript	-0.507031	6.83141	-4.79614	0.000126854	0.00192638
ENSG00000257898	RP11-496I2.3	lincRNA	0.680935	4.19004	4.79595	0.000126908	0.00192638
ENSG00000224115	RP11-69D4.3	antisense	1.81113	4.67271	4.79393	0.000127483	0.00193258
ENSG00000233237	LINC00472	lincRNA	-0.672901	4.61603	-4.79251	0.000127893	0.00193626
ENSG00000204623	ZNRD1-AS1	antisense	-0.243802	4.76584	-4.78864	0.000129009	0.00195061
ENSG00000230606	AC159540.1	lincRNA	-0.955169	6.23028	-4.78682	0.000129535	0.00195602
ENSG00000244332	RP11-119K6.6	processed_transcript	1.17006	5.49609	4.78514	0.000130026	0.00196087
ENSG00000259457	RP11-279F6.2	lincRNA	-0.330548	3.91826	-4.78407	0.00013034	0.00196305
ENSG00000228540	IMMP2L-IT1	sense_intronic	-0.334499	4.20614	-4.78137	0.000131133	0.00197243
ENSG00000255916	RP13-895J2.7	antisense	0.268476	4.67643	4.77979	0.000131598	0.00197686
ENSG00000230479	AP000695.6	antisense	0.848286	4.52611	4.77779	0.000132189	0.00198318
ENSG00000236548	RP11-510H23.1	lincRNA	0.786961	5.95276	4.7759	0.000132752	0.00198905
ENSG00000235192	AC009495.2	lincRNA	-0.461787	4.90177	-4.77494	0.00013304	0.0019908
ENSG00000229118	AC068491.2	lincRNA	0.353869	3.8123	4.77371	0.000133407	0.00199337
ENSG00000248092	RP11-159F24.1	lincRNA	0.264025	5.01454	4.77321	0.000133556	0.00199337
ENSG00000223941	KCNMB2-IT1	sense_intronic	-0.831147	4.10726	-4.77003	0.000134515	0.0020051
ENSG00000248489	CTD-2007H13.3	processed_transcript	-0.457721	3.73883	-4.76635	0.000135632	0.00201916
ENSG00000267199	RP11-861E21.2	antisense	0.43218	4.08074	4.75879	0.000137957	0.00205114
ENSG00000237061	RP11-956J14.1	sense_intronic	-0.354789	3.69052	-4.75786	0.000138244	0.00205277
ENSG00000233429	HOTAIRM1	antisense	0.438976	4.86363	4.74901	0.000141024	0.00209138
ENSG00000259596	RP11-566K19.3	processed_transcript	0.237102	4.12911	4.74482	0.000142356	0.00210843
ENSG00000230483	AC124057.5	antisense	0.257132	5.92843	4.74389	0.000142654	0.00211016
ENSG00000232977	LINC00327	lincRNA	-0.794736	4.28675	-4.74236	0.000143147	0.00211306
ENSG00000263212	LA16c-306E5.3	processed_transcript	-1.07882	6.53444	-4.74215	0.000143215	0.00211306
ENSG00000225725	FAM66E	lincRNA	-0.515851	5.10874	-4.7406	0.000143716	0.00211507
ENSG00000249610	CTC-441N14.1	antisense	-0.480657	4.25886	-4.74102	0.000143579	0.00211507
ENSG00000250354	RP11-76G10.1	antisense	-0.241221	4.08727	-4.73917	0.000144178	0.00211917
ENSG00000254777	AC022182.1	lincRNA	-0.29615	4.41609	-4.73773	0.000144646	0.00212336
ENSG00000260948	RP11-552M11.8	sense_overlapping	-0.66757	4.59848	-4.73164	0.000146641	0.00214993
ENSG00000250899	RP11-253E3.3	lincRNA	0.317011	3.80599	4.73017	0.000147126	0.00215432
ENSG00000224855	OPA1-AS1	antisense	0.598886	4.29974	4.72638	0.000148385	0.00216776
ENSG00000229487	ALG13-AS1	antisense	-0.315242	7.51228	-4.72629	0.000148418	0.00216776
ENSG00000260160	CTC-471J1.2	sense_overlapping	-0.382229	4.4986	-4.72177	0.000149934	0.00218716
ENSG00000247844	RP11-255B23.3	lincRNA	2.36614	5.21055	4.72082	0.000150254	0.00218906
ENSG00000251611	RP11-610P16.1	lincRNA	-1.34315	5.55095	-4.7186	0.000151006	0.00219726
ENSG00000260806	RP11-872J21.3	antisense	-0.530507	4.45367	-4.71472	0.000152332	0.00221377
ENSG00000226572	SNORD57	processed_transcript	0.901653	9.77324	4.7141	0.000152544	0.00221409
ENSG00000229160	AC009229.6	lincRNA	-0.36422	7.43511	-4.7131	0.000152888	0.00221586
ENSG00000234840	RP11-399D6.2	processed_transcript	-0.502268	4.38265	-4.71263	0.000153049	0.00221586
ENSG00000257622	RP11-44N21.4	processed_transcript	0.645395	5.74876	4.71136	0.000153488	0.00221668
ENSG00000261189	RP3-512B11.3	antisense	0.788598	4.3261	4.71159	0.000153411	0.00221668
ENSG00000228649	AC005682.5	lincRNA	1.13752	5.22347	4.70759	0.000154796	0.00223217
ENSG00000235663	SAPCD1-AS1	antisense	-0.625924	4.55513	-4.70606	0.00015533	0.00223217
ENSG00000253807	RP11-93O7.5	lincRNA	-0.392203	5.58755	-4.7066	0.000155141	0.00223217
ENSG00000260214	GS1-465N13.1	sense_overlapping	-0.375116	3.89384	-4.70713	0.000154957	0.00223217
ENSG00000243628	RP11-18I14.7	processed_transcript	0.393934	4.37708	4.70438	0.000155919	0.00223787
ENSG00000261064	RP11-1000B6.3	lincRNA	-0.392773	5.84966	-4.69842	0.000158025	0.00226529
ENSG00000259359	RP11-327J17.2	lincRNA	-0.248232	3.71984	-4.69116	0.000160633	0.00229983
ENSG00000259213	CTD-2071N1.1	antisense	-0.2172	3.95765	-4.68823	0.000161696	0.00231219
ENSG00000242770	RP11-180K7.1	processed_transcript	-1.37772	5.64207	-4.68088	0.000164396	0.00234672
ENSG00000257784	RP11-630C16.1	processed_transcript	-0.199798	4.01728	-4.68056	0.000164515	0.00234672
ENSG00000231529	RP11-410C4.4	lincRNA	-0.422065	3.68233	-4.67709	0.000165804	0.0023593
ENSG00000261373	RP11-368I7.2	antisense	0.455711	4.45742	4.67722	0.000165758	0.0023593
ENSG00000260735	RP11-72I8.1	antisense	-0.485291	5.11334	-4.67398	0.000166973	0.00237303
ENSG00000223525	RABGAP1L-IT1	sense_intronic	-0.395792	6.3291	-4.67173	0.000167819	0.00238213
ENSG00000263917	RP11-53I6.2	processed_transcript	-0.689311	5.32474	-4.66412	0.000170725	0.00242041
ENSG00000244383	RP11-475O23.3	antisense	-0.254098	5.87922	-4.66043	0.000172152	0.00243766
ENSG00000253853	GS1-57L11.1	lincRNA	-0.573572	5.52063	-4.65827	0.000172991	0.0024377
ENSG00000254977	AC004878.8	antisense	0.298267	3.86199	4.65826	0.000172996	0.0024377
ENSG00000258604	AL161668.5	lincRNA	-0.482306	4.89303	-4.65779	0.00017318	0.0024377
ENSG00000258815	RP11-408B11.2	lincRNA	0.703604	7.56125	4.65772	0.000173205	0.0024377
ENSG00000258964	RP11-618G20.1	processed_transcript	0.950636	8.63113	4.6586	0.00017286	0.0024377
ENSG00000248491	RP11-125O18.1	lincRNA	-0.344057	4.61014	-4.65695	0.000173507	0.00243898
ENSG00000235117	RP11-229P13.20	antisense	-0.30272	5.57035	-4.65468	0.000174398	0.00244557
ENSG00000254641	RP11-732A19.2	processed_transcript	-0.434657	4.6404	-4.65478	0.000174358	0.00244557
ENSG00000257989	RP1-288H2.2	processed_transcript	-0.296323	4.33071	-4.65314	0.000175003	0.00245109
ENSG00000236901	MIR600HG	sense_intronic	-0.645397	4.51635	-4.65094	0.000175874	0.00246033
ENSG00000240032	RP11-274H2.3	antisense	0.745063	4.91572	4.64726	0.00017734	0.00247497
ENSG00000261451	RP11-981G7.1	sense_overlapping	-0.315851	5.26897	-4.64724	0.000177347	0.00247497
ENSG00000231421	AC006050.2	processed_transcript	0.192125	3.65355	4.63557	0.00018208	0.00253399
ENSG00000231534	FBXO36-IT1	sense_intronic	-0.393041	3.43671	-4.6352	0.000182232	0.00253399
ENSG00000260855	RP11-439E19.10	antisense	-0.362734	4.2425	-4.63531	0.000182187	0.00253399
ENSG00000235245	RP11-122K13.12	antisense	-0.286771	8.84005	-4.63447	0.000182531	0.00253511
ENSG00000245385	RP11-334E6.10	antisense	0.3261	4.36856	4.63226	0.000183444	0.00254473
ENSG00000260027	RP11-357H14.19	processed_transcript	0.330354	4.3384	4.62575	0.000186157	0.00257929
ENSG00000224972	RP11-403H13.1	processed_transcript	-0.348508	4.69088	-4.62414	0.000186839	0.00258256
ENSG00000248166	AC008984.2	processed_transcript	-0.32397	4.33929	-4.62465	0.000186623	0.00258256
ENSG00000260493	RP11-219B4.7	antisense	-0.500737	4.12918	-4.62036	0.000188439	0.00260158
ENSG00000259607	CTD-2647L4.5	antisense	-0.476074	5.13963	-4.61714	0.000189814	0.00261745
ENSG00000267002	RP11-242D8.1	lincRNA	-0.491776	5.61116	-4.61337	0.000191435	0.00263666
ENSG00000225332	AC093865.1	processed_transcript	-1.33907	5.27823	-4.6011	0.000196813	0.00270752
ENSG00000257152	RP11-571M6.13	processed_transcript	0.468655	4.12524	4.5968	0.000198735	0.00273072
ENSG00000239994	RP11-169N13.4	antisense	-0.512204	3.9466	-4.59065	0.000201515	0.00276564
ENSG00000236451	AC067956.1	lincRNA	-0.390132	3.75302	-4.58563	0.000203812	0.00278399
ENSG00000237807	RP11-400K9.4	lincRNA	-1.51965	5.5732	-4.58704	0.000203164	0.00278399
ENSG00000251076	RP11-526F3.1	antisense	-0.539732	3.87409	-4.58591	0.000203684	0.00278399
ENSG00000253347	CTD-2026D20.2	antisense	-0.476567	4.65967	-4.58633	0.000203493	0.00278399
ENSG00000224251	RP11-499O7.7	antisense	1.48872	5.51592	4.58416	0.000204491	0.00278998
ENSG00000258478	RP11-232C2.1	antisense	-0.299235	3.47786	-4.58162	0.00020567	0.00280277
ENSG00000233895	RP1-122P22.2	lincRNA	-0.430683	5.72283	-4.58002	0.000206411	0.00280957
ENSG00000250945	RP11-810P8.1	lincRNA	-0.572799	4.18971	-4.57832	0.000207209	0.00281712
ENSG00000251432	RP11-420A23.1	lincRNA	-0.552652	4.643	-4.57763	0.000207532	0.00281821
ENSG00000237126	AC073254.1	antisense	-0.318472	4.12157	-4.57422	0.000209137	0.00283491
ENSG00000249381	LINC00500	lincRNA	-0.263754	5.93576	-4.57398	0.000209251	0.00283491
ENSG00000257452	RP1-71H24.1	antisense	0.421387	4.67058	4.57053	0.000210891	0.00285379
ENSG00000225806	RP1-309F20.3	antisense	-0.354635	3.88196	-4.56894	0.000211647	0.00286069
ENSG00000240875	RP11-392A22.2	lincRNA	-0.574787	4.25439	-4.56673	0.000212709	0.0028717
ENSG00000232754	RP1-85F18.6	antisense	-0.388354	4.37941	-4.56439	0.000213837	0.00288356
ENSG00000225930	AC026150.5	lincRNA	0.340829	4.18221	4.56307	0.000214474	0.00288659
ENSG00000234022	AC008278.2	antisense	-0.592949	4.23918	-4.5629	0.000214559	0.00288659
ENSG00000253768	CTB-33O18.1	lincRNA	-0.399024	4.52552	-4.55925	0.000216336	0.00290712
ENSG00000238039	AF011889.2	processed_transcript	-0.896198	6.29578	-4.55223	0.000219798	0.00294942
ENSG00000246859	STARD4-AS1	lincRNA	0.477231	4.27746	4.55184	0.000219992	0.00294942
ENSG00000233899	RP4-742C19.8	processed_transcript	-0.39479	4.22434	-4.54777	0.000222025	0.00297324
ENSG00000250027	RP11-563E2.2	antisense	-0.252013	3.68842	-4.54595	0.000222944	0.0029821
ENSG00000249196	RP11-669N7.2	lincRNA	-0.212052	4.18546	-4.54156	0.000225164	0.00300769
ENSG00000260787	RP11-797A18.4	lincRNA	-0.496377	4.121	-4.54115	0.000225376	0.00300769
ENSG00000241107	RP11-455B2.7	processed_transcript	-0.430038	4.16163	-4.53729	0.000227352	0.00303057
ENSG00000228084	RP5-884G6.2	antisense	-0.232931	4.19151	-4.53236	0.000229903	0.00306076
ENSG00000234646	RP4-753D10.3	processed_transcript	-0.249028	3.74446	-4.53189	0.000230145	0.00306076
ENSG00000228139	GS1-421I3.4	lincRNA	-0.503564	3.76341	-4.52915	0.000231581	0.00307633
ENSG00000255071	SAA2-SAA4	processed_transcript	-1.64754	5.48069	-4.52852	0.000231908	0.00307716
ENSG00000246250	RP11-613D13.5	antisense	-0.361258	3.88691	-4.52489	0.000233822	0.00309901
ENSG00000266385	RP11-227G15.8	lincRNA	-0.626408	4.61304	-4.51954	0.00023667	0.00313318
ENSG00000261671	RP11-573G6.6	lincRNA	-0.42027	3.67103	-4.51781	0.000237597	0.00314186
ENSG00000247796	CTD-2366F13.1	lincRNA	-0.359119	4.28711	-4.51678	0.000238154	0.00314206
ENSG00000250961	CTD-2023N9.1	processed_transcript	-0.218158	4.00816	-4.51719	0.000237933	0.00314206
ENSG00000262657	RP11-170L3.8	3prime_overlapping_ncrna	0.598277	7.61138	4.51586	0.000238651	0.00314505
ENSG00000230729	RP11-296L22.8	antisense	-0.679928	4.65677	-4.51394	0.000239688	0.00315033
ENSG00000233346	RP11-324O2.4	antisense	-0.337267	4.77199	-4.51459	0.000239338	0.00315033
ENSG00000250763	RP11-974F13.6	processed_transcript	-0.840225	5.91303	-4.51361	0.000239868	0.00315033
ENSG00000246263	KB-431C1.4	antisense	-0.239484	4.80224	-4.51292	0.000240245	0.00315172
ENSG00000224318	CHL1-AS2	processed_transcript	-0.322447	3.82529	-4.51178	0.000240863	0.00315626
ENSG00000231533	RP1-232L24.3	lincRNA	-0.331704	3.82499	-4.50818	0.000242833	0.00317819
ENSG00000251267	RP1-5O6.6	processed_transcript	0.226907	4.59074	4.50773	0.000243085	0.00317819
ENSG00000231485	RP4-535B20.1	lincRNA	-0.275849	6.29487	-4.50423	0.000245017	0.00319984
ENSG00000231779	RP4-594I10.2	lincRNA	-0.580921	4.83205	-4.49932	0.000247758	0.00322837
ENSG00000254733	RP11-317J19.1	processed_transcript	-0.250201	3.81595	-4.49963	0.000247585	0.00322837
ENSG00000228793	RP1-223B1.1	lincRNA	-0.399719	3.4521	-4.49692	0.000249106	0.00324229
ENSG00000259348	RP11-4G2.1	lincRNA	-0.392996	4.13821	-4.49298	0.00025134	0.0032677
ENSG00000266912	CTC-325H20.2	lincRNA	-0.640289	5.48628	-4.48918	0.00025351	0.00329223
ENSG00000253220	RP11-103H7.2	lincRNA	0.268451	3.92076	4.48564	0.000255553	0.00331505
ENSG00000256552	RP11-113C12.3	processed_transcript	-0.868547	5.24748	-4.4831	0.000257029	0.00333047
ENSG00000260464	RP4-561L24.3	lincRNA	-0.272099	3.80526	-4.47883	0.000259524	0.00335905
ENSG00000231764	DLX6-AS1	antisense	0.618065	3.83325	4.47661	0.000260834	0.00337223
ENSG00000228203	RNF144A-AS1	lincRNA	0.353726	3.96143	4.47082	0.00026428	0.00340918
ENSG00000251364	CTD-2516F10.2	processed_transcript	-0.332579	5.26242	-4.471	0.000264174	0.00340918
ENSG00000239774	RP11-496B10.3	processed_transcript	-0.490422	3.75051	-4.46864	0.000265587	0.00341839
ENSG00000249797	CTD-3179P9.1	lincRNA	-0.276228	3.96018	-4.46849	0.000265676	0.00341839
ENSG00000259850	RP11-45M22.1	lincRNA	-0.642849	5.96225	-4.46816	0.000265878	0.00341839
ENSG00000224505	AC002117.1	antisense	-0.718535	6.46036	-4.46678	0.000266713	0.0034212
ENSG00000228288	KDM5B-AS1	antisense	0.453247	4.20186	4.46669	0.000266766	0.0034212
ENSG00000253414	RP11-150O12.6	sense_intronic	-0.515127	4.22088	-4.46633	0.000266982	0.0034212
ENSG00000229033	RP5-931E15.2	lincRNA	0.382759	6.26389	4.46485	0.00026788	0.00342892
ENSG00000237380	HOXD-AS2	antisense	0.175815	4.3878	4.4628	0.000269127	0.00344108
ENSG00000244117	RP11-3N2.1	processed_transcript	-0.595286	3.93779	-4.46124	0.000270079	0.00344945
ENSG00000261425	RP11-709B3.2	lincRNA	1.397	4.7294	4.45961	0.000271081	0.00345844
ENSG00000236166	RP3-523C21.2	lincRNA	-0.309235	4.10487	-4.45661	0.000272931	0.00347822
ENSG00000235629	AC090952.5	antisense	-0.347492	3.46545	-4.45604	0.000273285	0.00347891
ENSG00000236197	AC002429.5	antisense	-0.325788	4.6135	-4.45278	0.000275311	0.00349703
ENSG00000243849	WDR52-AS1	antisense	-0.231647	3.88981	-4.45283	0.000275279	0.00349703
ENSG00000178814	OPLAH	processed_transcript	0.218159	4.75215	4.45115	0.000276326	0.00350607
ENSG00000249121	RP11-81F11.3	processed_transcript	-0.60743	7.34967	-4.44977	0.000277196	0.00350944
ENSG00000256034	RP11-707G14.1	antisense	0.545151	5.37024	4.45005	0.000277021	0.00350944
ENSG00000231720	RP11-568A7.3	lincRNA	-0.398352	4.04915	-4.44829	0.000278128	0.0035174
ENSG00000249492	RP11-159F24.3	processed_transcript	-0.529723	4.24708	-4.44714	0.000278854	0.00352273
ENSG00000231298	RP11-117P22.1	lincRNA	0.637292	4.17631	4.44635	0.000279354	0.00352521
ENSG00000249042	CTD-2015H6.3	antisense	-0.59874	5.59649	-4.44164	0.000282349	0.00355914
ENSG00000224549	RP11-370B11.3	lincRNA	-0.752048	4.0497	-4.43156	0.000288882	0.00363655
ENSG00000246394	RP11-386I8.6	lincRNA	-0.853149	4.13753	-4.4312	0.000289118	0.00363655
ENSG00000228109	MFI2-AS1	antisense	0.232911	4.75591	4.42647	0.000292237	0.0036718
ENSG00000228417	RP11-549L6.3	antisense	0.319221	4.0066	4.42484	0.000293317	0.00368138
ENSG00000248325	RP11-67M24.5	processed_transcript	-0.493167	3.83438	-4.42254	0.00029485	0.00369662
ENSG00000232696	AC017006.2	antisense	-0.36033	4.46094	-4.41991	0.000296613	0.00371471
ENSG00000230310	CTD-2192J16.11	antisense	-0.222311	3.84033	-4.41845	0.0002976	0.00371903
ENSG00000249784	SCARNA22	sense_intronic	0.698092	5.60197	4.41882	0.000297351	0.00371903
ENSG00000257642	RP11-474B16.1	antisense	-0.496879	4.9338	-4.41308	0.000301251	0.00376062
ENSG00000257261	RP11-96H19.1	processed_transcript	-0.324275	6.44008	-4.40879	0.000304196	0.00379329
ENSG00000250159	RP11-381K20.2	antisense	-0.633842	4.66139	-4.40451	0.000307165	0.0038262
ENSG00000257869	CTD-2591A6.2	lincRNA	0.418252	5.5651	4.40299	0.000308224	0.00383527
ENSG00000228577	AC010731.2	antisense	0.719639	4.23162	4.40064	0.000309875	0.00384091
ENSG00000243993	RP11-14D22.2	lincRNA	-0.317509	4.59142	-4.40017	0.000310204	0.00384091
ENSG00000244757	RP11-45A16.4	antisense	-0.24136	3.88137	-4.40123	0.000309457	0.00384091
ENSG00000259185	RP11-56B16.4	antisense	0.661084	5.29177	4.39999	0.000310333	0.00384091
ENSG00000261504	RP11-317P15.4	lincRNA	0.351368	3.86902	4.40157	0.000309217	0.00384091
ENSG00000244968	LIFR-AS1	lincRNA	-0.249604	4.10298	-4.39435	0.000314329	0.00388622
ENSG00000198221	MLLT4-AS1	lincRNA	-0.185407	4.74942	-4.3932	0.000315153	0.00389226
ENSG00000235321	AC007556.3	antisense	-0.576367	4.3993	-4.39	0.000317449	0.00391645
ENSG00000228512	RP11-281A20.2	lincRNA	-0.39371	3.9178	-4.38883	0.000318294	0.0039227
ENSG00000259410	RP11-34F13.3	processed_transcript	0.239672	3.64152	4.38755	0.000319217	0.00392989
ENSG00000255250	CTD-2005H7.2	lincRNA	-0.274315	4.78702	-4.38673	0.000319812	0.00393304
ENSG00000223642	AC008277.1	antisense	-0.23324	4.48175	-4.38455	0.000321404	0.00394425
ENSG00000264558	RP11-138C9.1	antisense	0.606341	6.35476	4.38461	0.000321354	0.00394425
ENSG00000229233	AC011891.5	lincRNA	-1.0277	4.55957	-4.38193	0.000323321	0.00396359
ENSG00000260124	RP4-791K14.2	sense_overlapping	-0.267562	3.70385	-4.38063	0.000324276	0.00397109
ENSG00000225177	RP11-390P2.4	antisense	0.416944	4.29164	4.37968	0.000324974	0.00397545
ENSG00000223561	AC003090.1	processed_transcript	-0.644541	4.11386	-4.37034	0.000331938	0.00405636
ENSG00000265787	CYP4F35P	lincRNA	-0.345173	3.9506	-4.36899	0.000332961	0.00406458
ENSG00000236849	RP11-151D14.1	lincRNA	-0.327532	5.05394	-4.36609	0.000335156	0.00408707
ENSG00000255226	CTD-2210P24.3	antisense	0.203404	4.01974	4.36212	0.000338197	0.00411982
ENSG00000255348	RP11-700F16.3	antisense	0.286339	5.67294	4.36078	0.000339227	0.00412803
ENSG00000261480	RP11-578F21.6	lincRNA	-0.719416	7.00257	-4.36018	0.000339687	0.0041293
ENSG00000253352	TUG1	lincRNA	0.341184	9.99273	4.35894	0.000340645	0.00413576
ENSG00000255090	RP11-820L6.1	processed_transcript	-0.886046	5.11653	-4.35857	0.000340932	0.00413576
ENSG00000228439	TSTD3	antisense	-0.325032	5.38767	-4.35692	0.000342216	0.00414603
ENSG00000237232	ZNF295-AS1	lincRNA	-0.397189	4.00788	-4.35656	0.000342493	0.00414603
ENSG00000230316	FEZF1-AS1	antisense	0.673041	4.26477	4.35599	0.000342934	0.00414704
ENSG00000223882	ABCC5-AS1	antisense	-0.774039	4.67167	-4.34997	0.000347657	0.00419775
ENSG00000247363	RP11-637A17.2	lincRNA	-0.370956	4.21033	-4.34944	0.000348076	0.00419775
ENSG00000260269	CTD-2323K18.1	processed_transcript	0.553518	7.41294	4.34927	0.000348214	0.00419775
ENSG00000250343	CTC-255N20.1	antisense	-0.310312	4.19438	-4.34729	0.000349784	0.0042123
ENSG00000234446	AC068489.1	lincRNA	0.317787	3.50575	4.34597	0.000350829	0.00421613
ENSG00000250075	RP11-584P21.2	lincRNA	-0.361426	4.17063	-4.3463	0.000350566	0.00421613
ENSG00000248138	RP11-446J8.1	antisense	-0.343221	4.35274	-4.34442	0.000352071	0.00422668
ENSG00000258610	RP11-488C13.7	lincRNA	0.29947	4.71457	4.34392	0.000352472	0.00422712
ENSG00000248906	RP3-389A20.4	processed_transcript	-0.343034	4.42136	-4.34044	0.00035527	0.00425627
ENSG00000253960	RP11-388K12.1	lincRNA	-0.291616	3.69223	-4.33937	0.000356137	0.00426225
ENSG00000237280	RP11-96C23.9	sense_intronic	-0.468821	5.00753	-4.33845	0.000356876	0.00426669
ENSG00000236581	STARD13-AS2	antisense	-0.385862	4.11297	-4.32935	0.000364334	0.00435138
ENSG00000249379	RP1-27K12.4	antisense	0.82914	4.29273	4.32359	0.000369133	0.00440415
ENSG00000254024	KB-1562D12.1	antisense	-0.616471	6.2426	-4.322	0.000370477	0.00441564
ENSG00000229352	AC007563.3	lincRNA	-0.301325	3.44384	-4.31574	0.00037578	0.00446967
ENSG00000267529	RP11-53B2.1	processed_transcript	-0.38363	4.5195	-4.31575	0.000375773	0.00446967
ENSG00000262934	CTD-2542C24.1	lincRNA	-0.468301	4.4218	-4.31431	0.000377005	0.00447964
ENSG00000255745	RP11-625L16.1	lincRNA	-1.20377	4.18992	-4.30765	0.000382755	0.00454331
ENSG00000231963	RP11-493K23.4	antisense	-0.559629	4.17753	-4.30656	0.000383704	0.00454991
ENSG00000226786	RP1-167F1.2	processed_transcript	-0.86403	4.69491	-4.30611	0.000384103	0.00454999
ENSG00000259863	SH3RF3-AS1	lincRNA	0.337197	3.26909	4.30508	0.000384997	0.00455593
ENSG00000233461	RP11-295G20.2	antisense	0.462641	4.6663	4.30396	0.000385981	0.00456292
ENSG00000226725	RP11-493K23.1	antisense	-0.623846	4.09622	-4.30241	0.000387348	0.00457441
ENSG00000242125	SNHG3	processed_transcript	0.757514	6.29671	4.29879	0.000390544	0.00460747
ENSG00000187008	PKD1L3	processed_transcript	-0.245218	3.81601	-4.29771	0.000391505	0.00461411
ENSG00000264660	RP11-381P6.1	antisense	-0.746808	4.25481	-4.29643	0.000392649	0.0046229
ENSG00000231830	XX-FW83128A1.2	antisense	-0.285309	3.53819	-4.29494	0.000393979	0.00463384
ENSG00000254854	CTD-2523D13.2	antisense	0.50243	4.36551	4.29313	0.000395601	0.00464821
ENSG00000238279	BX470102.3	antisense	0.500912	4.34163	4.29268	0.00039601	0.0046483
ENSG00000254153	CTA-398F10.2	lincRNA	-0.320928	7.14219	-4.29206	0.000396567	0.00465013
ENSG00000234945	AC109828.1	antisense	0.272244	4.4626	4.29039	0.000398074	0.00466309
ENSG00000232386	RP11-66B24.2	lincRNA	-0.231163	5.09503	-4.28613	0.000401951	0.00470376
ENSG00000255723	RP11-529H2.2	processed_transcript	-1.50006	6.38164	-4.28559	0.000402449	0.00470483
ENSG00000228918	GS1-122H1.2	processed_transcript	-0.413854	5.15611	-4.28274	0.00040506	0.00472584
ENSG00000231772	RP1-154K9.2	processed_transcript	0.410067	4.04844	4.28301	0.00040481	0.00472584
ENSG00000236546	RP1-118J21.5	antisense	0.230129	3.69478	4.28176	0.000405963	0.00473161
ENSG00000247950	SEC24B-AS1	lincRNA	-0.209369	4.52781	-4.28052	0.000407116	0.00473722
ENSG00000258517	RP6-91H8.1	lincRNA	0.175728	3.21494	4.28036	0.000407261	0.00473722
ENSG00000254615	RP11-395G23.3	lincRNA	0.250673	4.97339	4.27727	0.000410135	0.00476587
ENSG00000258461	RP11-164J13.1	processed_transcript	-0.668093	5.8479	-4.27531	0.000411965	0.00478022
ENSG00000267128	RNF157-AS1	antisense	-0.537147	4.48573	-4.27507	0.000412194	0.00478022
ENSG00000227400	AC012501.2	processed_transcript	0.464628	4.39558	4.27191	0.000415165	0.00480694
ENSG00000257479	RP11-1136G11.7	lincRNA	-0.567556	7.14684	-4.27174	0.000415327	0.00480694
ENSG00000227053	RP11-395B7.4	antisense	-0.360015	5.56271	-4.26636	0.000420439	0.00485049
ENSG00000232679	RP11-400N13.3	lincRNA	0.632795	5.83225	4.26602	0.000420763	0.00485049
ENSG00000250921	CTD-2008N3.1	lincRNA	-0.285672	4.34715	-4.26614	0.000420653	0.00485049
ENSG00000251390	RP11-276A18.2	processed_transcript	0.450282	4.50966	4.26631	0.000420491	0.00485049
ENSG00000240529	RP11-247I13.7	processed_transcript	-0.325261	4.40238	-4.26356	0.000423126	0.00486805
ENSG00000255525	RP1-296L11.1	antisense	-0.308024	3.6632	-4.26366	0.000423035	0.00486805
ENSG00000229953	RP11-284F21.7	antisense	0.920817	4.33312	4.26295	0.000423716	0.00487001
ENSG00000248371	CTC-347C20.2	lincRNA	-0.323072	4.5606	-4.26041	0.000426174	0.0048934
ENSG00000231039	RP11-445P17.3	lincRNA	0.482714	4.06616	4.25651	0.000429969	0.0049321
ENSG00000263899	RP11-214C8.5	lincRNA	-0.843222	5.99394	-4.25374	0.000432689	0.00495839
ENSG00000233184	RP11-421L21.3	lincRNA	-0.419806	4.63516	-4.251	0.000435388	0.00497949
ENSG00000251615	RP11-774O3.3	lincRNA	-0.717441	4.68185	-4.25117	0.00043522	0.00497949
ENSG00000233068	RP1-140K8.1	lincRNA	-0.631681	4.03682	-4.24812	0.000438253	0.00500433
ENSG00000244701	RP5-894A10.2	processed_transcript	-0.57806	6.14585	-4.24795	0.000438424	0.00500433
ENSG00000257696	RP11-175P13.2	antisense	-0.259486	4.66615	-4.24452	0.000441864	0.00503864
ENSG00000226561	RP11-512N4.3	sense_intronic	-0.544867	6.11529	-4.24164	0.000444761	0.00506172
ENSG00000226711	FAM66C	antisense	-0.425907	5.65073	-4.24193	0.000444475	0.00506172
ENSG00000224388	BACE2-IT1	antisense	-0.896338	5.24651	-4.24119	0.00044522	0.00506198
ENSG00000230068	CDC42-IT1	sense_intronic	-0.475389	5.54015	-4.23963	0.000446803	0.005075
ENSG00000229348	HYI-AS1	antisense	-0.364692	4.80488	-4.23803	0.000448435	0.00507601
ENSG00000259366	CTD-2647L4.4	3prime_overlapping_ncrna	-0.46542	6.54404	-4.23887	0.000447575	0.00507601
ENSG00000261098	RP11-819C21.1	lincRNA	-0.633146	5.62186	-4.23848	0.000447976	0.00507601
ENSG00000262772	RP11-353N14.2	lincRNA	0.246575	4.29865	4.23783	0.000448643	0.00507601
ENSG00000223817	CDH23-AS1	antisense	0.242517	4.16548	4.23354	0.000453045	0.00512082
ENSG00000206573	RP11-58B17.1	processed_transcript	-0.43555	6.43758	-4.22619	0.000460681	0.00519976
ENSG00000240453	RP11-206L10.10	lincRNA	-0.544053	5.63875	-4.22596	0.000460926	0.00519976
ENSG00000235927	NEXN-AS1	antisense	-0.274946	4.38102	-4.22489	0.000462053	0.00520741
ENSG00000234913	XXbac-B476C20.13	sense_intronic	0.913224	4.75681	4.21941	0.000467844	0.00526755
ENSG00000228703	RP5-1160K1.6	antisense	0.296462	4.65835	4.21558	0.000471941	0.00530339
ENSG00000254833	RP11-50B3.2	lincRNA	0.238476	4.57512	4.21564	0.000471886	0.00530339
ENSG00000231826	AC016735.2	lincRNA	-0.190406	4.39388	-4.21513	0.000472427	0.00530371
ENSG00000255052	FAM66D	antisense	-0.599084	5.05473	-4.21058	0.000477345	0.00535374
ENSG00000214336	FOXI3	processed_transcript	0.370169	3.67855	4.20893	0.000479142	0.00536871
ENSG00000229111	MED4-AS1	antisense	0.307146	4.99236	4.20395	0.000484609	0.00542472
ENSG00000228817	BACH1-IT2	sense_intronic	0.438625	5.19898	4.20123	0.000487615	0.0054531
ENSG00000233589	RP4-694A7.2	antisense	0.891826	3.93532	4.19927	0.000489798	0.00547224
ENSG00000245148	ARAP1-AS2	antisense	0.237956	3.71351	4.19698	0.000492355	0.00549552
ENSG00000233571	RP11-545D19.1	lincRNA	0.226573	5.11587	4.19351	0.000496267	0.00553386
ENSG00000223554	AC078851.1	lincRNA	0.342289	3.44469	4.18881	0.000501605	0.00558801
ENSG00000256427	RP11-118B22.4	lincRNA	-0.387902	4.21385	-4.17908	0.000512845	0.00570774
ENSG00000236753	AC018642.1	processed_transcript	-0.330983	4.27922	-4.17527	0.000517316	0.00574779
ENSG00000253140	RP11-567J20.3	lincRNA	-0.203176	3.73864	-4.17517	0.000517434	0.00574779
ENSG00000259240	RP11-108K3.1	lincRNA	0.791503	6.82453	4.16975	0.000523858	0.00581357
ENSG00000255389	C6orf3	antisense	-0.523204	3.87091	-4.16893	0.000524841	0.00581891
ENSG00000230487	AC093734.11	lincRNA	-0.271289	4.46102	-4.16703	0.000527113	0.00583852
ENSG00000229819	RP11-510H23.3	antisense	0.278026	3.74189	4.16622	0.000528086	0.00584371
ENSG00000261069	RP11-701H24.4	lincRNA	-1.33101	7.79579	-4.16457	0.000530078	0.00586016
ENSG00000255655	RP11-256L11.3	antisense	-0.347962	3.87072	-4.16272	0.000532316	0.00587931
ENSG00000249494	CTB-161M19.4	antisense	-0.183833	4.1331	-4.1609	0.000534526	0.00589809
ENSG00000232956	SNHG15	lincRNA	0.452152	4.78425	4.16042	0.000535116	0.005899
ENSG00000224899	RP11-3B12.5	lincRNA	0.444291	3.56782	4.15689	0.000539435	0.00594096
ENSG00000227496	RP11-145A3.1	antisense	0.498241	3.76595	4.15095	0.000546783	0.00601534
ENSG00000235943	TMEM212-IT1	sense_intronic	-0.291754	3.90342	-4.15059	0.000547226	0.00601534
ENSG00000261188	CTA-445C9.14	antisense	-0.74495	4.83947	-4.14904	0.000549165	0.00603093
ENSG00000233178	RP11-88I18.2	lincRNA	-0.548782	6.47276	-4.14518	0.000554014	0.00607843
ENSG00000253573	RP11-351C8.1	lincRNA	-0.207167	4.12521	-4.14429	0.000555143	0.00608506
ENSG00000224699	RP11-225L12.2	antisense	-0.249828	3.88017	-4.14284	0.000556982	0.00609945
ENSG00000236663	AP001631.9	antisense	-0.32905	4.20292	-4.14057	0.000559862	0.00611943
ENSG00000254670	CTC-497E21.3	lincRNA	-0.675412	4.55072	-4.14094	0.000559393	0.00611943
ENSG00000236455	AC005154.5	antisense	-0.372995	7.18514	-4.13908	0.000561768	0.00613449
ENSG00000253508	RP1-170O19.14	lincRNA	0.203396	3.43684	4.13326	0.000569261	0.00620746
ENSG00000261428	RP11-16P6.1	antisense	-0.5603	4.57155	-4.13306	0.000569521	0.00620746
ENSG00000230866	CTA-342B11.2	lincRNA	0.227259	4.16686	4.131	0.000572209	0.00623089
ENSG00000226334	RP11-217B7.2	lincRNA	0.378777	3.9203	4.13057	0.00057277	0.00623116
ENSG00000260645	RP11-250B2.5	lincRNA	-0.864963	4.34113	-4.12803	0.000576089	0.00626139
ENSG00000225649	AC064875.2	lincRNA	-0.404362	3.94542	-4.12695	0.000577517	0.00627103
ENSG00000267530	AC006273.5	lincRNA	-0.338387	4.99315	-4.12409	0.000581283	0.00630603
ENSG00000266642	RP11-20B24.4	antisense	0.29567	3.80236	4.11856	0.00058866	0.00638008
ENSG00000255367	RP13-726E6.2	processed_transcript	-0.426926	4.93225	-4.11643	0.000591517	0.00640506
ENSG00000235337	AC114765.2	lincRNA	-0.683813	3.84637	-4.11466	0.000593917	0.00642505
ENSG00000260729	RP11-106M3.2	processed_transcript	-0.262037	5.62414	-4.11411	0.000594655	0.00642704
ENSG00000246145	RP11-346I3.4	lincRNA	-0.472851	4.64322	-4.11299	0.000596176	0.0064364
ENSG00000249615	RP5-820B18.3	processed_transcript	-0.2907	3.88716	-4.11266	0.000596631	0.0064364
ENSG00000258561	RP11-72M17.1	lincRNA	-0.221095	4.98214	-4.10846	0.000602365	0.00649221
ENSG00000255443	RP1-68D18.4	antisense	0.636042	5.36301	4.10693	0.000604474	0.0065089
ENSG00000178440	RP11-324H6.6	processed_transcript	-0.417377	6.89701	-4.10537	0.000606623	0.00652598
ENSG00000226594	RP11-550C4.6	lincRNA	-0.938004	4.12388	-4.09637	0.000619192	0.00665502
ENSG00000254860	TMEM9B-AS1	antisense	-0.504756	6.56772	-4.09322	0.000623654	0.00669677
ENSG00000236384	LINC00479	lincRNA	-0.322489	4.58763	-4.08934	0.000629193	0.00675
ENSG00000229180	GS1-124K5.11	lincRNA	-0.333635	5.43771	-4.08525	0.00063509	0.00680696
ENSG00000225891	RP3-476K8.3	antisense	-0.3778	4.07796	-4.08356	0.000637539	0.00682691
ENSG00000241295	ZBTB20-AS2	lincRNA	-0.290243	3.43767	-4.08083	0.000641514	0.00686313
ENSG00000225882	RP3-410B11.1	lincRNA	0.288613	4.59904	4.07827	0.000645275	0.00689701
ENSG00000259713	RP11-429B14.1	sense_overlapping	0.394926	7.59226	4.07615	0.000648399	0.00692402
ENSG00000233797	UFL1-AS1	antisense	-0.194641	6.89407	-4.0755	0.000649351	0.00692781
ENSG00000231527	RP11-374M1.2	lincRNA	-0.333496	4.82693	-4.07452	0.000650806	0.00693695
ENSG00000263327	RP11-783N5.1	processed_transcript	-0.680764	5.23428	-4.0703	0.000657107	0.00699768
ENSG00000258845	RP11-945F5.1	lincRNA	-0.186453	3.66936	-4.06923	0.000658705	0.00700826
ENSG00000236999	ATP2B2-IT1	sense_intronic	0.157762	3.82042	4.06828	0.000660128	0.00701522
ENSG00000262557	RP11-44F14.11	3prime_overlapping_ncrna	-0.429127	6.2027	-4.06799	0.000660569	0.00701522
ENSG00000231081	RP4-760C5.3	lincRNA	-0.84264	4.93377	-4.06683	0.000662313	0.00702731
ENSG00000237726	RP11-386O9.2	lincRNA	-0.275202	4.24536	-4.0659	0.000663727	0.00703587
ENSG00000226524	RP1-102H19.6	lincRNA	-0.494189	4.4407	-4.0631	0.000667981	0.00707287
ENSG00000256462	RP11-116G8.5	antisense	0.752951	6.50831	4.0628	0.000668437	0.00707287
ENSG00000250447	CTD-2081C10.1	lincRNA	0.164025	3.7097	4.06108	0.000671064	0.00709419
ENSG00000235786	ZNRF3-IT1	sense_intronic	0.249246	3.97796	4.05864	0.000674802	0.00712721
ENSG00000257322	RP11-511B23.2	antisense	-0.217129	4.14694	-4.05616	0.000678628	0.00716109
ENSG00000260071	RP11-418I22.2	lincRNA	-0.285962	3.46026	-4.05048	0.000687467	0.0072412
ENSG00000264287	RP11-628M2.1	processed_transcript	-0.274917	5.9284	-4.05079	0.000686976	0.0072412
ENSG00000243558	RP11-181G12.5	processed_transcript	-0.339655	4.65213	-4.04993	0.000688336	0.00724377
ENSG00000233901	RP11-65J3.1	lincRNA	0.289942	4.81744	4.04832	0.000690858	0.00726372
ENSG00000255558	CTC-497E21.5	lincRNA	-0.30414	6.15069	-4.04422	0.000697351	0.00732535
ENSG00000258782	RP11-701B16.2	processed_transcript	-0.516002	4.59814	-4.04129	0.000702021	0.00736772
ENSG00000257568	RP11-863H1.1	antisense	-0.214001	4.22188	-4.03716	0.000708669	0.00743077
ENSG00000256010	U47924.11	processed_transcript	-0.369358	4.75202	-4.03621	0.000710209	0.00744019
ENSG00000248773	RP11-231L11.3	sense_intronic	0.469677	4.74902	4.03459	0.000712824	0.00746084
ENSG00000240045	RP11-451G4.2	lincRNA	-0.356734	4.01815	-4.03328	0.000714968	0.00747654
ENSG00000213981	AC007277.3	lincRNA	-0.157519	4.08984	-4.02966	0.000720885	0.00751808
ENSG00000231294	AC006994.2	antisense	-0.303792	5.33973	-4.02979	0.000720678	0.00751808
ENSG00000253187	HOXA-AS4	antisense	0.473766	4.33013	4.03034	0.000719765	0.00751808
ENSG00000242590	RP11-54O7.14	processed_transcript	0.49084	5.96552	4.02794	0.000723712	0.00754078
ENSG00000180139	RP11-399O19.5	antisense	-0.387445	4.06113	-4.02556	0.000727664	0.00757353
ENSG00000251652	RP11-20I20.2	antisense	-0.420084	4.70989	-4.02526	0.000728161	0.00757353
ENSG00000256276	RP5-916L7.2	lincRNA	-0.293262	4.94774	-4.0232	0.000731576	0.00760223
ENSG00000247572	CTC-281B15.1	processed_transcript	-0.243392	4.79025	-4.02088	0.000735463	0.00763578
ENSG00000245857	GS1-24F4.2	lincRNA	-0.20725	3.70963	-4.0176	0.000740989	0.00768627
ENSG00000230575	RP11-369F10.2	antisense	-0.244536	3.6457	-4.01681	0.000742325	0.00769325
ENSG00000227726	AP001271.3	sense_intronic	-0.532258	5.44669	-4.01544	0.000744644	0.0077001
ENSG00000229876	RP11-199O14.1	lincRNA	0.507528	3.71501	4.01524	0.000744978	0.0077001
ENSG00000239335	RP11-745O10.2	antisense	0.380598	5.81772	4.01561	0.000744361	0.0077001
ENSG00000226862	RP11-569A11.1	antisense	-0.240293	3.80316	-4.01434	0.000746504	0.007709
ENSG00000224843	LINC00240	lincRNA	-0.912147	4.30744	-4.01256	0.000749553	0.00773359
ENSG00000261269	RP11-389C8.2	sense_overlapping	-0.636181	4.17457	-4.00894	0.000755769	0.0077908
ENSG00000233930	RP13-25N22.1	lincRNA	-0.179721	4.55416	-4.00528	0.000762087	0.00784895
ENSG00000250195	RP11-371F15.3	antisense	-0.198023	4.11586	-4.0044	0.000763625	0.00785782
ENSG00000226029	RP4-798A10.2	lincRNA	-0.505881	4.3854	-4.00385	0.000764579	0.00786066
ENSG00000259476	RP11-50C13.2	sense_intronic	0.157727	3.85858	4.00194	0.000767924	0.00788805
ENSG00000233515	AL022344.4	lincRNA	0.359961	4.54738	4.00071	0.000770079	0.00790319
ENSG00000258999	RP11-114N19.3	antisense	-0.301866	4.66157	-3.99965	0.000771942	0.0079153
ENSG00000258088	RP11-114H23.2	processed_transcript	-0.804163	4.47453	-3.99899	0.000773099	0.00792017
ENSG00000250990	AC073635.5	antisense	-0.457567	3.73668	-3.99771	0.000775367	0.00793639
ENSG00000251187	CTC-459M5.2	antisense	-0.205222	5.26365	-3.99591	0.000778548	0.00796192
ENSG00000267259	CTD-2008P7.9	lincRNA	-0.423204	3.64705	-3.99472	0.000780666	0.00797655
ENSG00000241288	RP11-379B18.5	lincRNA	-0.703958	5.50434	-3.99278	0.000784133	0.00800111
ENSG00000251526	RP11-381N20.1	lincRNA	-0.301552	3.90256	-3.9926	0.00078445	0.00800111
ENSG00000227908	CTD-2031P19.3	antisense	-0.203903	4.01611	-3.99039	0.000788415	0.00803449
ENSG00000257139	RP11-320P7.2	processed_transcript	0.31357	4.94523	3.98805	0.000792633	0.00807038
ENSG00000261589	CTC-462L7.1	lincRNA	-0.359671	4.05715	-3.9863	0.000795807	0.00809559
ENSG00000261096	RP11-690I21.2	sense_overlapping	-0.41431	3.97141	-3.98252	0.00080269	0.00815845
ENSG00000261584	RP11-457M11.5	lincRNA	-0.75586	5.06576	-3.98156	0.000804447	0.00816916
ENSG00000230257	RP11-645N11.2	lincRNA	-0.273469	3.94508	-3.97889	0.000809353	0.00819457
ENSG00000235526	RP5-1028L10.2	antisense	-0.181133	4.41855	-3.97965	0.00080795	0.00819457
ENSG00000258955	LINC00519	lincRNA	0.592484	4.95311	3.97866	0.000809776	0.00819457
ENSG00000259070	LINC00639	lincRNA	-0.160437	4.2653	-3.97905	0.000809062	0.00819457
ENSG00000234996	RP11-480I12.7	processed_transcript	0.212324	4.3579	3.97666	0.000813481	0.00821772
ENSG00000256392	RP11-347I19.3	processed_transcript	-0.396638	5.92798	-3.97675	0.000813311	0.00821772
ENSG00000253859	RP11-157I4.4	antisense	0.255304	4.58283	3.97602	0.000814667	0.00822067
ENSG00000260581	CTB-113P19.4	antisense	0.245723	3.62613	3.97574	0.000815191	0.00822067
ENSG00000253982	CTD-2336O2.1	antisense	-0.280985	4.89952	-3.97276	0.000820745	0.00826231
ENSG00000258018	RP11-148B3.1	lincRNA	0.628172	4.30967	3.97294	0.00082042	0.00826231
ENSG00000255434	CTD-2530H12.8	sense_intronic	-0.195703	4.05548	-3.96819	0.000829345	0.00834164
ENSG00000237404	RP3-471C18.2	lincRNA	-0.860401	5.30922	-3.96445	0.000836451	0.00840583
ENSG00000232190	RP11-134D3.1	lincRNA	0.164772	3.70983	3.96189	0.000841354	0.00844777
ENSG00000238287	RP11-656D10.3	antisense	-0.306979	4.6157	-3.95674	0.000851288	0.00854013
ENSG00000186594	MIR22HG	lincRNA	-0.535242	5.82216	-3.95454	0.000855557	0.00857554
ENSG00000249425	RP11-502M1.2	lincRNA	-0.726647	4.22643	-3.95347	0.000857658	0.00858917
ENSG00000259365	RP11-424I19.1	lincRNA	0.265616	3.99248	3.95268	0.000859208	0.00859726
ENSG00000235560	AC002310.12	lincRNA	0.54845	5.32588	3.94449	0.000875393	0.00875167
ENSG00000232085	RP11-261C10.4	antisense	0.244957	4.80167	3.94074	0.000882922	0.00881934
ENSG00000262528	LA16c-349E10.1	antisense	-0.149794	5.32895	-3.94032	0.000883762	0.00882013
ENSG00000253307	RP11-10J21.4	antisense	-0.36845	6.2422	-3.93771	0.000889032	0.00885748
ENSG00000255345	CTD-2337I7.1	lincRNA	0.206081	3.66313	3.93798	0.000888483	0.00885748
ENSG00000229047	AF127577.10	antisense	0.515193	4.94891	3.93636	0.000891775	0.00887718
ENSG00000258777	RP11-618G20.4	lincRNA	0.488467	4.36616	3.93491	0.00089473	0.00889896
ENSG00000230732	AC127904.2	antisense	0.690534	6.07829	3.9342	0.000896181	0.00890575
ENSG00000223960	AC009948.5	lincRNA	0.474393	6.15654	3.93338	0.000897866	0.00891486
ENSG00000259599	CTD-2647L4.3	3prime_overlapping_ncrna	-0.484108	6.49235	-3.93285	0.000898934	0.00891782
ENSG00000248932	RP11-319G6.1	processed_transcript	-0.612496	5.39222	-3.93124	0.000902247	0.00893107
ENSG00000249413	RP11-25H12.1	processed_transcript	0.958978	4.50488	3.93108	0.000902576	0.00893107
ENSG00000259334	LINC00596	processed_transcript	-0.144668	3.69074	-3.93108	0.00090258	0.00893107
ENSG00000234796	AC113607.3	antisense	0.187984	3.95846	3.93024	0.0009043	0.00894047
ENSG00000175873	AC004840.9	lincRNA	-0.309131	4.29891	-3.92828	0.000908366	0.00897302
ENSG00000248223	CTD-2139B15.2	lincRNA	0.487618	5.7691	3.92689	0.000911251	0.00899385
ENSG00000260177	RP4-536B24.3	processed_transcript	-0.293796	5.93322	-3.92617	0.000912745	0.00900094
ENSG00000240291	RP11-499P20.2	processed_transcript	-0.374092	5.81601	-3.92402	0.000917235	0.00903753
ENSG00000242753	RP11-716O23.2	processed_transcript	-0.182487	4.08366	-3.92073	0.000924136	0.00906673
ENSG00000247095	MIR210HG	lincRNA	0.32254	4.61102	3.92108	0.000923394	0.00906673
ENSG00000249082	CTC-276P9.1	lincRNA	0.30196	4.45225	3.9222	0.000921046	0.00906673
ENSG00000250685	RP11-486L19.2	antisense	0.321336	4.21012	3.92132	0.000922897	0.00906673
ENSG00000254676	RP11-727A23.4	processed_transcript	-0.616375	6.04947	-3.92017	0.00092532	0.00906673
ENSG00000258297	RP11-658F2.8	antisense	-0.666186	6.7145	-3.92	0.000925671	0.00906673
ENSG00000259426	RP11-253M7.1	processed_transcript	-0.21292	4.2211	-3.92051	0.000924594	0.00906673
ENSG00000244137	RP11-99J16__A.2	processed_transcript	-0.261665	3.7966	-3.91792	0.000930063	0.00909438
ENSG00000254528	RP11-728F11.4	antisense	-0.398466	4.84025	-3.91802	0.000929865	0.00909438
ENSG00000259006	RP11-566K11.4	processed_transcript	-0.210954	3.97778	-3.91649	0.000933102	0.00911641
ENSG00000229130	RP11-76P2.3	antisense	-0.305344	4.0416	-3.91512	0.00093602	0.00913722
ENSG00000234880	LINC00163	lincRNA	-0.195905	4.21451	-3.9143	0.00093777	0.00914618
ENSG00000259071	RP11-247L20.4	lincRNA	-0.541321	5.72823	-3.91396	0.000938515	0.00914618
ENSG00000257621	RP11-349A22.5	processed_transcript	-0.379835	7.47061	-3.91313	0.000940274	0.00915563
ENSG00000234617	SNRK-AS1	antisense	-0.35342	4.75929	-3.90453	0.000958907	0.00932923
ENSG00000234206	RP1-67A8.3	antisense	-0.221693	4.28336	-3.90395	0.000960166	0.00933365
ENSG00000253521	HPYR1	lincRNA	-0.407674	3.26762	-3.90216	0.000964095	0.00936399
ENSG00000231992	RP11-57H12.2	processed_transcript	-0.188264	4.07843	-3.90086	0.000966956	0.00938393
ENSG00000226403	RP11-31F19.1	sense_intronic	-0.491268	4.33653	-3.89879	0.000971525	0.00941442
ENSG00000249084	RP11-376O6.2	antisense	0.278555	3.50205	3.89871	0.000971722	0.00941442
ENSG00000263182	RP11-504P24.6	3prime_overlapping_ncrna	-0.463708	6.72248	-3.89759	0.000974202	0.00943056
ENSG00000227398	RP11-447D11.2	lincRNA	-0.163699	4.06871	-3.89559	0.00097864	0.00945774
ENSG00000242925	PLCH1-AS2	antisense	-0.246527	3.57553	-3.89579	0.000978201	0.00945774
ENSG00000247157	RP11-434C1.1	lincRNA	-0.300197	4.98686	-3.89373	0.000982818	0.00946656
ENSG00000250906	RP11-632F7.3	antisense	-0.420711	4.43569	-3.89433	0.000981475	0.00946656
ENSG00000255276	RRM1-AS1	antisense	0.340469	7.06216	3.89388	0.000982462	0.00946656
ENSG00000262454	RP11-65J21.3	lincRNA	0.737525	4.73536	3.89385	0.000982537	0.00946656
ENSG00000259336	RP11-323I15.5	processed_transcript	-0.784043	4.75746	-3.89275	0.000984999	0.0094797
ENSG00000253716	RP13-582O9.5	antisense	0.259707	4.35056	3.88845	0.000994719	0.0095653
ENSG00000179136	LINC00670	lincRNA	-0.263436	3.8902	-3.88724	0.00099746	0.00958371
ENSG00000260930	RP11-214L13.1	lincRNA	0.362669	3.72057	3.88565	0.00100109	0.00961064
ENSG00000255248	RP11-166D19.1	processed_transcript	-0.389972	5.28256	-3.88528	0.00100193	0.00961074
ENSG00000228838	RP4-784A16.2	antisense	0.313152	4.30618	3.88426	0.00100425	0.00961281
ENSG00000233358	RP1-209A6.1	lincRNA	1.18536	4.69214	3.8841	0.00100463	0.00961281
ENSG00000249846	RP11-77P16.4	processed_transcript	-0.524	5.40055	-3.88482	0.00100299	0.00961281
ENSG00000258914	CTD-2134A5.3	lincRNA	0.382319	5.32801	3.87868	0.0010171	0.00972412
ENSG00000258757	RP11-841O20.2	antisense	0.598789	9.47017	3.87788	0.00101897	0.00973394
ENSG00000257732	RP11-818F20.5	antisense	0.392023	3.67488	3.87194	0.00103287	0.00985862
ENSG00000245330	KB-1471A8.1	processed_transcript	-0.211993	4.39578	-3.87141	0.00103412	0.00986238
ENSG00000223685	LINC00571	lincRNA	-0.488614	5.46202	-3.86995	0.00103757	0.00988716
ENSG00000225135	RP11-361F15.2	lincRNA	-0.409106	5.70606	-3.86466	0.00105014	0.00999055
ENSG00000267665	RP11-13K12.2	lincRNA	0.178419	4.31362	3.86494	0.00104947	0.00999055

## Sheet: DEA_RNASeq_lncRNA
id	gene_symbol	gene_biotype	logFC	logCPM	PValue	FDR
ENSG00000224235	RP5-1027O11.1	lincRNA	-9.03166	4.30708	2.4184e-31	1.68727e-27
ENSG00000257057	RP11-867G2.2	lincRNA	-8.3634	4.62517	2.61147e-31	1.68727e-27
ENSG00000228639	AC005152.3	lincRNA	-8.22652	5.62395	9.06835e-28	3.90604e-24
ENSG00000255160	RP11-428C19.5	lincRNA	-6.88013	5.04453	3.8871e-24	1.25573e-20
ENSG00000260372	CHST9-AS1	antisense	-5.14366	8.12985	2.14221e-23	5.53632e-20
ENSG00000254148	RP11-84E24.2	lincRNA	-6.9505	5.10817	6.15136e-23	1.3248e-19
ENSG00000204815	TTC25	processed_transcript	-4.57684	8.66024	4.02596e-22	7.43192e-19
ENSG00000255308	RP11-428C19.4	antisense	-6.58454	5.05231	5.07834e-22	8.20279e-19
ENSG00000225548	AC098973.2	lincRNA	5.62104	4.86254	4.3183e-21	6.20012e-18
ENSG00000214797	RP11-1036E20.9	lincRNA	-6.42451	5.45027	3.83354e-20	4.68483e-17
ENSG00000226476	RP11-776H12.1	lincRNA	5.03716	5.46112	3.98801e-20	4.68483e-17
ENSG00000263450	RP11-680N20.1	antisense	-6.03293	3.51052	5.88883e-20	6.34129e-17
ENSG00000230729	RP11-296L22.8	antisense	-7.66273	2.99299	1.51913e-19	1.51002e-16
ENSG00000231028	LINC00271	lincRNA	-3.76847	6.82463	2.24134e-19	2.06876e-16
ENSG00000177640	CASC2	lincRNA	-3.276	7.80128	7.78064e-19	6.70276e-16
ENSG00000224445	RP11-413P11.1	lincRNA	-5.58349	4.75593	1.37562e-18	1.11099e-15
ENSG00000236361	RP11-395E19.7	lincRNA	-6.89667	2.83712	1.85317e-18	1.40863e-15
ENSG00000229970	AC007128.1	lincRNA	6.09154	5.66981	2.29875e-18	1.65024e-15
ENSG00000257009	RP11-685B13.2	sense_intronic	-6.5912	5.07373	6.62513e-18	4.50579e-15
ENSG00000237658	RP5-968D22.3	lincRNA	6.67085	3.03547	7.72339e-18	4.99008e-15
ENSG00000224271	RP11-191L9.4	lincRNA	6.85353	4.2028	1.33751e-17	8.23015e-15
ENSG00000254980	RP11-794P6.6	antisense	-5.09827	4.1046	2.48912e-17	1.46202e-14
ENSG00000228723	SRGAP3-AS2	antisense	-4.91666	6.5947	2.64048e-17	1.48349e-14
ENSG00000256124	RP11-84E24.3	lincRNA	-3.08006	4.59376	3.29253e-17	1.77275e-14
ENSG00000235667	AC009502.3	lincRNA	-5.91574	4.02971	6.69282e-17	3.45939e-14
ENSG00000233730	RP4-666F24.3	lincRNA	-6.39306	6.88754	1.12956e-16	5.61392e-14
ENSG00000034063	UHRF1	processed_transcript	3.17251	5.44845	1.99583e-16	9.55192e-14
ENSG00000262890	RP11-424M24.5	lincRNA	-6.15865	4.11581	3.38589e-16	1.56259e-13
ENSG00000232192	RP11-62I21.1	antisense	3.15599	5.08683	1.04463e-15	4.65473e-13
ENSG00000226484	RP11-87M18.2	processed_transcript	-4.2502	5.36524	2.55462e-15	1.10036e-12
ENSG00000249550	RP11-438N16.1	lincRNA	5.50944	4.80425	2.81298e-15	1.17256e-12
ENSG00000248771	RP11-294O2.2	lincRNA	-3.15594	5.3506	4.00279e-15	1.61638e-12
ENSG00000234477	AC004231.2	antisense	-6.81904	2.75857	4.27838e-15	1.6309e-12
ENSG00000236738	AC114499.1	antisense	-5.55085	3.81086	4.29119e-15	1.6309e-12
ENSG00000237499	RP11-356I2.4	lincRNA	-2.78749	6.43313	4.84625e-15	1.78923e-12
ENSG00000255471	RP11-736K20.5	antisense	-3.60549	6.27475	6.71762e-15	2.41125e-12
ENSG00000227360	RP11-518I13.1	lincRNA	-8.57241	2.88008	7.32299e-15	2.5575e-12
ENSG00000249610	CTC-441N14.1	antisense	-5.47805	3.72722	1.51086e-14	5.13772e-12
ENSG00000255428	RP11-794P6.1	lincRNA	-4.9816	3.74213	1.64015e-14	5.43435e-12
ENSG00000260057	RP11-7O14.1	lincRNA	-6.21779	3.3218	1.74046e-14	5.62255e-12
ENSG00000235858	RP11-36D19.8	antisense	-7.3213	2.67638	1.98429e-14	6.25389e-12
ENSG00000110347	MMP12	lincRNA	4.20766	9.45373	2.10422e-14	6.32344e-12
ENSG00000258815	RP11-408B11.2	lincRNA	5.14675	3.38809	2.07759e-14	6.32344e-12
ENSG00000249241	AC195454.1	lincRNA	-6.11781	3.23001	3.72552e-14	1.09236e-11
ENSG00000249395	RP11-697M17.1	lincRNA	5.00431	7.56672	3.80407e-14	1.09236e-11
ENSG00000259925	CTA-363E6.2	lincRNA	-4.67173	5.78591	4.65038e-14	1.30635e-11
ENSG00000260124	RP4-791K14.2	sense_overlapping	-4.87837	5.12833	4.90851e-14	1.34953e-11
ENSG00000254560	RP11-1L12.3	antisense	2.8562	5.25692	5.87529e-14	1.58168e-11
ENSG00000259871	CTA-363E6.1	sense_intronic	-5.64298	6.40011	8.58261e-14	2.26336e-11
ENSG00000258752	RP11-356K23.1	processed_transcript	-2.91364	7.93775	9.22635e-14	2.38446e-11
ENSG00000232077	RP11-452J13.1	lincRNA	-4.2129	5.02722	9.98985e-14	2.53115e-11
ENSG00000233392	AC104809.4	processed_transcript	-5.5687	2.53888	1.25762e-13	3.12518e-11
ENSG00000049319	SRD5A2	lincRNA	-5.5364	6.94763	1.52267e-13	3.68266e-11
ENSG00000260951	RP5-978I12.1	lincRNA	-7.04066	3.99696	1.53896e-13	3.68266e-11
ENSG00000173811	CCDC13-AS1	antisense	-4.732	4.16917	1.76965e-13	4.15771e-11
ENSG00000267284	RP11-397A16.1	lincRNA	4.24712	5.79282	1.93086e-13	4.45545e-11
ENSG00000253706	RP11-758M4.4	processed_transcript	4.79117	6.78623	2.89646e-13	6.56633e-11
ENSG00000253746	RP11-527N22.2	lincRNA	6.91674	3.9997	3.40178e-13	7.57893e-11
ENSG00000253526	RP11-152P17.3	lincRNA	5.77136	3.11874	3.80199e-13	8.32701e-11
ENSG00000259225	RP11-1008C21.1	lincRNA	-3.07906	7.09578	5.49123e-13	1.18263e-10
ENSG00000251026	RP11-138J23.1	lincRNA	4.61106	3.8182	7.08767e-13	1.50142e-10
ENSG00000260520	RP11-510M2.6	antisense	-4.75219	4.09595	7.57547e-13	1.57887e-10
ENSG00000225623	AGBL4-IT1	sense_intronic	-5.27273	5.11801	7.89239e-13	1.61882e-10
ENSG00000223813	AC007255.8	lincRNA	-3.52476	5.50236	1.37163e-12	2.74774e-10
ENSG00000258414	RP11-356O9.1	processed_transcript	-3.24514	4.39055	1.38216e-12	2.74774e-10
ENSG00000224090	AC097468.4	lincRNA	-8.1702	2.51329	1.41407e-12	2.76857e-10
ENSG00000006534	ALDH3B1	processed_transcript	-2.54314	7.05935	1.88321e-12	3.63206e-10
ENSG00000233451	RP11-301N24.3	processed_transcript	-5.74728	2.73608	1.99474e-12	3.79059e-10
ENSG00000224521	RP11-438F14.3	antisense	-7.32962	3.60589	2.03216e-12	3.80573e-10
ENSG00000235142	RP1-60O19.1	lincRNA	-5.09825	4.33331	2.09594e-12	3.8481e-10
ENSG00000248306	RP11-13E1.3	processed_transcript	-5.29205	2.54884	2.14412e-12	3.8481e-10
ENSG00000266441	RP11-91I8.3	antisense	5.7419	2.80378	2.14317e-12	3.8481e-10
ENSG00000229243	AC098973.1	lincRNA	5.07646	5.35718	2.19162e-12	3.87947e-10
ENSG00000232524	RP11-332K15.1	antisense	-6.0919	2.51115	2.5481e-12	4.44954e-10
ENSG00000230937	MIR205HG	lincRNA	3.35217	10.6723	2.82995e-12	4.87582e-10
ENSG00000262097	CTD-2135D7.5	processed_transcript	-4.32894	6.61402	3.32118e-12	5.64688e-10
ENSG00000231764	DLX6-AS1	antisense	4.92901	5.74247	3.39411e-12	5.69593e-10
ENSG00000233725	LINC00284	lincRNA	-5.72453	7.41206	4.08891e-12	6.77396e-10
ENSG00000254632	RP11-21L23.4	antisense	7.36895	2.54631	4.15728e-12	6.80005e-10
ENSG00000261404	AC009120.4	processed_transcript	-5.09621	3.08036	4.91568e-12	7.94005e-10
ENSG00000259459	RP11-321G12.1	lincRNA	-3.78024	3.76861	5.3406e-12	8.51991e-10
ENSG00000259091	LINC00517	processed_transcript	-3.47977	4.75065	6.01492e-12	9.47863e-10
ENSG00000213468	RP11-453F18__B.1	processed_transcript	3.48641	7.08482	6.19612e-12	9.64653e-10
ENSG00000243836	WDR86-AS1	processed_transcript	-3.98784	5.82701	6.68973e-12	1.00608e-09
ENSG00000251003	RP11-152P17.2	processed_transcript	3.74464	7.19318	6.61235e-12	1.00608e-09
ENSG00000254142	RP11-53M11.3	processed_transcript	-4.60055	4.66711	6.69579e-12	1.00608e-09
ENSG00000228858	RP11-95K23.5	antisense	-7.3196	1.77504	7.29122e-12	1.08296e-09
ENSG00000229124	RP11-124N14.4	antisense	-2.39549	5.87766	8.60711e-12	1.26388e-09
ENSG00000231298	RP11-117P22.1	lincRNA	5.42099	3.07709	9.12255e-12	1.32451e-09
ENSG00000245750	RP11-279F6.1	lincRNA	-3.35226	4.85979	1.07344e-11	1.54122e-09
ENSG00000250958	LINC00492	lincRNA	6.06967	3.2718	1.24906e-11	1.77367e-09
ENSG00000223812	RP11-197K6.1	lincRNA	8.85039	4.77406	1.35789e-11	1.88674e-09
ENSG00000228697	RP5-968D22.1	lincRNA	4.67929	5.67819	1.35178e-11	1.88674e-09
ENSG00000260711	RP11-747H7.3	sense_intronic	-2.61231	9.12171	1.41663e-11	1.94742e-09
ENSG00000223941	KCNMB2-IT1	sense_intronic	-5.10099	3.24218	1.63599e-11	2.22529e-09
ENSG00000259798	RP11-23E19.2	antisense	-3.88348	5.93923	1.73414e-11	2.31015e-09
ENSG00000261521	RP11-408H20.1	lincRNA	5.81156	4.12724	1.71731e-11	2.31015e-09
ENSG00000253807	RP11-93O7.5	lincRNA	-5.47964	2.46537	1.82057e-11	2.40055e-09
ENSG00000238185	RP11-252M21.6	antisense	-8.28618	2.61384	2.12596e-11	2.75819e-09
ENSG00000245311	RP11-165P7.1	antisense	3.34356	4.31809	2.13449e-11	2.75819e-09
ENSG00000230838	AC093850.2	lincRNA	4.11726	4.91597	2.19703e-11	2.8109e-09
ENSG00000204666	CTD-2126E3.1	lincRNA	-5.16989	1.9627	3.97327e-11	5.01653e-09
ENSG00000260183	RP11-109P11.1	antisense	-5.40448	2.47144	3.99863e-11	5.01653e-09
ENSG00000249621	CTD-2544H17.1	lincRNA	-3.53689	4.71628	4.44665e-11	5.52496e-09
ENSG00000197085	NPSR1-AS1	lincRNA	3.18629	5.26975	4.56442e-11	5.61728e-09
ENSG00000225437	RP1-257A15.1	antisense	-6.37972	1.87098	4.9991e-11	6.09419e-09
ENSG00000242104	RP11-340E6.1	lincRNA	-4.25835	4.49795	5.55783e-11	6.64984e-09
ENSG00000254777	AC022182.1	lincRNA	-3.03532	3.0779	5.53001e-11	6.64984e-09
ENSG00000265933	LINC00668	lincRNA	4.94172	3.57671	5.81748e-11	6.89665e-09
ENSG00000248474	CTD-2292M14.1	lincRNA	-4.8925	2.74834	6.45914e-11	7.58773e-09
ENSG00000261061	RP11-303E16.2	processed_transcript	3.05822	5.85666	6.65887e-11	7.75188e-09
ENSG00000236780	AC078941.1	lincRNA	-3.7321	5.60276	6.73432e-11	7.76973e-09
ENSG00000240032	RP11-274H2.3	antisense	3.2225	3.56724	7.94164e-11	9.08158e-09
ENSG00000222035	AC079354.3	antisense	-4.96645	4.365	8.18939e-11	9.28275e-09
ENSG00000250546	RP11-8L2.1	lincRNA	5.05705	6.59659	8.88674e-11	9.9856e-09
ENSG00000197585	AC107218.3	processed_transcript	-4.27633	3.09289	9.41121e-11	1.04838e-08
ENSG00000226690	AC005281.1	processed_transcript	-4.30819	5.28236	1.04185e-10	1.15067e-08
ENSG00000249464	RP11-93L9.1	lincRNA	-2.60871	7.2191	1.21339e-10	1.32877e-08
ENSG00000267275	CTD-2562J15.6	antisense	-7.24781	1.71562	1.45079e-10	1.57539e-08
ENSG00000254290	RP11-150O12.3	lincRNA	-6.1843	3.98128	1.49245e-10	1.60713e-08
ENSG00000231023	LINC00326	lincRNA	-5.83847	5.37227	1.52236e-10	1.62578e-08
ENSG00000236269	ENO1-IT1	sense_intronic	2.33628	6.27392	1.56703e-10	1.65977e-08
ENSG00000233569	RP11-500B12.1	lincRNA	-4.63293	3.04873	1.59007e-10	1.67048e-08
ENSG00000258548	LINC00645	lincRNA	5.34828	7.20811	1.62519e-10	1.6936e-08
ENSG00000241732	RP11-38P22.2	lincRNA	2.66857	9.01542	1.72895e-10	1.78732e-08
ENSG00000255367	RP13-726E6.2	processed_transcript	-2.42819	5.30172	1.78838e-10	1.83409e-08
ENSG00000250682	LINC00491	lincRNA	3.5914	4.77776	2.26464e-10	2.30423e-08
ENSG00000215394	LINC00516	lincRNA	5.29483	2.46315	2.52272e-10	2.54676e-08
ENSG00000253839	RP11-431D12.1	lincRNA	-5.03772	2.60374	2.57303e-10	2.57742e-08
ENSG00000228140	RP3-467K16.4	lincRNA	-2.41126	6.01316	2.77607e-10	2.75941e-08
ENSG00000233110	RP11-301L8.2	antisense	-2.49583	5.06425	3.10078e-10	3.05864e-08
ENSG00000172965	AC068491.1	processed_transcript	2.16171	7.50403	3.29692e-10	3.20322e-08
ENSG00000261116	RP3-523K23.2	sense_overlapping	3.43995	7.82456	3.28686e-10	3.20322e-08
ENSG00000226644	RP11-128M1.1	lincRNA	-4.36679	3.28781	3.74073e-10	3.58057e-08
ENSG00000257588	RP11-469H8.6	antisense	-5.26015	1.84511	3.72721e-10	3.58057e-08
ENSG00000251576	RP11-536I6.1	lincRNA	-4.10087	4.4305	5.13336e-10	4.87745e-08
ENSG00000227702	LINC00111	lincRNA	-6.31337	2.29629	5.55048e-10	5.23528e-08
ENSG00000223843	EFCAB6-AS1	antisense	-4.15068	3.51628	5.61973e-10	5.26218e-08
ENSG00000189229	AC069277.2	lincRNA	3.10605	4.64093	5.7514e-10	5.34674e-08
ENSG00000227787	RP11-266I14.3	processed_transcript	-4.89321	2.80993	7.84135e-10	7.23756e-08
ENSG00000265374	RP11-57J16.1	lincRNA	-5.30393	5.42581	9.28941e-10	8.51331e-08
ENSG00000237361	RP11-269C23.3	lincRNA	-5.18784	2.4844	9.94316e-10	9.04827e-08
ENSG00000229458	RP11-202D18.2	antisense	-5.01881	2.55176	1.01267e-09	9.15084e-08
ENSG00000236202	GRM7-AS1	antisense	-4.79362	3.28989	1.03405e-09	9.27918e-08
ENSG00000254111	RP11-150O12.5	lincRNA	-6.33592	2.34202	1.07227e-09	9.55575e-08
ENSG00000241684	ADAMTS9-AS2	lincRNA	-1.956	6.42768	1.09177e-09	9.66288e-08
ENSG00000255306	RP5-901A4.1	antisense	-2.5201	5.33095	1.13194e-09	9.95032e-08
ENSG00000254451	RP11-560G2.1	antisense	-3.86954	3.13803	1.23337e-09	1.07687e-07
ENSG00000224257	VWC2L-IT1	sense_intronic	-7.52451	1.94263	1.25354e-09	1.08713e-07
ENSG00000258018	RP11-148B3.1	lincRNA	6.0354	2.39312	1.30752e-09	1.12638e-07
ENSG00000251613	CTC-347C20.1	lincRNA	-5.24468	2.01836	1.32875e-09	1.13709e-07
ENSG00000229981	RP11-215N21.1	lincRNA	-4.88945	1.77847	1.51557e-09	1.28843e-07
ENSG00000225210	AL589743.1	lincRNA	2.97559	5.30002	1.60819e-09	1.35823e-07
ENSG00000174171	RP11-23P13.6	processed_transcript	-3.44192	4.21132	1.77633e-09	1.4905e-07
ENSG00000248764	RP11-292D4.2	antisense	-5.47931	2.66493	2.25693e-09	1.86949e-07
ENSG00000260581	CTB-113P19.4	antisense	3.58163	3.79056	2.25254e-09	1.86949e-07
ENSG00000236494	RP11-89N17.4	lincRNA	-2.92732	4.57551	2.29938e-09	1.89252e-07
ENSG00000259833	RP11-23E19.1	antisense	-3.74175	4.32934	2.32845e-09	1.90432e-07
ENSG00000249641	HOXC-AS5	antisense	7.86728	2.22021	2.36896e-09	1.92527e-07
ENSG00000229494	AC012494.1	lincRNA	8.07682	4.09869	2.4006e-09	1.93879e-07
ENSG00000261583	CTD-2385L22.1	antisense	-6.55189	1.16735	3.07186e-09	2.4655e-07
ENSG00000250033	SLC7A11-AS1	processed_transcript	3.20512	7.45359	3.10103e-09	2.47355e-07
ENSG00000267013	CTD-2171N6.1	lincRNA	5.55159	5.4893	3.4328e-09	2.72139e-07
ENSG00000225498	AC002064.5	lincRNA	-3.84778	3.09169	3.48032e-09	2.74223e-07
ENSG00000152931	PART1	lincRNA	-2.5498	6.81291	3.88657e-09	3.04377e-07
ENSG00000250874	CTC-480C2.1	lincRNA	3.3933	2.95606	3.99464e-09	3.10957e-07
ENSG00000231160	RP11-617D20.1	processed_transcript	-2.663	6.21438	4.7771e-09	3.69639e-07
ENSG00000258171	RP11-511B23.3	lincRNA	-4.11649	3.56328	4.81805e-09	3.70588e-07
ENSG00000188477	AC003003.5	sense_intronic	-3.80819	4.57222	5.10828e-09	3.90043e-07
ENSG00000229846	RP11-141A19.1	antisense	-4.19354	3.03043	5.13135e-09	3.90043e-07
ENSG00000264151	RP11-739N10.1	lincRNA	-4.96936	4.3167	6.03705e-09	4.56204e-07
ENSG00000249601	CTB-27N1.1	lincRNA	-5.35067	2.32911	6.11987e-09	4.59773e-07
ENSG00000227330	AP000998.2	lincRNA	3.32756	4.82723	6.26049e-09	4.67619e-07
ENSG00000251637	RP11-119D9.1	lincRNA	-2.06367	7.2906	6.53866e-09	4.85589e-07
ENSG00000239685	AP006309.4	processed_transcript	-3.22348	3.43273	6.66391e-09	4.92063e-07
ENSG00000267172	RP11-397A16.3	lincRNA	5.41988	3.92258	7.62759e-09	5.60021e-07
ENSG00000259692	RP11-499F3.2	lincRNA	3.25939	3.49843	8.14885e-09	5.94912e-07
ENSG00000231515	AC006003.3	sense_intronic	-5.26414	2.04985	8.27325e-09	6.00601e-07
ENSG00000249623	RP11-610J23.1	antisense	4.29231	3.25092	8.37621e-09	6.01319e-07
ENSG00000250961	CTD-2023N9.1	processed_transcript	-5.20175	2.2001	8.34765e-09	6.01319e-07
ENSG00000225087	RP4-660H19.1	lincRNA	4.40315	4.02847	8.73274e-09	6.2345e-07
ENSG00000260071	RP11-418I22.2	lincRNA	-5.75607	1.82577	1.10305e-08	7.83163e-07
ENSG00000234478	RP11-275I14.4	antisense	-2.32458	4.98947	1.1275e-08	7.96153e-07
ENSG00000233607	AC068610.5	processed_transcript	-4.05115	3.28024	1.15734e-08	8.12777e-07
ENSG00000260930	RP11-214L13.1	lincRNA	3.31555	4.66691	1.21818e-08	8.50883e-07
ENSG00000228412	RP4-625H18.2	lincRNA	-4.16223	4.55333	1.38814e-08	9.64386e-07
ENSG00000227877	RP11-59J5.1	lincRNA	-4.6488	2.29156	1.41789e-08	9.77286e-07
ENSG00000236164	RP11-268F1.3	lincRNA	-4.5158	3.70846	1.42184e-08	9.77286e-07
ENSG00000228294	AL589743.2	lincRNA	5.4293	2.90582	1.4573e-08	9.96362e-07
ENSG00000159712	ANKRD18CP	processed_transcript	-2.91623	7.08006	1.47151e-08	1.00078e-06
ENSG00000259561	RP11-300G22.2	sense_intronic	-4.22657	4.86908	1.59321e-08	1.07226e-06
ENSG00000267262	CTC-232P5.3	antisense	-2.46346	4.73488	1.59101e-08	1.07226e-06
ENSG00000229109	RP11-439K3.1	antisense	-3.33252	4.69012	1.72595e-08	1.15558e-06
ENSG00000224251	RP11-499O7.7	antisense	3.54266	6.15593	1.84599e-08	1.22958e-06
ENSG00000256940	RP11-783K16.5	antisense	8.20967	2.5214	1.9015e-08	1.26006e-06
ENSG00000249066	RP11-593F5.2	processed_transcript	-5.72488	1.87075	2.28617e-08	1.50724e-06
ENSG00000258537	FRMD6-AS2	lincRNA	4.74616	5.40482	2.33738e-08	1.53318e-06
ENSG00000258403	RP11-355I22.6	lincRNA	-4.99662	1.86803	2.92562e-08	1.90934e-06
ENSG00000224115	RP11-69D4.3	antisense	4.06132	4.06181	3.15547e-08	2.04899e-06
ENSG00000237321	RP11-374A22.1	sense_intronic	4.02761	5.57197	3.26827e-08	2.11163e-06
ENSG00000250920	RP11-297P16.4	lincRNA	7.62946	4.18052	3.34766e-08	2.15216e-06
ENSG00000253408	RP11-231D20.2	antisense	4.75553	3.02532	3.4144e-08	2.1842e-06
ENSG00000231140	RP11-347J14.7	lincRNA	-6.4372	1.08312	3.55324e-08	2.25734e-06
ENSG00000261013	CTD-2050B12.1	lincRNA	-5.78788	2.19641	3.56367e-08	2.25734e-06
ENSG00000255542	RP4-683L5.1	antisense	-6.54736	1.16486	4.64207e-08	2.92609e-06
ENSG00000244137	RP11-99J16__A.2	processed_transcript	-4.33023	5.00993	4.75438e-08	2.98233e-06
ENSG00000261425	RP11-709B3.2	lincRNA	2.84635	4.84376	4.96496e-08	3.09938e-06
ENSG00000227480	CCDC148-AS1	antisense	-3.38818	3.38555	5.01249e-08	3.11401e-06
ENSG00000259594	CTD-2034I4.2	lincRNA	2.74561	5.26685	5.4591e-08	3.37524e-06
ENSG00000261762	RP11-650L12.2	antisense	3.56118	3.40004	5.87197e-08	3.61322e-06
ENSG00000248740	RP11-328K4.1	lincRNA	4.49562	3.31016	6.19254e-08	3.79242e-06
ENSG00000259316	CTD-2116N17.1	processed_transcript	5.51832	1.62007	6.84145e-08	4.17006e-06
ENSG00000255029	CTD-3012A18.1	lincRNA	-5.80597	1.38793	7.27944e-08	4.4162e-06
ENSG00000229195	AC009495.4	lincRNA	-3.24314	3.64717	7.41058e-08	4.47474e-06
ENSG00000222041	LINC00152	lincRNA	2.0152	7.15439	7.51963e-08	4.51947e-06
ENSG00000254024	KB-1562D12.1	antisense	-2.82027	4.82185	7.67612e-08	4.59217e-06
ENSG00000146143	PRIM2	processed_transcript	1.89099	7.9849	7.93746e-08	4.7067e-06
ENSG00000237327	UPP2-IT1	sense_intronic	-4.68881	2.11607	7.94428e-08	4.7067e-06
ENSG00000259641	RP11-279F6.3	processed_transcript	-2.73664	3.75535	7.97684e-08	4.7067e-06
ENSG00000226026	RP11-57H12.3	antisense	-1.86402	6.36279	8.28451e-08	4.86602e-06
ENSG00000231963	RP11-493K23.4	antisense	-6.66204	1.25014	8.55909e-08	5.00455e-06
ENSG00000232986	RP11-179A7.2	lincRNA	-3.53234	3.56279	8.63478e-08	5.02607e-06
ENSG00000257458	RP11-473C19.1	lincRNA	-5.71321	1.77909	8.9227e-08	5.17036e-06
ENSG00000228035	RP4-663N10.1	antisense	-7.18905	1.66933	9.06418e-08	5.2289e-06
ENSG00000251152	RP11-281P23.1	lincRNA	-2.50539	5.25444	1.0566e-07	6.06816e-06
ENSG00000228271	RP11-513G11.2	lincRNA	7.22908	1.65861	1.08647e-07	6.21212e-06
ENSG00000249618	RP11-422J15.1	processed_transcript	3.40877	4.42145	1.10214e-07	6.27396e-06
[truncated: 665 more rows]

## Sheet: annotation
id	gene_name	gene_biotype
[truncated: 55,804 more rows]
