# Supplementary material for: RNA sequencing and transcriptome arrays analyses show opposing results for alternative splicing in patient derived samples
Source: BMC Genomics. 2017 Jun 6;18:443. doi: 10.1186/s12864-017-3819-y (PMC5461714; doi:10.1186/s12864-017-3819-y)
Supplement: Supplementary file 3 — Significantly enriched GO terms. (XLSX 125 kb) [file 12864_2017_3819_MOESM3_ESM.xlsx]

## Sheet: HTA_BP
GO.ID	Term	Annotated	Significant	Expected	classicFisher	FDR
GO:0000278	mitotic cell cycle	993	277	118.9	1e-31	1.77988e-28
GO:0007017	microtubule-based process	575	184	68.85	1e-31	1.77988e-28
GO:1903047	mitotic cell cycle process	834	234	99.86	1e-31	1.77988e-28
GO:0006996	organelle organization	3418	634	409.25	1e-31	1.77988e-28
GO:0007049	cell cycle	1669	371	199.83	1e-31	1.77988e-28
GO:0022402	cell cycle process	1268	304	151.82	1e-31	1.77988e-28
GO:1902589	single-organism organelle organization	2437	486	291.79	1e-31	1.77988e-28
GO:0000226	microtubule cytoskeleton organization	407	137	48.73	1e-31	1.77988e-28
GO:0071840	cellular component organization or bioge...	5929	933	709.9	6.7e-29	1.06001e-25
GO:0016043	cellular component organization	5810	912	695.65	1.8e-27	2.56302e-24
GO:0035082	axoneme assembly	45	37	5.39	4.7e-27	6.08394e-24
GO:0044770	cell cycle phase transition	492	144	58.91	9e-26	1.06792e-22
GO:0044772	mitotic cell cycle phase transition	468	139	56.04	1.4e-25	1.53343e-22
GO:0007018	microtubule-based movement	206	83	24.67	2.5e-25	2.54268e-22
GO:0001578	microtubule bundle formation	67	44	8.02	5.7e-25	5.41082e-22
GO:0044782	cilium organization	202	78	24.19	1.7e-22	1.51289e-19
GO:0042384	cilium assembly	181	72	21.67	9.5e-22	7.95709e-19
GO:0060271	cilium morphogenesis	218	80	26.1	2.1e-21	1.66122e-18
GO:0007067	mitotic nuclear division	409	119	48.97	3.2e-21	2.39815e-18
GO:0003341	cilium movement	46	33	5.51	6.3e-21	4.48528e-18
GO:0048285	organelle fission	560	146	67.05	9.8e-21	6.64487e-18
GO:0000280	nuclear division	525	139	62.86	2e-20	1.29445e-17
GO:0007010	cytoskeleton organization	1035	219	123.92	2.6e-18	1.60963e-15
GO:0051301	cell division	640	154	76.63	3.1e-18	1.8392e-15
GO:0051276	chromosome organization	993	212	118.9	3.3e-18	1.87955e-15
GO:0007059	chromosome segregation	258	83	30.89	4.9e-18	2.6835e-15
GO:0071103	DNA conformation change	216	74	25.86	6.3e-18	3.32243e-15
GO:0070286	axonemal dynein complex assembly	23	21	2.75	7.9e-18	4.01743e-15
GO:0006261	DNA-dependent DNA replication	122	51	14.61	7.1e-17	3.4861e-14
GO:0044843	cell cycle G1/S phase transition	254	80	30.41	8e-17	3.79707e-14
GO:0000082	G1/S transition of mitotic cell cycle	245	78	29.33	9.8e-17	4.50136e-14
GO:0000075	cell cycle checkpoint	246	78	29.45	1.3e-16	5.78459e-14
GO:0010927	cellular component assembly involved in ...	270	81	32.33	1.2e-15	5.17782e-13
GO:0006271	DNA strand elongation involved in DNA re...	34	24	4.07	2.6e-15	1.08886e-12
GO:0000070	mitotic sister chromatid segregation	123	49	14.73	2.9e-15	1.1798e-12
GO:0070925	organelle assembly	528	127	63.22	3.4e-15	1.34479e-12
GO:0006974	cellular response to DNA damage stimulus	731	160	87.53	6.7e-15	2.57841e-12
GO:0006323	DNA packaging	157	56	18.8	9.3e-15	3.48481e-12
GO:0000819	sister chromatid segregation	131	50	15.69	1.1e-14	4.01613e-12
GO:0006260	DNA replication	296	84	35.44	1.2e-14	4.2717e-12
GO:0051726	regulation of cell cycle	938	191	112.31	2.6e-14	9.02961e-12
GO:0006259	DNA metabolic process	868	180	103.93	2.7e-14	9.15364e-12
GO:0022616	DNA strand elongation	37	24	4.43	4.9e-14	1.62258e-11
GO:1901990	regulation of mitotic cell cycle phase t...	261	76	31.25	5.2e-14	1.68279e-11
GO:1901987	regulation of cell cycle phase transitio...	282	80	33.76	5.4e-14	1.70868e-11
GO:0010564	regulation of cell cycle process	532	124	63.7	8.4e-14	2.57514e-11
GO:0031145	anaphase-promoting complex-dependent pro...	115	45	13.77	8.5e-14	2.57514e-11
GO:0043933	macromolecular complex subunit organizat...	2404	400	287.84	1.2e-13	3.55975e-11
GO:0030031	cell projection assembly	352	92	42.15	1.5e-13	4.35888e-11
GO:0071822	protein complex subunit organization	1672	296	200.19	2.7e-13	7.68906e-11
GO:0098813	nuclear chromosome segregation	184	59	22.03	3.9e-13	1.08886e-10
GO:0007346	regulation of mitotic cell cycle	467	111	55.92	4.6e-13	1.2596e-10
GO:0044085	cellular component biogenesis	2416	397	289.28	1e-12	2.6866e-10
GO:0010948	negative regulation of cell cycle proces...	245	70	29.33	1.4e-12	3.69159e-10
GO:0031570	DNA integrity checkpoint	165	54	19.76	1.5e-12	3.88336e-10
GO:0065004	protein-DNA complex assembly	156	51	18.68	6.7e-12	1.70359e-09
GO:0007093	mitotic cell cycle checkpoint	174	54	20.83	1.6e-11	3.99691e-09
GO:0045786	negative regulation of cell cycle	485	109	58.07	3.1e-11	7.6105e-09
GO:0045930	negative regulation of mitotic cell cycl...	234	65	28.02	3.4e-11	8.20553e-09
GO:0006270	DNA replication initiation	33	20	3.95	4.1e-11	9.72998e-09
GO:0071824	protein-DNA complex subunit organization	183	55	21.91	4.2e-11	9.8039e-09
GO:0022607	cellular component assembly	2236	364	267.72	4.4e-11	1.01051e-08
GO:0006334	nucleosome assembly	107	39	12.81	4.9e-11	1.10748e-08
GO:0003351	epithelial cilium movement	22	16	2.63	6.2e-11	1.3794e-08
GO:0036158	outer dynein arm assembly	13	12	1.56	9.7e-11	2.1249e-08
GO:0031497	chromatin assembly	123	42	14.73	1e-10	2.15742e-08
GO:0065003	macromolecular complex assembly	1453	252	173.97	1.9e-10	4.03793e-08
GO:0033260	nuclear DNA replication	36	20	4.31	3.6e-10	7.52633e-08
GO:0006461	protein complex assembly	1211	216	145	3.7e-10	7.52633e-08
GO:0070271	protein complex biogenesis	1211	216	145	3.7e-10	7.52633e-08
GO:0034728	nucleosome organization	133	43	15.92	4.4e-10	8.82417e-08
GO:0006333	chromatin assembly or disassembly	148	46	17.72	4.8e-10	9.49267e-08
GO:0044458	motile cilium assembly	14	12	1.68	6.1e-10	1.18983e-07
GO:0036159	inner dynein arm assembly	12	11	1.44	7.6e-10	1.46238e-07
GO:0000077	DNA damage checkpoint	155	47	18.56	7.8e-10	1.48086e-07
GO:0006281	DNA repair	444	98	53.16	8.8e-10	1.64873e-07
GO:0034622	cellular macromolecular complex assembly	810	155	96.98	1.1e-09	2.03414e-07
GO:1901991	negative regulation of mitotic cell cycl...	167	49	20	1.2e-09	2.19062e-07
GO:0007264	small GTPase mediated signal transductio...	892	167	106.8	1.3e-09	2.34313e-07
GO:1901988	negative regulation of cell cycle phase ...	179	51	21.43	1.7e-09	3.02579e-07
GO:0051983	regulation of chromosome segregation	83	31	9.94	2.3e-09	4.04317e-07
GO:0007051	spindle organization	120	39	14.37	2.4e-09	4.16751e-07
GO:0000083	regulation of transcription involved in ...	26	16	3.11	2.7e-09	4.63196e-07
GO:0033554	cellular response to stress	1860	302	222.7	4e-09	6.78048e-07
GO:0030030	cell projection organization	1417	240	169.66	5.2e-09	8.71092e-07
GO:0044786	cell cycle DNA replication	45	21	5.39	8.5e-09	1.40734e-06
GO:0048858	cell projection morphogenesis	1046	186	125.24	9e-09	1.473e-06
GO:0051436	negative regulation of ubiquitin-protein...	89	31	10.66	1.6e-08	2.58891e-06
GO:0032990	cell part morphogenesis	1065	187	127.52	2.2e-08	3.51975e-06
GO:0007088	regulation of mitotic nuclear division	140	41	16.76	2.8e-08	4.42991e-06
GO:0007052	mitotic spindle organization	73	27	8.74	3.2e-08	4.9527e-06
GO:0051444	negative regulation of ubiquitin-protein...	96	32	11.49	3.2e-08	4.9527e-06
GO:0051352	negative regulation of ligase activity	97	32	11.61	4.3e-08	6.58362e-06
GO:0051340	regulation of ligase activity	132	39	15.8	4.7e-08	6.97118e-06
GO:0051438	regulation of ubiquitin-protein transfer...	132	39	15.8	4.7e-08	6.97118e-06
GO:0044774	mitotic DNA integrity checkpoint	107	34	12.81	4.7e-08	6.97118e-06
GO:0034508	centromere complex assembly	41	19	4.91	5e-08	7.33969e-06
GO:0051439	regulation of ubiquitin-protein ligase a...	98	32	11.73	5.6e-08	8.13657e-06
GO:0031055	chromatin remodeling at centromere	34	17	4.07	6.2e-08	8.91735e-06
GO:0008608	attachment of spindle microtubules to ki...	24	14	2.87	7.2e-08	1.01506e-05
GO:0032201	telomere maintenance via semi-conservati...	24	14	2.87	7.2e-08	1.01506e-05
GO:0051782	negative regulation of cell division	81	28	9.7	9.6e-08	1.34014e-05
GO:0051783	regulation of nuclear division	163	44	19.52	1.2e-07	1.65891e-05
GO:0006336	DNA replication-independent nucleosome a...	43	19	5.15	1.3e-07	1.76292e-05
GO:0034724	DNA replication-independent nucleosome o...	43	19	5.15	1.3e-07	1.76292e-05
GO:0034080	CENP-A containing nucleosome assembly	32	16	3.83	1.5e-07	1.99612e-05
GO:0061641	CENP-A containing chromatin organization	32	16	3.83	1.5e-07	1.99612e-05
GO:0051443	positive regulation of ubiquitin-protein...	93	30	11.14	2e-07	2.61266e-05
GO:0006312	mitotic recombination	40	18	4.79	2e-07	2.61266e-05
GO:0050000	chromosome localization	53	21	6.35	2.8e-07	3.55975e-05
GO:0051303	establishment of chromosome localization	53	21	6.35	2.8e-07	3.55975e-05
GO:0000722	telomere maintenance via recombination	26	14	3.11	2.8e-07	3.55975e-05
GO:0032886	regulation of microtubule-based process	141	39	16.88	3.2e-07	4.03228e-05
GO:0060287	epithelial cilium movement involved in d...	9	8	1.08	3.4e-07	4.24672e-05
GO:0051290	protein heterotetramerization	17	11	2.04	4.4e-07	5.44797e-05
GO:0051310	metaphase plate congression	42	18	5.03	4.9e-07	5.96334e-05
GO:0033043	regulation of organelle organization	963	166	115.3	4.9e-07	5.96334e-05
GO:0010965	regulation of mitotic sister chromatid s...	59	22	7.06	5e-07	6.03347e-05
GO:0051351	positive regulation of ligase activity	98	30	11.73	7e-07	8.37588e-05
GO:0051302	regulation of cell division	296	65	35.44	7.3e-07	8.66206e-05
GO:0006302	double-strand break repair	162	42	19.4	7.8e-07	9.17886e-05
GO:0007091	metaphase/anaphase transition of mitotic...	56	21	6.71	8.2e-07	9.57048e-05
GO:0090068	positive regulation of cell cycle proces...	243	56	29.1	8.5e-07	9.7606e-05
GO:0006342	chromatin silencing	84	27	10.06	8.5e-07	9.7606e-05
GO:0051306	mitotic sister chromatid separation	61	22	7.3	9.8e-07	0.000111634
GO:0044784	metaphase/anaphase transition of cell cy...	57	21	6.82	1.1e-06	0.000124309
GO:0051437	positive regulation of ubiquitin-protein...	71	24	8.5	1.2e-06	0.000134542
GO:0051304	chromosome separation	76	25	9.1	1.3e-06	0.00014239
GO:0033045	regulation of sister chromatid segregati...	62	22	7.42	1.3e-06	0.00014239
GO:0033047	regulation of mitotic sister chromatid s...	62	22	7.42	1.3e-06	0.00014239
GO:0044773	mitotic DNA damage checkpoint	101	30	12.09	1.4e-06	0.000152173
GO:0006268	DNA unwinding involved in DNA replicatio...	10	8	1.2	1.5e-06	0.000161807
GO:0007080	mitotic metaphase plate congression	33	15	3.95	1.8e-06	0.00019127
GO:0034453	microtubule anchoring	41	17	4.91	1.8e-06	0.00019127
GO:0006310	DNA recombination	237	54	28.38	1.9e-06	0.000200401
GO:0001539	cilium or flagellum-dependent cell motil...	19	11	2.27	2.1e-06	0.000218262
GO:0006284	base-excision repair	50	19	5.99	2.1e-06	0.000218262
GO:0048646	anatomical structure formation involved ...	1116	184	133.62	2.4e-06	0.000247635
GO:1902806	regulation of cell cycle G1/S phase tran...	152	39	18.2	2.5e-06	0.000256097
GO:0032508	DNA duplex unwinding	55	20	6.59	2.6e-06	0.000262563
GO:0043486	histone exchange	42	17	5.03	2.6e-06	0.000262563
GO:0031577	spindle checkpoint	51	19	6.11	3e-06	0.000300824
GO:1902850	microtubule cytoskeleton organization in...	47	18	5.63	3.5e-06	0.000348507
GO:2000045	regulation of G1/S transition of mitotic...	143	37	17.12	3.6e-06	0.000355975
GO:0006165	nucleoside diphosphate phosphorylation	85	26	10.18	3.9e-06	0.00038298
GO:0031397	negative regulation of protein ubiquitin...	138	36	16.52	4e-06	0.00039011
GO:0022411	cellular component disassembly	737	129	88.24	4.4e-06	0.000426201
GO:0044839	cell cycle G2/M phase transition	190	45	22.75	4.6e-06	0.000442564
GO:0042770	signal transduction in response to DNA d...	128	34	15.33	4.8e-06	0.000458706
GO:0000086	G2/M transition of mitotic cell cycle	186	44	22.27	6.1e-06	0.000579053
GO:0000725	recombinational repair	87	26	10.42	6.2e-06	0.000584648
GO:0032200	telomere organization	82	25	9.82	6.3e-06	0.000590169
GO:0000902	cell morphogenesis	1412	222	169.06	6.8e-06	0.000632844
GO:0031398	positive regulation of protein ubiquitin...	170	41	20.35	7.5e-06	0.000693458
GO:0051784	negative regulation of nuclear division	68	22	8.14	7.7e-06	0.000707357
GO:0030071	regulation of mitotic metaphase/anaphase...	54	19	6.47	8.1e-06	0.000739333
GO:0045814	negative regulation of gene expression, ...	131	34	15.69	8.3e-06	0.000752762
GO:0045787	positive regulation of cell cycle	311	64	37.24	8.7e-06	0.000784046
GO:1902099	regulation of metaphase/anaphase transit...	55	19	6.59	1.1e-05	0.000985088
GO:0032392	DNA geometric change	60	20	7.18	1.2e-05	0.00106129
GO:0046939	nucleotide phosphorylation	90	26	10.78	1.2e-05	0.00106129
GO:2000060	positive regulation of protein ubiquitin...	85	25	10.18	1.3e-05	0.00110183
GO:0032989	cellular component morphogenesis	1492	231	178.64	1.3e-05	0.00110183
GO:0000723	telomere maintenance	80	24	9.58	1.3e-05	0.00110183
GO:0072401	signal transduction involved in DNA inte...	70	22	8.38	1.3e-05	0.00110183
GO:0072422	signal transduction involved in DNA dama...	70	22	8.38	1.3e-05	0.00110183
GO:0007076	mitotic chromosome condensation	12	8	1.44	1.3e-05	0.00110183
GO:0071459	protein localization to chromosome, cent...	12	8	1.44	1.3e-05	0.00110183
GO:0010498	proteasomal protein catabolic process	453	85	54.24	1.5e-05	0.00126382
GO:0000724	double-strand break repair via homologou...	86	25	10.3	1.6e-05	0.00134014
GO:0072395	signal transduction involved in cell cyc...	71	22	8.5	1.7e-05	0.00140734
GO:0009132	nucleoside diphosphate metabolic process	113	30	13.53	1.7e-05	0.00140734
GO:1903321	negative regulation of protein modificat...	147	36	17.6	1.8e-05	0.00148151
GO:0045839	negative regulation of mitotic nuclear d...	57	19	6.82	2e-05	0.00163667
GO:0070507	regulation of microtubule cytoskeleton o...	114	30	13.65	2.1e-05	0.00168937
GO:0031396	regulation of protein ubiquitination	256	54	30.65	2.1e-05	0.00168937
GO:1903322	positive regulation of protein modificat...	183	42	21.91	2.1e-05	0.00168937
GO:0051985	negative regulation of chromosome segreg...	48	17	5.75	2.2e-05	0.00175988
GO:0003356	regulation of cilium beat frequency	5	5	0.6	2.4e-05	0.00190914
GO:0006735	NADH regeneration	27	12	3.23	2.6e-05	0.0019904
GO:0030261	chromosome condensation	27	12	3.23	2.6e-05	0.0019904
GO:0061615	glycolytic process through fructose-6-ph...	27	12	3.23	2.6e-05	0.0019904
GO:0061620	glycolytic process through glucose-6-pho...	27	12	3.23	2.6e-05	0.0019904
GO:0061621	canonical glycolysis	27	12	3.23	2.6e-05	0.0019904
GO:0061718	glucose catabolic process to pyruvate	27	12	3.23	2.6e-05	0.0019904
GO:0032776	DNA methylation on cytosine	16	9	1.92	2.6e-05	0.0019904
GO:0043044	ATP-dependent chromatin remodeling	63	20	7.54	2.7e-05	0.00202344
GO:0072413	signal transduction involved in mitotic ...	68	21	8.14	2.7e-05	0.00202344
GO:1902402	signal transduction involved in mitotic ...	68	21	8.14	2.7e-05	0.00202344
GO:1902403	signal transduction involved in mitotic ...	68	21	8.14	2.7e-05	0.00202344
GO:0034501	protein localization to kinetochore	10	7	1.2	3e-05	0.00223649
GO:0006325	chromatin organization	703	120	84.17	3.1e-05	0.00229901
GO:1903052	positive regulation of proteolysis invol...	168	39	20.12	3.2e-05	0.00236087
GO:0043161	proteasome-mediated ubiquitin-dependent ...	429	80	51.37	3.3e-05	0.0024221
GO:0030330	DNA damage response, signal transduction...	112	29	13.41	3.9e-05	0.0028478
GO:0031571	mitotic G1 DNA damage checkpoint	75	22	8.98	4.3e-05	0.00312386
GO:0007368	determination of left/right symmetry	102	27	12.21	4.7e-05	0.00339712
GO:0033046	negative regulation of sister chromatid ...	46	16	5.51	4.9e-05	0.0034712
GO:0033048	negative regulation of mitotic sister ch...	46	16	5.51	4.9e-05	0.0034712
GO:2000816	negative regulation of mitotic sister ch...	46	16	5.51	4.9e-05	0.0034712
GO:0060249	anatomical structure homeostasis	302	60	36.16	4.9e-05	0.0034712
GO:0034502	protein localization to chromosome	37	14	4.43	5e-05	0.0035245
GO:0044783	G1 DNA damage checkpoint	76	22	9.1	5.4e-05	0.00376915
GO:0044819	mitotic G1/S transition checkpoint	76	22	9.1	5.4e-05	0.00376915
GO:0072431	signal transduction involved in mitotic ...	66	20	7.9	5.7e-05	0.00393992
GO:1902400	intracellular signal transduction involv...	66	20	7.9	5.7e-05	0.00393992
GO:0090307	mitotic spindle assembly	42	15	5.03	5.9e-05	0.00405846
GO:0007050	cell cycle arrest	247	51	29.57	6.3e-05	0.00431277
GO:0006335	DNA replication-dependent nucleosome ass...	14	8	1.68	6.4e-05	0.0043395
GO:0034723	DNA replication-dependent nucleosome org...	14	8	1.68	6.4e-05	0.0043395
GO:0006734	NADH metabolic process	38	14	4.55	7e-05	0.00465762
GO:0050657	nucleic acid transport	150	35	17.96	7e-05	0.00465762
GO:0050658	RNA transport	150	35	17.96	7e-05	0.00465762
GO:0051236	establishment of RNA localization	150	35	17.96	7e-05	0.00465762
GO:1903364	positive regulation of cellular protein ...	180	40	21.55	7.2e-05	0.00476841
GO:0006301	postreplication repair	57	18	6.82	7.3e-05	0.00479008
GO:0071156	regulation of cell cycle arrest	110	28	13.17	7.3e-05	0.00479008
GO:0051988	regulation of attachment of spindle micr...	11	7	1.32	7.4e-05	0.00483342
GO:2000058	regulation of protein ubiquitination inv...	94	25	11.25	8.1e-05	0.00526648
GO:0071897	DNA biosynthetic process	122	30	14.61	8.2e-05	0.00528325
GO:1903320	regulation of protein modification by sm...	275	55	32.93	8.2e-05	0.00528325
GO:0009855	determination of bilateral symmetry	111	28	13.29	8.7e-05	0.00558015
GO:0051225	spindle assembly	73	21	8.74	8.8e-05	0.00561898
GO:0006403	RNA localization	158	36	18.92	9.4e-05	0.00597529
GO:0090263	positive regulation of canonical Wnt sig...	129	31	15.45	0.0001	0.00630044
GO:0009799	specification of symmetry	112	28	13.41	0.0001	0.00630044
GO:2000134	negative regulation of G1/S transition o...	101	26	12.09	0.00011	0.00683969
GO:0045841	negative regulation of mitotic metaphase...	44	15	5.27	0.00011	0.00683969
GO:0071174	mitotic spindle checkpoint	44	15	5.27	0.00011	0.00683969
GO:0019985	translesion synthesis	49	16	5.87	0.00012	0.007365
GO:1901070	guanosine-containing compound biosynthet...	15	8	1.8	0.00012	0.007365
GO:0002478	antigen processing and presentation of e...	166	37	19.88	0.00012	0.007365
GO:0006348	chromatin silencing at telomere	6	5	0.72	0.00013	0.00791056
GO:0048002	antigen processing and presentation of p...	185	40	22.15	0.00013	0.00791056
GO:0006338	chromatin remodeling	149	34	17.84	0.00014	0.00848281
GO:0044710	single-organism metabolic process	5182	691	620.46	0.00015	0.00893661
GO:1902100	negative regulation of metaphase/anaphas...	45	15	5.39	0.00015	0.00893661
GO:0006977	DNA damage response, signal transduction...	65	19	7.78	0.00015	0.00893661
GO:0015931	nucleobase-containing compound transport	186	40	22.27	0.00015	0.00893661
GO:0006928	movement of cell or subcellular componen...	1862	272	222.94	0.00016	0.00945328
GO:0003352	regulation of cilium movement	12	7	1.44	0.00016	0.00945328

## Sheet: RNAseq_BP
GO.ID	Term	Annotated	Significant	Expected	classicFisher	FDR
GO:0007017	microtubule-based process	575	174	70.94	1e-31	1.4239e-27
GO:0000278	mitotic cell cycle	993	243	122.52	9.5e-28	6.76353e-24
GO:0044782	cilium organization	202	85	24.92	1.4e-26	6.64487e-23
GO:0042384	cilium assembly	181	78	22.33	2.7e-25	9.61133e-22
GO:1903047	mitotic cell cycle process	834	206	102.9	4.7e-24	1.33847e-20
GO:0060271	cilium morphogenesis	218	85	26.9	7.6e-24	1.80361e-20
GO:0000226	microtubule cytoskeleton organization	407	125	50.22	2.3e-23	4.67853e-20
GO:0007018	microtubule-based movement	206	80	25.42	2.2e-22	3.91572e-19
GO:0016043	cellular component organization	5810	908	716.84	2.1e-21	3.32243e-18
GO:0071840	cellular component organization or bioge...	5929	923	731.52	2.4e-21	3.41736e-18
GO:0010927	cellular component assembly involved in ...	270	92	33.31	7e-21	9.06118e-18
GO:0007049	cell cycle	1669	332	205.92	8.1e-21	9.61133e-18
GO:0022402	cell cycle process	1268	269	156.45	9.6e-21	1.0515e-17
GO:0009888	tissue development	1749	341	215.79	6.4e-20	6.50926e-17
GO:0035082	axoneme assembly	45	32	5.55	9.5e-20	9.01803e-17
GO:0044770	cell cycle phase transition	492	130	60.7	5.4e-18	4.80566e-15
GO:0051301	cell division	640	156	78.96	8.7e-18	7.28702e-15
GO:0044772	mitotic cell cycle phase transition	468	125	57.74	9.6e-18	7.59413e-15
GO:0070925	organelle assembly	528	135	65.15	2.4e-17	1.79861e-14
GO:0060429	epithelium development	1071	226	132.14	3.6e-17	2.56302e-14
GO:0001578	microtubule bundle formation	67	37	8.27	4.1e-17	2.78e-14
GO:0003341	cilium movement	46	30	5.68	6e-17	3.88336e-14
GO:1902589	single-organism organelle organization	2437	430	300.68	6.9e-17	4.2717e-14
GO:0048856	anatomical structure development	4964	774	612.46	8.9e-17	5.2803e-14
GO:0032502	developmental process	5595	855	690.32	1.4e-16	7.97384e-14
GO:0030030	cell projection organization	1417	278	174.83	1.5e-16	8.21481e-14
GO:0048646	anatomical structure formation involved ...	1116	231	137.69	1.7e-16	8.9653e-14
GO:0030031	cell projection assembly	352	100	43.43	2.4e-16	1.22049e-13
GO:0007010	cytoskeleton organization	1035	217	127.7	3.6e-16	1.7676e-13
GO:0044767	single-organism developmental process	5512	840	680.07	7.7e-16	3.65468e-13
GO:0007067	mitotic nuclear division	409	109	50.46	1.5e-15	6.88984e-13
GO:0048858	cell projection morphogenesis	1046	214	129.06	9.1e-15	4.04922e-12
GO:0006928	movement of cell or subcellular componen...	1862	337	229.73	1.2e-14	5.17782e-12
GO:0032990	cell part morphogenesis	1065	216	131.4	1.7e-14	7.1195e-12
GO:0009653	anatomical structure morphogenesis	2677	452	330.29	2.4e-14	9.76389e-12
GO:0048869	cellular developmental process	3880	614	478.72	7.3e-14	2.88735e-11
GO:0006996	organelle organization	3418	550	421.72	1.4e-13	5.38773e-11
GO:0000280	nuclear division	525	123	64.77	6.2e-13	2.32321e-10
GO:0070286	axonemal dynein complex assembly	23	18	2.84	7.5e-13	2.73827e-10
GO:0030198	extracellular matrix organization	379	96	46.76	2e-12	7.1195e-10
GO:0043062	extracellular structure organization	380	96	46.88	2.4e-12	8.33502e-10
GO:0044763	single-organism cellular process	11802	1578	1456.14	3.5e-12	1.18658e-09
GO:0048513	organ development	2965	478	365.82	9.4e-12	3.11271e-09
GO:0044085	cellular component biogenesis	2416	402	298.09	9.9e-12	3.13258e-09
GO:0000902	cell morphogenesis	1412	258	174.21	9.9e-12	3.13258e-09
GO:0048285	organelle fission	560	125	69.09	1.4e-11	4.2414e-09
GO:0007275	multicellular organismal development	4728	712	583.34	1.4e-11	4.2414e-09
GO:0032989	cellular component morphogenesis	1492	269	184.08	1.5e-11	4.44969e-09
GO:0030855	epithelial cell differentiation	579	128	71.44	1.6e-11	4.64947e-09
GO:0048731	system development	4190	640	516.97	2.3e-11	6.54994e-09
GO:0044843	cell cycle G1/S phase transition	254	70	31.34	3.6e-11	1.00511e-08
GO:0051726	regulation of cell cycle	938	184	115.73	3.8e-11	1.04054e-08
GO:0022617	extracellular matrix disassembly	126	44	15.55	4.2e-11	1.12837e-08
GO:0000082	G1/S transition of mitotic cell cycle	245	68	30.23	4.9e-11	1.29206e-08
GO:0022607	cellular component assembly	2236	373	275.88	5.1e-11	1.32034e-08
GO:0043588	skin development	246	68	30.35	6e-11	1.52561e-08
GO:0044699	single-organism process	13016	1704	1605.92	1.4e-10	3.4973e-08
GO:0006271	DNA strand elongation involved in DNA re...	34	20	4.19	1.5e-10	3.6825e-08
GO:0030574	collagen catabolic process	74	31	9.13	1.7e-10	4.10276e-08
GO:0010564	regulation of cell cycle process	532	116	65.64	3.5e-10	8.30608e-08
GO:0008544	epidermis development	307	77	37.88	5.2e-10	1.21382e-07
GO:0006261	DNA-dependent DNA replication	122	41	15.05	7.4e-10	1.69949e-07
GO:0022616	DNA strand elongation	37	20	4.57	1.2e-09	2.71219e-07
GO:0007346	regulation of mitotic cell cycle	467	103	57.62	1.8e-09	4.00472e-07
GO:0048729	tissue morphogenesis	597	124	73.66	2.1e-09	4.60029e-07
GO:0044243	multicellular organismal catabolic proce...	81	31	9.99	2.4e-09	5.17782e-07
GO:0006260	DNA replication	296	73	36.52	3.2e-09	6.80072e-07
GO:0042073	intraciliary transport	29	17	3.58	4e-09	8.37588e-07
GO:0090068	positive regulation of cell cycle proces...	243	63	29.98	4.9e-09	1.01118e-06
GO:0045787	positive regulation of cell cycle	311	75	38.37	5.7e-09	1.15946e-06
GO:0006270	DNA replication initiation	33	18	4.07	6.7e-09	1.34368e-06
GO:0008283	cell proliferation	1857	307	229.12	1e-08	1.97764e-06
GO:0000070	mitotic sister chromatid segregation	123	39	15.18	1.2e-08	2.34066e-06
GO:0002009	morphogenesis of an epithelium	467	100	57.62	1.6e-08	3.0787e-06
GO:0031145	anaphase-promoting complex-dependent pro...	115	37	14.19	1.9e-08	3.60721e-06
GO:0003351	epithelial cilium movement	22	14	2.71	2.2e-08	4.12182e-06
GO:0009855	determination of bilateral symmetry	111	36	13.7	2.3e-08	4.25321e-06
GO:0007059	chromosome segregation	258	64	31.83	2.4e-08	4.38123e-06
GO:0007368	determination of left/right symmetry	102	34	12.58	2.6e-08	4.62767e-06
GO:0000819	sister chromatid segregation	131	40	16.16	2.6e-08	4.62767e-06
GO:0009799	specification of symmetry	112	36	13.82	3e-08	5.2737e-06
GO:0071103	DNA conformation change	216	56	26.65	3.5e-08	6.07762e-06
GO:0044259	multicellular organismal macromolecule m...	118	37	14.56	4e-08	6.86217e-06
GO:0051302	regulation of cell division	296	70	36.52	4.2e-08	7.1195e-06
GO:0032963	collagen metabolic process	114	36	14.07	5e-08	8.37588e-06
GO:0000075	cell cycle checkpoint	246	61	30.35	5.1e-08	8.44406e-06
GO:0071822	protein complex subunit organization	1672	277	206.29	5.2e-08	8.51067e-06
GO:0007088	regulation of mitotic nuclear division	140	41	17.27	6.5e-08	1.05174e-05
GO:1901987	regulation of cell cycle phase transitio...	282	67	34.79	6.8e-08	1.08792e-05
GO:1901990	regulation of mitotic cell cycle phase t...	261	63	32.2	9e-08	1.4239e-05
GO:0048598	embryonic morphogenesis	578	115	71.31	9.6e-08	1.50214e-05
GO:0044236	multicellular organismal metabolic proce...	132	39	16.29	1e-07	1.54772e-05
GO:0044839	cell cycle G2/M phase transition	190	50	23.44	1.1e-07	1.68418e-05
GO:0007389	pattern specification process	436	92	53.79	1.2e-07	1.79861e-05
GO:0035239	tube morphogenesis	363	80	44.79	1.2e-07	1.79861e-05
GO:0000086	G2/M transition of mitotic cell cycle	186	49	22.95	1.4e-07	2.07652e-05
GO:0030154	cell differentiation	3621	538	446.76	1.5e-07	2.20191e-05
GO:0036158	outer dynein arm assembly	13	10	1.6	1.6e-07	2.30125e-05
GO:0032501	multicellular organismal process	6755	939	833.44	1.6e-07	2.30125e-05
GO:0001501	skeletal system development	486	99	59.96	2.4e-07	3.41736e-05
GO:0035295	tube development	598	116	73.78	3.4e-07	4.79333e-05
GO:0044458	motile cilium assembly	14	10	1.73	5e-07	6.9799e-05
GO:0098813	nuclear chromosome segregation	184	47	22.7	6.8e-07	9.4005e-05
GO:0001895	retina homeostasis	72	25	8.88	7.4e-07	0.000101316
GO:0009790	embryo development	979	171	120.79	9.5e-07	0.000128829
GO:0060249	anatomical structure homeostasis	302	67	37.26	1e-06	0.000133075
GO:0036159	inner dynein arm assembly	12	9	1.48	1e-06	0.000133075
GO:0009887	organ morphogenesis	913	161	112.65	1.1e-06	0.000145027
GO:0051983	regulation of chromosome segregation	83	27	10.24	1.2e-06	0.00015676
GO:0006259	DNA metabolic process	868	154	107.09	1.3e-06	0.000168279
GO:0060562	epithelial tube morphogenesis	323	70	39.85	1.4e-06	0.000179591
GO:0044707	single-multicellular organism process	6520	900	804.44	1.7e-06	0.000216128
GO:0006323	DNA packaging	157	41	19.37	1.9e-06	0.000233225
GO:0001503	ossification	356	75	43.92	1.9e-06	0.000233225
GO:0006268	DNA unwinding involved in DNA replicatio...	10	8	1.23	1.9e-06	0.000233225
GO:0007051	spindle organization	120	34	14.81	1.9e-06	0.000233225
GO:0006165	nucleoside diphosphate phosphorylation	85	27	10.49	2e-06	0.000243402
GO:0051783	regulation of nuclear division	163	42	20.11	2.1e-06	0.000253406
GO:0001953	negative regulation of cell-matrix adhes...	29	14	3.58	2.3e-06	0.000275208
GO:0010812	negative regulation of cell-substrate ad...	49	19	6.05	2.4e-06	0.00028478
GO:0006461	protein complex assembly	1211	202	149.41	2.6e-06	0.000303454
GO:0070271	protein complex biogenesis	1211	202	149.41	2.6e-06	0.000303454
GO:0001539	cilium or flagellum-dependent cell motil...	19	11	2.34	2.9e-06	0.000335716
GO:0045931	positive regulation of mitotic cell cycl...	117	33	14.44	3.1e-06	0.000355975
GO:0045930	negative regulation of mitotic cell cycl...	234	54	28.87	3.2e-06	0.000364518
GO:0048732	gland development	418	84	51.57	3.4e-06	0.000384227
GO:0001894	tissue homeostasis	200	48	24.68	3.5e-06	0.000392413
GO:0007399	nervous system development	2256	345	278.35	4.1e-06	0.000452557
GO:0048871	multicellular organismal homeostasis	320	68	39.48	4.1e-06	0.000452557
GO:0007093	mitotic cell cycle checkpoint	174	43	21.47	5e-06	0.000547654
GO:0007044	cell-substrate junction assembly	84	26	10.36	5.3e-06	0.000575842
GO:0006735	NADH regeneration	27	13	3.33	5.5e-06	0.000575842
GO:0061615	glycolytic process through fructose-6-ph...	27	13	3.33	5.5e-06	0.000575842
GO:0061620	glycolytic process through glucose-6-pho...	27	13	3.33	5.5e-06	0.000575842
GO:0061621	canonical glycolysis	27	13	3.33	5.5e-06	0.000575842
GO:0061718	glucose catabolic process to pyruvate	27	13	3.33	5.5e-06	0.000575842
GO:0072001	renal system development	274	60	33.81	5.6e-06	0.000582032
GO:0010948	negative regulation of cell cycle proces...	245	55	30.23	6.3e-06	0.000645365
GO:0007492	endoderm development	75	24	9.25	6.3e-06	0.000645365
GO:0046939	nucleotide phosphorylation	90	27	11.1	6.7e-06	0.000681438
GO:0061436	establishment of skin barrier	17	10	2.1	6.8e-06	0.000686704
GO:0042127	regulation of cell proliferation	1436	231	177.17	7.1e-06	0.00071195
GO:0000910	cytokinesis	165	41	20.36	7.2e-06	0.000716929
GO:0008608	attachment of spindle microtubules to ki...	24	12	2.96	7.8e-06	0.000771279
GO:0045786	negative regulation of cell cycle	485	93	59.84	8.1e-06	0.00079542
GO:0050678	regulation of epithelial cell proliferat...	272	59	33.56	9.1e-06	0.000887499
GO:1901988	negative regulation of cell cycle phase ...	179	43	22.09	1.1e-05	0.0010583
GO:0009132	nucleoside diphosphate metabolic process	113	31	13.94	1.1e-05	0.0010583
GO:0001655	urogenital system development	311	65	38.37	1.2e-05	0.00113912
GO:0030705	cytoskeleton-dependent intracellular tra...	108	30	13.33	1.2e-05	0.00113912
GO:0048562	embryonic organ morphogenesis	287	61	35.41	1.3e-05	0.00121781
GO:0007052	mitotic spindle organization	73	23	9.01	1.3e-05	0.00121781
GO:0007160	cell-matrix adhesion	193	45	23.81	1.5e-05	0.00139598
GO:0031581	hemidesmosome assembly	12	8	1.48	1.7e-05	0.00155169
GO:0071459	protein localization to chromosome, cent...	12	8	1.48	1.7e-05	0.00155169
GO:0033043	regulation of organelle organization	963	162	118.82	1.7e-05	0.00155169
GO:0051128	regulation of cellular component organiz...	2013	307	248.37	2e-05	0.00179107
GO:0031577	spindle checkpoint	51	18	6.29	2e-05	0.00179107
GO:0030216	keratinocyte differentiation	127	33	15.67	2e-05	0.00179107
GO:0006734	NADH metabolic process	38	15	4.69	2.1e-05	0.00186887
GO:0034329	cell junction assembly	225	50	27.76	2.2e-05	0.0019457
GO:1901991	negative regulation of mitotic cell cycl...	167	40	20.6	2.3e-05	0.00202159
GO:0000003	reproduction	942	158	116.22	2.5e-05	0.0021839
GO:0033561	regulation of water loss via skin	19	10	2.34	2.6e-05	0.0022574
GO:0051276	chromosome organization	993	165	122.52	2.8e-05	0.00240176
GO:0003356	regulation of cilium beat frequency	5	5	0.62	2.8e-05	0.00240176
GO:0043933	macromolecular complex subunit organizat...	2404	358	296.61	3e-05	0.0025579
GO:0050680	negative regulation of epithelial cell p...	113	30	13.94	3.1e-05	0.00259652
GO:0048736	appendage development	169	40	20.85	3.1e-05	0.00259652
GO:0060173	limb development	169	40	20.85	3.1e-05	0.00259652
GO:0032886	regulation of microtubule-based process	141	35	17.4	3.3e-05	0.00274788
GO:0001822	kidney development	259	55	31.96	3.4e-05	0.00281469
GO:0048468	cell development	2065	312	254.78	3.5e-05	0.00288072
GO:0034501	protein localization to kinetochore	10	7	1.23	3.7e-05	0.00302783
GO:0097305	response to alcohol	317	64	39.11	4.2e-05	0.00341736
GO:0006757	ATP generation from ADP	68	21	8.39	4.3e-05	0.00347885
GO:0050673	epithelial cell proliferation	331	66	40.84	4.8e-05	0.00383973
GO:0001706	endoderm formation	54	18	6.66	4.8e-05	0.00383973
GO:0055123	digestive system development	155	37	19.12	5e-05	0.00397737
GO:0042303	molting cycle	105	28	12.95	5.1e-05	0.00401209
GO:0042633	hair cycle	105	28	12.95	5.1e-05	0.00401209
GO:0006007	glucose catabolic process	32	13	3.95	5.3e-05	0.00412386
GO:0040011	locomotion	1713	263	211.35	5.3e-05	0.00412386
GO:0001649	osteoblast differentiation	197	44	24.31	5.8e-05	0.00448838
GO:0034453	microtubule anchoring	41	15	5.06	6.1e-05	0.00459566
GO:0034330	cell junction organization	252	53	31.09	6.1e-05	0.00459566
GO:0046364	monosaccharide biosynthetic process	90	25	11.1	6.1e-05	0.00459566
GO:0022008	neurogenesis	1599	247	197.29	6.1e-05	0.00459566
GO:0072006	nephron development	128	32	15.79	6.1e-05	0.00459566
GO:0045682	regulation of epidermis development	60	19	7.4	6.7e-05	0.00502112
GO:0045840	positive regulation of mitotic nuclear d...	46	16	5.68	7e-05	0.00521848
GO:0022411	cellular component disassembly	737	126	90.93	7.2e-05	0.00533962
GO:0048699	generation of neurons	1523	236	187.91	7.4e-05	0.00545951
GO:0048565	digestive tract development	141	34	17.4	8e-05	0.00587175
GO:0048523	negative regulation of cellular process	3979	560	490.93	8.1e-05	0.00591466
GO:0009913	epidermal cell differentiation	182	41	22.46	8.3e-05	0.00599917
GO:0060972	left/right pattern formation	25	11	3.08	8.3e-05	0.00599917
GO:0008284	positive regulation of cell proliferatio...	789	133	97.35	8.9e-05	0.00640036
GO:0030859	polarized epithelial cell differentiatio...	11	7	1.36	9e-05	0.00640755
GO:0051988	regulation of attachment of spindle micr...	11	7	1.36	9e-05	0.00640755
GO:0031570	DNA integrity checkpoint	165	38	20.36	9.1e-05	0.00644651
GO:0001738	morphogenesis of a polarized epithelium	47	16	5.8	9.5e-05	0.00666357
GO:1902850	microtubule cytoskeleton organization in...	47	16	5.8	9.5e-05	0.00666357
GO:0042493	response to drug	410	77	50.59	9.7e-05	0.0067705
GO:0006090	pyruvate metabolic process	98	26	12.09	0.0001	0.00694585
GO:0090596	sensory organ morphogenesis	251	52	30.97	0.00011	0.00745852
GO:0030317	sperm motility	57	18	7.03	0.00011	0.00745852
GO:0006096	glycolytic process	67	20	8.27	0.00011	0.00745852
GO:0035107	appendage morphogenesis	149	35	18.38	0.00011	0.00745852
GO:0035108	limb morphogenesis	149	35	18.38	0.00011	0.00745852
GO:0051340	regulation of ligase activity	132	32	16.29	0.00012	0.0078741
GO:0051438	regulation of ubiquitin-protein transfer...	132	32	16.29	0.00012	0.0078741
GO:0006974	cellular response to DNA damage stimulus	731	124	90.19	0.00012	0.0078741
GO:0001656	metanephros development	88	24	10.86	0.00012	0.0078741
GO:0031589	cell-substrate adhesion	296	59	36.52	0.00012	0.0078741
GO:0010810	regulation of cell-substrate adhesion	167	38	20.6	0.00012	0.0078741
GO:0007224	smoothened signaling pathway	121	30	14.93	0.00012	0.0078741
GO:0090103	cochlea morphogenesis	22	10	2.71	0.00013	0.00841395
GO:0048519	negative regulation of biological proces...	4308	600	531.52	0.00013	0.00841395
GO:0030199	collagen fibril organization	39	14	4.81	0.00013	0.00841395
GO:0014033	neural crest cell differentiation	58	18	7.16	0.00014	0.00902018
GO:0033993	response to lipid	777	130	95.87	0.00015	0.00940903
GO:0051781	positive regulation of cell division	128	31	15.79	0.00015	0.00940903
GO:0035987	endodermal cell differentiation	44	15	5.43	0.00015	0.00940903
GO:0038031	non-canonical Wnt signaling pathway via ...	6	5	0.74	0.00015	0.00940903
GO:0086042	cardiac muscle cell-cardiac muscle cell ...	6	5	0.74	0.00015	0.00940903
GO:0086073	bundle of His cell-Purkinje myocyte adhe...	6	5	0.74	0.00015	0.00940903
GO:0065003	macromolecular complex assembly	1453	224	179.27	0.00016	0.00999228

## Sheet: HTA_MF
GO.ID	Term	Annotated	Significant	Expected	classicFisher	FDR
GO:0005515	protein binding	10195	1393	1236.01	4.5e-16	1.9089e-12
GO:0003777	microtubule motor activity	76	36	9.21	3.5e-14	7.4235e-11
GO:0015631	tubulin binding	257	74	31.16	4e-13	5.656e-10
GO:0016887	ATPase activity	408	98	49.46	1.2e-11	1.2726e-08
GO:0017111	nucleoside-triphosphatase activity	747	152	90.56	3.8e-11	2.8987e-08
GO:0016818	hydrolase activity, acting on acid anhyd...	786	158	95.29	4.1e-11	2.8987e-08
GO:0016817	hydrolase activity, acting on acid anhyd...	788	158	95.53	5e-11	3.03e-08
GO:0016462	pyrophosphatase activity	784	157	95.05	6.4e-11	3.3936e-08
GO:0030554	adenyl nucleotide binding	1481	256	179.55	6.6e-10	3.1108e-07
GO:0032559	adenyl ribonucleotide binding	1473	253	178.58	1.6e-09	6.7872e-07
GO:0017076	purine nucleotide binding	1813	300	219.8	2.3e-09	8.86964e-07
GO:0005524	ATP binding	1436	246	174.1	3.6e-09	1.2726e-06
GO:0000166	nucleotide binding	2252	359	273.03	4.1e-09	1.30088e-06
GO:1901265	nucleoside phosphate binding	2253	359	273.15	4.3e-09	1.30088e-06
GO:0032555	purine ribonucleotide binding	1803	297	218.59	4.6e-09	1.30088e-06
GO:0032550	purine ribonucleoside binding	1771	292	214.71	5.8e-09	1.53772e-06
GO:0001882	nucleoside binding	1781	293	215.92	6.8e-09	1.54052e-06
GO:0001883	purine nucleoside binding	1774	292	215.07	6.9e-09	1.54052e-06
GO:0032549	ribonucleoside binding	1774	292	215.07	6.9e-09	1.54052e-06
GO:0035639	purine ribonucleoside triphosphate bindi...	1761	290	213.5	7.5e-09	1.59075e-06
GO:0032553	ribonucleotide binding	1818	297	220.41	1.1e-08	2.222e-06
GO:0036094	small molecule binding	2542	392	308.18	3.9e-08	7.51991e-06
GO:0005488	binding	13461	1710	1631.97	4.1e-08	7.56183e-06
GO:0003774	motor activity	127	38	15.4	6.6e-08	1.16655e-05
GO:0097367	carbohydrate derivative binding	2154	336	261.14	1.5e-07	2.5452e-05
GO:1901363	heterocyclic compound binding	5574	775	675.77	3.1e-07	5.05777e-05
GO:0008017	microtubule binding	192	48	23.28	6.1e-07	9.58378e-05
GO:0097159	organic cyclic compound binding	5649	781	684.87	7.4e-07	0.00011211
GO:0008094	DNA-dependent ATPase activity	78	26	9.46	7.8e-07	0.000114095
GO:0008092	cytoskeletal protein binding	784	139	95.05	1.8e-06	0.00025452
GO:0044822	poly(A) RNA binding	1143	190	138.57	2.1e-06	0.000287361
GO:0043566	structure-specific DNA binding	251	55	30.43	7.9e-06	0.00104724
GO:0042393	histone binding	153	38	18.55	1e-05	0.00128545
GO:0003678	DNA helicase activity	47	17	5.7	1.9e-05	0.00237053
GO:0042623	ATPase activity, coupled	304	62	36.86	2.4e-05	0.0029088
GO:0003723	RNA binding	1522	234	184.52	4.3e-05	0.00506683
GO:0003684	damaged DNA binding	60	19	7.27	5.3e-05	0.00607638

## Sheet: RNAseq_MF
GO.ID	Term	Annotated	Significant	Expected	classicFisher	FDR
GO:0003777	microtubule motor activity	76	35	9.4	4e-13	1.6968e-09
GO:0015631	tubulin binding	257	71	31.77	2.5e-11	5.3025e-08
GO:0003774	motor activity	127	41	15.7	3e-09	4.242e-06
GO:0005201	extracellular matrix structural constitu...	67	27	8.28	7.3e-09	7.74165e-06
GO:0044877	macromolecular complex binding	1368	233	169.11	8.6e-08	7.29624e-05
GO:0008092	cytoskeletal protein binding	784	145	96.92	2.7e-07	0.00019089
GO:0097367	carbohydrate derivative binding	2154	337	266.28	7.6e-07	0.00046056
GO:0005515	protein binding	10195	1355	1260.31	9.6e-07	0.00050904
GO:0008017	microtubule binding	192	47	23.74	2.6e-06	0.00122547
GO:0005198	structural molecule activity	640	118	79.12	4.1e-06	0.00173922
GO:0098631	protein binding involved in cell adhesio...	17	10	2.1	6.9e-06	0.00266089
GO:0005524	ATP binding	1436	230	177.52	1.2e-05	0.00391569
GO:0032559	adenyl ribonucleotide binding	1473	235	182.09	1.2e-05	0.00391569
GO:0030554	adenyl nucleotide binding	1481	236	183.08	1.3e-05	0.003939
GO:0016887	ATPase activity	408	80	50.44	1.6e-05	0.0045248
GO:0016462	pyrophosphatase activity	784	135	96.92	3.1e-05	0.00821888
GO:0016818	hydrolase activity, acting on acid anhyd...	786	135	97.17	3.5e-05	0.00873353
GO:0032403	protein complex binding	885	149	109.4	3.9e-05	0.00893053
GO:0016817	hydrolase activity, acting on acid anhyd...	788	135	97.41	4e-05	0.00893053

## Sheet: HTA_CC
GO.ID	Term	Annotated	Significant	Expected	classicFisher	FDR
GO:0043228	non-membrane-bounded organelle	3556	646	420.14	1e-31	5.62333e-29
GO:0043232	intracellular non-membrane-bounded organ...	3556	646	420.14	1e-31	5.62333e-29
GO:0015630	microtubule cytoskeleton	1017	249	120.16	1e-31	5.62333e-29
GO:0044422	organelle part	7795	1153	920.97	1.4e-28	5.9045e-26
GO:0044446	intracellular organelle part	7588	1116	896.52	8.4e-26	2.83416e-23
GO:0044428	nuclear part	3715	627	438.92	1.3e-25	3.65517e-23
GO:0031974	membrane-enclosed lumen	4103	677	484.77	3.2e-25	7.712e-23
GO:0005694	chromosome	784	193	92.63	1.5e-24	2.81167e-22
GO:0031981	nuclear lumen	3362	575	397.22	1.5e-24	2.81167e-22
GO:0070013	intracellular organelle lumen	3993	658	471.77	3.5e-24	5.9045e-22
GO:0043226	organelle	12222	1628	1444.02	4.7e-24	7.02917e-22
GO:0043233	organelle lumen	4051	665	478.62	5e-24	7.02917e-22
GO:0005929	cilium	451	130	53.29	3.7e-23	4.80146e-21
GO:0044430	cytoskeletal part	1374	283	162.34	1.4e-22	1.687e-20
GO:0044424	intracellular part	12963	1697	1531.57	3.7e-22	4.16127e-20
GO:0044427	chromosomal part	696	171	82.23	1e-21	1.05437e-19
GO:0098687	chromosomal region	267	89	31.55	9.3e-21	9.22888e-19
GO:0005856	cytoskeleton	1893	354	223.66	1.2e-20	1.12467e-18
GO:0005622	intracellular	13288	1724	1569.97	1.3e-20	1.15426e-18
GO:0043229	intracellular organelle	11218	1498	1325.4	5.6e-19	4.7236e-17
GO:0005930	axoneme	91	45	10.75	9.5e-19	7.28477e-17
GO:0097014	ciliary cytoplasm	91	45	10.75	9.5e-19	7.28477e-17
GO:0005819	spindle	275	87	32.49	1.2e-18	8.80174e-17
GO:0005634	nucleus	6479	944	765.49	3.2e-18	2.24933e-16
GO:0000775	chromosome, centromeric region	172	64	20.32	5.2e-18	3.50896e-16
GO:0043234	protein complex	4059	638	479.57	5.5e-18	3.56865e-16
GO:0005654	nucleoplasm	2790	469	329.64	6.1e-18	3.81137e-16
GO:0044441	ciliary part	301	90	35.56	1.7e-17	1.02425e-15
GO:0000793	condensed chromosome	192	67	22.68	4.2e-17	2.44324e-15
GO:0032991	macromolecular complex	4701	711	555.42	3.6e-16	2.0244e-14
GO:0005737	cytoplasm	10145	1362	1198.62	6.9e-16	3.75494e-14
GO:0005874	microtubule	374	100	44.19	1.2e-15	6.32625e-14
GO:0032838	cell projection cytoplasm	110	46	13	1.4e-15	7.15697e-14
GO:0000779	condensed chromosome, centromeric region	103	44	12.17	2.3e-15	1.1086e-13
GO:0000228	nuclear chromosome	445	112	52.58	2.3e-15	1.1086e-13
GO:0043227	membrane-bounded organelle	11353	1490	1341.35	1.3e-14	6.09194e-13
GO:0000777	condensed chromosome kinetochore	94	39	11.11	2.7e-13	1.23105e-11
GO:0000776	kinetochore	121	45	14.3	4.5e-13	1.99776e-11
GO:0044454	nuclear chromosome part	408	99	48.2	1.1e-12	4.75821e-11
GO:0031514	motile cilium	98	39	11.58	1.3e-12	5.48275e-11
GO:0005815	microtubule organizing center	597	130	70.54	1.6e-12	6.58341e-11
GO:0043231	intracellular membrane-bounded organelle	10222	1348	1207.72	3.5e-12	1.40583e-10
GO:0044815	DNA packaging complex	68	31	8.03	3.8e-12	1.49084e-10
GO:0005875	microtubule associated complex	143	47	16.9	2.3e-11	8.81841e-10
GO:0005813	centrosome	469	103	55.41	2.1e-10	7.87267e-09
GO:0000922	spindle pole	119	39	14.06	1.2e-09	4.40087e-08
GO:0032993	protein-DNA complex	124	40	14.65	1.3e-09	4.66617e-08
GO:0000786	nucleosome	62	26	7.33	1.9e-09	6.67771e-08
GO:0000940	condensed chromosome outer kinetochore	13	11	1.54	3.8e-09	1.30829e-07
GO:0044447	axoneme part	31	17	3.66	8.3e-09	2.80042e-07
GO:0030496	midbody	129	39	15.24	1.6e-08	5.29255e-07
GO:0042995	cell projection	1733	278	204.75	1.9e-08	6.16404e-07
GO:0005730	nucleolus	811	148	95.82	2.9e-08	9.23075e-07
GO:0000794	condensed nuclear chromosome	83	29	9.81	3.2e-08	9.99704e-07
GO:0065010	extracellular membrane-bounded organelle	2680	401	316.64	5.1e-08	1.53637e-06
GO:0070062	extracellular exosome	2680	401	316.64	5.1e-08	1.53637e-06
GO:0043230	extracellular organelle	2692	402	318.06	6.2e-08	1.80334e-06
GO:1903561	extracellular vesicle	2692	402	318.06	6.2e-08	1.80334e-06
GO:0072686	mitotic spindle	50	21	5.91	6.6e-08	1.88715e-06
GO:0044444	cytoplasmic part	7620	1010	900.3	9.6e-08	2.6992e-06
GO:0000785	chromatin	394	82	46.55	1.8e-07	4.97803e-06
GO:0042555	MCM complex	11	9	1.3	1.9e-07	5.16984e-06
GO:0005871	kinesin complex	54	21	6.38	3.2e-07	8.56889e-06
GO:0005858	axonemal dynein complex	14	10	1.65	3.3e-07	8.69859e-06
GO:0022624	proteasome accessory complex	24	13	2.84	5.9e-07	1.53128e-05
GO:0005876	spindle microtubule	52	20	6.14	7.5e-07	1.88843e-05
GO:0005838	proteasome regulatory particle	21	12	2.48	7.5e-07	1.88843e-05
GO:0005829	cytosol	3109	445	367.33	1.7e-06	4.15638e-05
GO:0000502	proteasome complex	73	24	8.62	1.7e-06	4.15638e-05
GO:0044463	cell projection part	877	149	103.62	2.2e-06	5.22732e-05
GO:0030286	dynein complex	42	17	4.96	2.2e-06	5.22732e-05
GO:0005657	replication fork	60	21	7.09	2.4e-06	5.62333e-05
GO:0044464	cell part	15200	1852	1795.87	4e-06	9.24384e-05
GO:0036126	sperm flagellum	44	17	5.2	4.7e-06	0.000107147
GO:0000784	nuclear chromosome, telomeric region	69	22	8.15	8.1e-06	0.000182196
GO:0005623	cell	15233	1853	1799.77	1e-05	0.000221974
GO:0051233	spindle midzone	26	12	3.07	1.4e-05	0.000306727
GO:0000790	nuclear chromatin	258	54	30.48	1.8e-05	0.000389308
GO:0000781	chromosome, telomeric region	99	27	11.7	2.1e-05	0.000442838
GO:0030057	desmosome	23	11	2.72	2.1e-05	0.000442838
GO:0098644	complex of collagen trimers	24	11	2.84	3.5e-05	0.000728951
GO:0000780	condensed nuclear chromosome, centromeri...	17	9	2.01	4.4e-05	0.00090522
GO:0031967	organelle envelope	1031	163	121.81	4.8e-05	0.000975614
GO:0031975	envelope	1034	163	122.17	5.6e-05	0.00112467
GO:0005583	fibrillar collagen trimer	14	8	1.65	5.8e-05	0.00112467
GO:0042575	DNA polymerase complex	14	8	1.65	5.8e-05	0.00112467
GO:0098643	banded collagen fibril	14	8	1.65	5.8e-05	0.00112467
GO:0043596	nuclear replication fork	38	14	4.49	6e-05	0.00115023
GO:0000778	condensed nuclear chromosome kinetochore	8	6	0.95	6.1e-05	0.00115626
GO:0031597	cytosolic proteasome complex	11	7	1.3	6.8e-05	0.00127462
GO:0031988	membrane-bounded vesicle	3400	466	401.71	9.4e-05	0.00174262
GO:0000796	condensin complex	6	5	0.71	0.00012	0.00217677
GO:0031982	vesicle	3514	479	415.18	0.00012	0.00217677
GO:0005635	nuclear envelope	386	70	45.61	0.00016	0.00287149
GO:0000942	condensed nuclear chromosome outer kinet...	4	4	0.47	0.00019	0.00333885
GO:0031262	Ndc80 complex	4	4	0.47	0.00019	0.00333885
GO:0045120	pronucleus	16	8	1.89	0.0002	0.00347835
GO:0097542	ciliary tip	42	14	4.96	0.00021	0.003615
GO:0044421	extracellular region part	3623	490	428.05	0.00022	0.00374889
GO:0005868	cytoplasmic dynein complex	29	11	3.43	0.00028	0.0047236
GO:0008540	proteasome regulatory particle, base sub...	13	7	1.54	0.00029	0.00484386
GO:0036064	ciliary basal body	87	22	10.28	0.00038	0.0062849
GO:0044450	microtubule organizing center part	129	29	15.24	0.00044	0.0072066
GO:0005643	nuclear pore	66	18	7.8	0.00048	0.00778615
GO:0010369	chromocenter	14	7	1.65	0.00051	0.008194

## Sheet: RNAseq_CC
GO.ID	Term	Annotated	Significant	Expected	classicFisher	FDR
GO:0015630	microtubule cytoskeleton	1017	251	124.16	7.4e-30	1.24838e-26
GO:0005929	cilium	451	142	55.06	4.7e-28	3.96445e-25
GO:0005856	cytoskeleton	1893	376	231.11	2.8e-24	1.30743e-21
GO:0044430	cytoskeletal part	1374	295	167.75	3.1e-24	1.30743e-21
GO:0044441	ciliary part	301	100	36.75	5.6e-22	1.88944e-19
GO:0005930	axoneme	91	47	11.11	6.1e-20	1.4701e-17
GO:0097014	ciliary cytoplasm	91	47	11.11	6.1e-20	1.4701e-17
GO:0043228	non-membrane-bounded organelle	3556	592	434.14	8.5e-19	1.59328e-16
GO:0043232	intracellular non-membrane-bounded organ...	3556	592	434.14	8.5e-19	1.59328e-16
GO:0044421	extracellular region part	3623	594	442.32	2.4e-17	4.0488e-15
GO:0042995	cell projection	1733	323	211.58	2.2e-16	3.374e-14
GO:0032838	cell projection cytoplasm	110	47	13.43	9e-16	1.26525e-13
GO:0005874	microtubule	374	102	45.66	1.3e-15	1.687e-13
GO:0005576	extracellular region	4289	671	523.63	4.8e-15	5.784e-13
GO:0043230	extracellular organelle	2692	453	328.66	9.6e-15	1.0122e-12
GO:1903561	extracellular vesicle	2692	453	328.66	9.6e-15	1.0122e-12
GO:0065010	extracellular membrane-bounded organelle	2680	450	327.19	1.8e-14	1.687e-12
GO:0070062	extracellular exosome	2680	450	327.19	1.8e-14	1.687e-12
GO:0031514	motile cilium	98	41	11.96	1.5e-13	1.33184e-11
GO:0005815	microtubule organizing center	597	134	72.89	7.9e-13	6.66365e-11
GO:0005819	spindle	275	77	33.57	9.6e-13	7.712e-11
GO:0044447	axoneme part	31	20	3.78	1.1e-11	8.435e-10
GO:0005813	centrosome	469	109	57.26	1.2e-11	8.80174e-10
GO:0005875	microtubule associated complex	143	48	17.46	1.9e-11	1.33554e-09
GO:0000779	condensed chromosome, centromeric region	103	39	12.57	2.3e-11	1.55204e-09
GO:0005578	proteinaceous extracellular matrix	346	86	42.24	5e-11	3.18656e-09
GO:0031012	extracellular matrix	409	97	49.93	5.1e-11	3.18656e-09
GO:0044463	cell projection part	877	172	107.07	8.3e-11	5.00075e-09
GO:0043234	protein complex	4059	613	495.55	1.5e-10	8.72586e-09
GO:0000775	chromosome, centromeric region	172	52	21	2.3e-10	1.29337e-08
GO:0098687	chromosomal region	267	70	32.6	2.6e-10	1.4149e-08
GO:0000777	condensed chromosome kinetochore	94	35	11.48	4.2e-10	2.21419e-08
GO:0044420	extracellular matrix component	126	42	15.38	4.5e-10	2.30045e-08
GO:0005583	fibrillar collagen trimer	14	12	1.71	7.6e-10	3.56144e-08
GO:0005858	axonemal dynein complex	14	12	1.71	7.6e-10	3.56144e-08
GO:0098643	banded collagen fibril	14	12	1.71	7.6e-10	3.56144e-08
GO:0031988	membrane-bounded vesicle	3400	521	415.09	8.3e-10	3.78435e-08
GO:0031982	vesicle	3514	534	429.01	1.7e-09	7.54711e-08
GO:0072686	mitotic spindle	50	23	6.1	3.5e-09	1.51397e-07
GO:0000793	condensed chromosome	192	53	23.44	5.7e-09	2.40397e-07
GO:0005737	cytoplasm	10146	1357	1238.69	7.1e-09	2.92139e-07
GO:0098644	complex of collagen trimers	24	15	2.93	8.4e-09	3.374e-07
GO:0097542	ciliary tip	42	20	5.13	1.7e-08	6.66953e-07
GO:0000776	kinetochore	121	38	14.77	1.9e-08	7.28477e-07
GO:0036126	sperm flagellum	44	20	5.37	4.7e-08	1.76198e-06
GO:0030286	dynein complex	42	19	5.13	1.1e-07	4.03413e-06
GO:0005694	chromosome	784	145	95.72	1.3e-07	4.66617e-06
GO:0000940	condensed chromosome outer kinetochore	13	10	1.59	1.5e-07	5.27188e-06
GO:0030990	intraciliary transport particle	29	15	3.54	2.7e-07	9.29571e-06
GO:0005615	extracellular space	1260	212	153.83	3.8e-07	1.28212e-05
GO:0072372	primary cilium	195	49	23.81	5e-07	1.62212e-05
GO:0032991	macromolecular complex	4701	669	573.93	5e-07	1.62212e-05
GO:0044427	chromosomal part	696	128	84.97	9.9e-07	3.15119e-05
GO:0030496	midbody	129	36	15.75	1.1e-06	3.43648e-05
GO:0005911	cell-cell junction	380	79	46.39	1.2e-06	3.615e-05
GO:0000922	spindle pole	119	34	14.53	1.2e-06	3.615e-05
GO:0043226	organelle	12223	1580	1492.26	2e-06	5.9193e-05
GO:0036064	ciliary basal body	87	27	10.62	2.7e-06	7.85328e-05
GO:0051233	spindle midzone	26	13	3.17	2.9e-06	8.29203e-05
GO:0005581	collagen trimer	88	27	10.74	3.5e-06	9.84083e-05
GO:0005829	cytosol	3109	455	379.57	4.2e-06	0.000116154
GO:0044422	organelle part	7795	1043	951.66	9.9e-06	0.000269376
GO:0005871	kinesin complex	54	19	6.59	1.1e-05	0.000294556
GO:0005832	chaperonin-containing T-complex	9	7	1.1	1.2e-05	0.000311446
GO:0030992	intraciliary transport particle B	18	10	2.2	1.2e-05	0.000311446
GO:0005868	cytoplasmic dynein complex	29	13	3.54	1.3e-05	0.000332288
GO:0030057	desmosome	23	11	2.81	2.9e-05	0.000730194
GO:0044444	cytoplasmic part	7621	1016	930.42	3.1e-05	0.000769074
GO:0070161	anchoring junction	482	89	58.85	3.8e-05	0.000929072
GO:0005838	proteasome regulatory particle	21	10	2.56	7.1e-05	0.00171011
GO:0005913	cell-cell adherens junction	56	18	6.84	7.3e-05	0.00171011
GO:0000778	condensed nuclear chromosome kinetochore	8	6	0.98	7.4e-05	0.00171011
GO:1990023	mitotic spindle midzone	8	6	0.98	7.4e-05	0.00171011
GO:0042555	MCM complex	11	7	1.34	8.4e-05	0.00191497
GO:0005876	spindle microtubule	52	17	6.35	9e-05	0.0020244
GO:0000942	condensed nuclear chromosome outer kinet...	4	4	0.49	0.00022	0.00488342
GO:0030054	cell junction	1116	175	136.25	0.00023	0.00503909
GO:0098589	membrane region	1074	169	131.12	0.00024	0.00519077
GO:0005604	basement membrane	93	24	11.35	0.00025	0.00533861
GO:0022624	proteasome accessory complex	24	10	2.93	0.00028	0.0058316
GO:1990752	microtubule end	20	9	2.44	0.00028	0.0058316
GO:0000780	condensed nuclear chromosome, centromeri...	17	8	2.08	0.00043	0.00884646
GO:0005687	U4 snRNP	10	6	1.22	0.00045	0.00914639
GO:0098590	plasma membrane region	892	142	108.9	0.00046	0.00923833
