# Supplementary material for: RNA sequencing and transcriptome arrays analyses show opposing results for alternative splicing in patient derived samples
Source: BMC Genomics. 2017 Jun 6;18:443. doi: 10.1186/s12864-017-3819-y (PMC5461714; doi:10.1186/s12864-017-3819-y)
Supplement: Supplementary file 4 — The list of consistent exons that were detected by both platforms and functional annotations of the corresponding genes. (XLSX 104 kb) [file 12864_2017_3819_MOESM4_ESM.xlsx]

## Sheet: concordant
exon	gene	GnSymbol	location	strand	GnName	txPerGn	exPerGn	asePerGn	txPerExon	exon_position	exon_coding_potential	log2FC(RNAseq)	FDR(RNAseq)	log2FC(HTA)	FDR(HTA)
ENSE00002745085	ENSG00000003402	CFLAR	chr2:202025155-202025665	+	CASP8 and FADD-like apoptosis regulator [Source:HGNC Symbol;Acc:1876]	26	67	4	6	IN	CDS	-1.08321	0.0270812	-0.87817	0.00824031
ENSE00002802619	ENSG00000003402	CFLAR	chr2:202025155-202025665	+	CASP8 and FADD-like apoptosis regulator [Source:HGNC Symbol;Acc:1876]	26	67	4	1	IN	UTR	-1.08321	0.0270812	-0.87817	0.00824031
ENSE00002834998	ENSG00000003402	CFLAR	chr2:202014477-202014558	+	CASP8 and FADD-like apoptosis regulator [Source:HGNC Symbol;Acc:1876]	26	67	4	4	IN, LE (3, 1)	3UTR, UTR (1, 3)	-1.29113	0.000240643	-0.898841	0.00488324
ENSE00002947283	ENSG00000003402	CFLAR	chr2:202014477-202014558	+	CASP8 and FADD-like apoptosis regulator [Source:HGNC Symbol;Acc:1876]	26	67	4	8	IN	CDS	-1.29113	0.000240643	-0.898841	0.00488324
ENSE00000888732	ENSG00000003989	SLC7A2	chr8:17415804-17415906	+	solute carrier family 7 (cationic amino acid transporter, y+ system), member 2 [Source:HGNC Symbol;Acc:11060]	5	20	10	5	IN	CDS	-4.3345	0.0186275	-3.52803	0.000765161
ENSE00001935356	ENSG00000005893	LAMP2	chrX:119572931-119573148	-	lysosomal-associated membrane protein 2 [Source:HGNC Symbol;Acc:6501]	6	20	3	1	IN	CDS:3UTR@119572931-119573011	1.32679	0.0416952	1.249	0.00524882
ENSE00002298063	ENSG00000010404	IDS	chrX:148614417-148615470	-	iduronate 2-sulfatase [Source:HGNC Symbol;Acc:5389]	11	40	5	1	FE	5UTR	-1.76635	5.80835e-05	-1.04041	8.78842e-07
ENSE00002891148	ENSG00000010404	IDS	chrX:148610904-148610965	-	iduronate 2-sulfatase [Source:HGNC Symbol;Acc:5389]	11	40	5	1	IN	5UTR	-1.79372	1.17984e-05	-0.729346	0.00848112
ENSE00002923835	ENSG00000010404	IDS	chrX:148611050-148611130	-	iduronate 2-sulfatase [Source:HGNC Symbol;Acc:5389]	11	40	5	1	IN	5UTR	-1.71505	7.89956e-06	-1.84484	6.22596e-24
ENSE00000866978	ENSG00000010626	LRRC23	chr12:7015009-7015118	+	leucine rich repeat containing 23 [Source:HGNC Symbol;Acc:19138]	14	40	18	7	IN	CDS	-4.21408	1.81247e-05	-3.42378	6.82829e-12
ENSE00002782108	ENSG00000011052	NME2	chr17:49233012-49233141	+	NME/NM23 nucleoside diphosphate kinase 2 [Source:HGNC Symbol;Acc:7850]	6	21	8	1	IN	CDS	2.56344	5.80425e-05	2.05488	0.00418625
ENSE00002824249	ENSG00000011052	NME2	chr17:49231586-49231805	+	NME/NM23 nucleoside diphosphate kinase 2 [Source:HGNC Symbol;Acc:7850]	6	21	8	1	IN	5UTR@49231586-49231734:CDS	2.94858	0.0008345	0.873393	0.0342134
ENSE00002843061	ENSG00000011052	NME2	chr17:49237341-49237442	+	NME/NM23 nucleoside diphosphate kinase 2 [Source:HGNC Symbol;Acc:7850]	6	21	8	3	IN	CDS	2.22801	0.0167989	2.22627	0.000155127
ENSE00002948943	ENSG00000011052	NME2	chr17:49233012-49233141	+	NME/NM23 nucleoside diphosphate kinase 2 [Source:HGNC Symbol;Acc:7850]	6	21	8	2	IN	5UTR@49233012-49233015:CDS	2.56344	5.80425e-05	2.05488	0.00418625
ENSE00002879964	ENSG00000024526	DEPDC1	chr1:68947123-68947295	-	DEP domain containing 1 [Source:HGNC Symbol;Acc:22949]	5	29	7	1	IN	CDS:3UTR@68947123-68947277	5.25664	4.13201e-09	2.72149	0.01918
ENSE00002920356	ENSG00000024526	DEPDC1	chr1:68947123-68947295	-	DEP domain containing 1 [Source:HGNC Symbol;Acc:22949]	5	29	7	2	IN	CDS	5.25664	4.13201e-09	2.72149	0.01918
ENSE00000710490	ENSG00000026508	CD44	chr11:35227659-35227790	+	CD44 molecule (Indian blood group) [Source:HGNC Symbol;Acc:1681]	42	111	19	6	IN	CDS	2.70159	1.45579e-05	2.13349	0.000131813
ENSE00000824450	ENSG00000026508	CD44	chr11:35223218-35223334	+	CD44 molecule (Indian blood group) [Source:HGNC Symbol;Acc:1681]	42	111	19	4	IN	CDS	2.29768	0.00168517	2.38661	2.42615e-07
ENSE00002147765	ENSG00000026508	CD44	chr11:35219404-35219793	+	CD44 molecule (Indian blood group) [Source:HGNC Symbol;Acc:1681]	42	111	19	1	FE	UTR	2.12847	1.90903e-05	2.12574	0.000155662
ENSE00002198931	ENSG00000026508	CD44	chr11:35227262-35227790	+	CD44 molecule (Indian blood group) [Source:HGNC Symbol;Acc:1681]	42	111	19	1	FE	UTR	2.07272	6.34573e-05	2.13349	0.000131813
ENSE00002753002	ENSG00000026508	CD44	chr11:35226059-35226187	+	CD44 molecule (Indian blood group) [Source:HGNC Symbol;Acc:1681]	42	111	19	7	IN	CDS	2.16473	2.8445e-05	1.85084	0.0210544
ENSE00002832156	ENSG00000026508	CD44	chr11:35219668-35219793	+	CD44 molecule (Indian blood group) [Source:HGNC Symbol;Acc:1681]	42	111	19	8	IN	CDS	2.47495	8.60396e-07	2.12574	0.000155662
ENSE00002833128	ENSG00000026508	CD44	chr11:35222629-35222742	+	CD44 molecule (Indian blood group) [Source:HGNC Symbol;Acc:1681]	42	111	19	7	IN	CDS	2.66808	0.000820044	2.06935	0.00049794
ENSE00002962141	ENSG00000026508	CD44	chr11:35222629-35222742	+	CD44 molecule (Indian blood group) [Source:HGNC Symbol;Acc:1681]	42	111	19	2	IN	UTR	2.66808	0.000820044	2.06935	0.00049794
ENSE00002967574	ENSG00000026508	CD44	chr11:35219668-35219793	+	CD44 molecule (Indian blood group) [Source:HGNC Symbol;Acc:1681]	42	111	19	1	IN	UTR	2.47495	8.60396e-07	2.12574	0.000155662
ENSE00002779360	ENSG00000040275	CCDC99	chr5:169021575-169021685	+	coiled-coil domain containing 99 [Source:HGNC Symbol;Acc:26010]	15	57	10	2	IN	CDS	1.39288	0.010159	1.29343	0.00258028
ENSE00002951261	ENSG00000040275	CCDC99	chr5:169021575-169021685	+	coiled-coil domain containing 99 [Source:HGNC Symbol;Acc:26010]	15	57	10	2	IN	3UTR, UTR (1, 1)	1.39288	0.010159	1.29343	0.00258028
ENSE00000722641	ENSG00000041982	TNC	chr9:117822009-117822281	-	tenascin C [Source:HGNC Symbol;Acc:5318]	16	60	3	3	IN	CDS	4.43789	0.00234203	3.10094	0.0114237
ENSE00001006668	ENSG00000049323	LTBP1	chr2:33245976-33246273	+	latent transforming growth factor beta binding protein 1 [Source:HGNC Symbol;Acc:6714]	15	68	2	2	IN	CDS	2.37519	0.00380845	1.56837	0.0162845
ENSE00001163417	ENSG00000049323	LTBP1	chr2:33335649-33335818	+	latent transforming growth factor beta binding protein 1 [Source:HGNC Symbol;Acc:6714]	15	68	2	2	IN	CDS	1.91065	0.00652224	1.86176	0.00130646
ENSE00002782230	ENSG00000049759	NEDD4L	chr18:55833020-55833093	+	neural precursor cell expressed, developmentally down-regulated 4-like, E3 ubiquitin protein ligase [Source:HGNC Symbol;Acc:7728]	37	124	6	6	IN	CDS	0.63244	4.2257e-05	1.00372	0.00379416
ENSE00002947645	ENSG00000049759	NEDD4L	chr18:55833020-55833093	+	neural precursor cell expressed, developmentally down-regulated 4-like, E3 ubiquitin protein ligase [Source:HGNC Symbol;Acc:7728]	37	124	6	6	IN, LE (5, 1)	5UTR, UTR (3, 3)	0.63244	4.2257e-05	1.00372	0.00379416
ENSE00001379043	ENSG00000050405	LIMA1	chr12:50642416-50642557	-	LIM domain and actin binding 1 [Source:HGNC Symbol;Acc:24636]	17	51	2	5	IN	5UTR@50642535-50642557:CDS	-0.717343	7.20167e-05	-0.63047	3.03207e-05
ENSE00001078711	ENSG00000051341	POLQ	chr3:121217324-121217517	-	polymerase (DNA directed), theta [Source:HGNC Symbol;Acc:9186]	3	40	27	1	IN	CDS	4.61026	1.87447e-08	2.86081	4.32045e-09
ENSE00001149642	ENSG00000051341	POLQ	chr3:121230734-121230876	-	polymerase (DNA directed), theta [Source:HGNC Symbol;Acc:9186]	3	40	27	1	IN	CDS	3.49238	0.010593	2.62363	2.74718e-06
ENSE00001235300	ENSG00000051341	POLQ	chr3:121238718-121238930	-	polymerase (DNA directed), theta [Source:HGNC Symbol;Acc:9186]	3	40	27	1	IN	CDS	4.54746	1.34251e-05	2.97412	1.35397e-10
ENSE00002745964	ENSG00000051341	POLQ	chr3:121248492-121248639	-	polymerase (DNA directed), theta [Source:HGNC Symbol;Acc:9186]	3	40	27	1	IN	UTR	3.80182	1.04446e-05	3.15031	4.01813e-13
ENSE00002747932	ENSG00000051341	POLQ	chr3:121240850-121240996	-	polymerase (DNA directed), theta [Source:HGNC Symbol;Acc:9186]	3	40	27	1	IN	CDS	4.55399	2.42255e-05	2.65395	1.27447e-06
ENSE00002859844	ENSG00000051341	POLQ	chr3:121248492-121248639	-	polymerase (DNA directed), theta [Source:HGNC Symbol;Acc:9186]	3	40	27	1	IN	CDS	3.80182	1.04446e-05	3.15031	4.01813e-13
ENSE00002882867	ENSG00000051341	POLQ	chr3:121240850-121240996	-	polymerase (DNA directed), theta [Source:HGNC Symbol;Acc:9186]	3	40	27	1	IN	UTR	4.55399	2.42255e-05	2.65395	1.27447e-06
ENSE00001843828	ENSG00000054267	ARID4B	chr1:235294949-235295312	-	AT rich interactive domain 4B (RBP1-like) [Source:HGNC Symbol;Acc:15550]	13	78	11	1	LE	3UTR	1.08326	1.51289e-11	0.84801	3.56795e-09
ENSE00002756822	ENSG00000054267	ARID4B	chr1:235301406-235301489	-	AT rich interactive domain 4B (RBP1-like) [Source:HGNC Symbol;Acc:15550]	13	78	11	1	IN	3UTR	1.04782	9.10454e-13	0.865166	1.36471e-09
ENSE00002761939	ENSG00000054267	ARID4B	chr1:235318196-235318427	-	AT rich interactive domain 4B (RBP1-like) [Source:HGNC Symbol;Acc:15550]	13	78	11	1	IN	3UTR	1.08458	7.4104e-06	1.00946	1.85006e-13
ENSE00002768967	ENSG00000054267	ARID4B	chr1:235299349-235299388	-	AT rich interactive domain 4B (RBP1-like) [Source:HGNC Symbol;Acc:15550]	13	78	11	1	IN	3UTR	1.19766	8.55582e-10	1.08228	1.26907e-15
ENSE00002861346	ENSG00000054267	ARID4B	chr1:235311719-235311762	-	AT rich interactive domain 4B (RBP1-like) [Source:HGNC Symbol;Acc:15550]	13	78	11	1	IN	3UTR	1.2076	1.61604e-14	1.18543	6.49093e-19
ENSE00002917575	ENSG00000054267	ARID4B	chr1:235316021-235316080	-	AT rich interactive domain 4B (RBP1-like) [Source:HGNC Symbol;Acc:15550]	13	78	11	1	IN	3UTR	1.07386	1.33516e-13	1.22671	2.53386e-20
ENSE00002962131	ENSG00000054267	ARID4B	chr1:235298967-235299085	-	AT rich interactive domain 4B (RBP1-like) [Source:HGNC Symbol;Acc:15550]	13	78	11	1	IN	3UTR	1.15873	4.27999e-10	0.865539	1.33568e-09
ENSE00002973072	ENSG00000054267	ARID4B	chr1:235301192-235301255	-	AT rich interactive domain 4B (RBP1-like) [Source:HGNC Symbol;Acc:15550]	13	78	11	1	IN	3UTR	1.13702	3.13698e-13	1.13259	3.32868e-17
ENSE00001075127	ENSG00000058668	ATP2B4	chr1:203702351-203702760	+	ATPase, Ca++ transporting, plasma membrane 4 [Source:HGNC Symbol;Acc:817]	9	35	4	1	LE	CDS:3UTR@203702534-203702760	-1.13745	5.87334e-07	-0.78251	1.93343e-12
ENSE00001412059	ENSG00000058668	ATP2B4	chr1:203702351-203702528	+	ATPase, Ca++ transporting, plasma membrane 4 [Source:HGNC Symbol;Acc:817]	9	35	4	5	IN	CDS	-1.24825	1.18139e-10	-1.12132	5.02004e-20
ENSE00001767640	ENSG00000060718	COL11A1	chr1:103491772-103491888	-	collagen, type XI, alpha 1 [Source:HGNC Symbol;Acc:2186]	10	93	3	2	IN	CDS	4.12559	0.000169716	2.98313	0.0274211
ENSE00001835330	ENSG00000064225	ST3GAL6	chr3:98539632-98539841	+	ST3 beta-galactoside alpha-2,3-sialyltransferase 6 [Source:HGNC Symbol;Acc:18080]	27	81	5	1	LE	UTR	-4.1425	1.95194e-05	-2.14989	2.48209e-10
ENSE00002616730	ENSG00000067225	PKM	chr15:72499069-72499139	-	pyruvate kinase, muscle [Source:HGNC Symbol;Acc:9021]	26	75	16	1	FE	UTR	2.45369	0.00513175	2.14584	2.50142e-07
ENSE00002802451	ENSG00000067225	PKM	chr15:72499069-72499221	-	pyruvate kinase, muscle [Source:HGNC Symbol;Acc:9021]	26	75	16	2	IN	3UTR	2.35731	0.0210645	1.86832	0.000921937
ENSE00002932012	ENSG00000067225	PKM	chr15:72499069-72499221	-	pyruvate kinase, muscle [Source:HGNC Symbol;Acc:9021]	26	75	16	10	IN	CDS	2.35731	0.0210645	1.86832	0.000921937
ENSE00001320953	ENSG00000068793	CYFIP1	chr15:22956438-22956591	+	cytoplasmic FMR1 interacting protein 1 [Source:HGNC Symbol;Acc:13759]	14	75	2	2	IN	CDS	1.68854	0.0189071	1.20309	0.0384111
ENSE00001452597	ENSG00000069702	TGFBR3	chr1:92365194-92365254	-	transforming growth factor, beta receptor III [Source:HGNC Symbol;Acc:11774]	11	61	4	1	IN	5UTR	1.6196	5.25875e-10	1.44924	1.39352e-17
ENSE00001452598	ENSG00000069702	TGFBR3	chr1:92371383-92371892	-	transforming growth factor, beta receptor III [Source:HGNC Symbol;Acc:11774]	11	61	4	1	FE	5UTR	2.50622	2.6868e-20	0.746638	4.2401e-10
ENSE00000924054	ENSG00000070882	OSBPL3	chr7:24902819-24902911	-	oxysterol binding protein-like 3 [Source:HGNC Symbol;Acc:16370]	17	53	3	5	IN	CDS	-1.10203	0.00828351	-0.637841	0.000774853
ENSE00000719146	ENSG00000071539	TRIP13	chr5:911958-912111	+	thyroid hormone receptor interactor 13 [Source:HGNC Symbol;Acc:12307]	7	34	12	1	IN	CDS	4.73043	1.26606e-18	2.8561	0.000726962
ENSE00000719150	ENSG00000071539	TRIP13	chr5:908470-908576	+	thyroid hormone receptor interactor 13 [Source:HGNC Symbol;Acc:12307]	7	34	12	1	IN	CDS	4.04398	2.925e-11	2.4981	0.0306958
ENSE00002742960	ENSG00000071539	TRIP13	chr5:908103-908189	+	thyroid hormone receptor interactor 13 [Source:HGNC Symbol;Acc:12307]	7	34	12	1	IN	UTR	3.11184	2.82664e-15	3.45892	8.26763e-08
ENSE00002839774	ENSG00000071539	TRIP13	chr5:894902-895067	+	thyroid hormone receptor interactor 13 [Source:HGNC Symbol;Acc:12307]	7	34	12	2	IN	UTR	1.9149	0.004926	2.51394	0.0267583
ENSE00002881785	ENSG00000071539	TRIP13	chr5:900609-900664	+	thyroid hormone receptor interactor 13 [Source:HGNC Symbol;Acc:12307]	7	34	12	1	IN	UTR	2.79479	3.72786e-24	4.09546	2.79424e-13
ENSE00002882951	ENSG00000071539	TRIP13	chr5:900609-900664	+	thyroid hormone receptor interactor 13 [Source:HGNC Symbol;Acc:12307]	7	34	12	2	IN	CDS	2.79479	3.72786e-24	4.09546	2.79424e-13
ENSE00002914757	ENSG00000071539	TRIP13	chr5:908103-908189	+	thyroid hormone receptor interactor 13 [Source:HGNC Symbol;Acc:12307]	7	34	12	1	IN	CDS	3.11184	2.82664e-15	3.45892	8.26763e-08
ENSE00002936884	ENSG00000071539	TRIP13	chr5:908103-908189	+	thyroid hormone receptor interactor 13 [Source:HGNC Symbol;Acc:12307]	7	34	12	1	LE	CDS	3.11184	2.82664e-15	3.45892	8.26763e-08
ENSE00002964122	ENSG00000071539	TRIP13	chr5:894902-895067	+	thyroid hormone receptor interactor 13 [Source:HGNC Symbol;Acc:12307]	7	34	12	2	IN	CDS	1.9149	0.004926	2.51394	0.0267583
ENSE00001924974	ENSG00000072682	P4HA2	chr5:131630871-131631008	-	prolyl 4-hydroxylase, alpha polypeptide II [Source:HGNC Symbol;Acc:8547]	21	66	4	1	FE	UTR	-3.92233	3.47493e-14	-1.2632	1.75374e-09
ENSE00001512731	ENSG00000073737	DHRS9	chr2:169923545-169923777	+	dehydrogenase/reductase (SDR family) member 9 [Source:HGNC Symbol;Acc:16888]	8	25	3	1	FE	5UTR	-5.51349	1.08525e-10	-1.59724	0.0136959
ENSE00001650627	ENSG00000073803	MAP3K13	chr3:185009401-185009705	+	mitogen-activated protein kinase kinase kinase 13 [Source:HGNC Symbol;Acc:6852]	16	58	8	1	LE	CDS:3UTR@185009483-185009705	1.07621	7.86925e-09	1.30413	1.31577e-06
ENSE00001678660	ENSG00000073803	MAP3K13	chr3:185009401-185010867	+	mitogen-activated protein kinase kinase kinase 13 [Source:HGNC Symbol;Acc:6852]	16	58	8	1	LE	CDS:3UTR@185009483-185010867	1.13496	2.60658e-11	1.25684	3.15634e-06
ENSE00001679177	ENSG00000073803	MAP3K13	chr3:185003181-185003431	+	mitogen-activated protein kinase kinase kinase 13 [Source:HGNC Symbol;Acc:6852]	16	58	8	1	FE	5UTR@185003181-185003393:CDS	1.41234	3.92189e-11	1.40735	1.77679e-07
ENSE00001730751	ENSG00000073803	MAP3K13	chr3:185009401-185009548	+	mitogen-activated protein kinase kinase kinase 13 [Source:HGNC Symbol;Acc:6852]	16	58	8	1	IN	CDS:3UTR@185009483-185009548	1.07967	1.00363e-08	1.44234	8.70052e-08
ENSE00001782791	ENSG00000073803	MAP3K13	chr3:185009401-185009537	+	mitogen-activated protein kinase kinase kinase 13 [Source:HGNC Symbol;Acc:6852]	16	58	8	1	LE	CDS:3UTR@185009483-185009537	1.08717	1.11093e-08	1.44234	8.70052e-08
ENSE00002763611	ENSG00000073803	MAP3K13	chr3:185003305-185003431	+	mitogen-activated protein kinase kinase kinase 13 [Source:HGNC Symbol;Acc:6852]	16	58	8	1	IN	5UTR	1.403	6.10268e-09	1.47045	4.90606e-08
ENSE00002775102	ENSG00000073803	MAP3K13	chr3:185003305-185003431	+	mitogen-activated protein kinase kinase kinase 13 [Source:HGNC Symbol;Acc:6852]	16	58	8	4	IN	5UTR@185003305-185003393:CDS	1.403	6.10268e-09	1.47045	4.90606e-08
ENSE00002735965	ENSG00000075223	SEMA3C	chr7:80551581-80551675	-	sema domain, immunoglobulin domain (Ig), short basic domain, secreted, (semaphorin) 3C [Source:HGNC Symbol;Acc:10725]	11	45	2	1	FE	5UTR	-5.40477	1.55925e-11	-1.25449	0.00332994
ENSE00002748519	ENSG00000075223	SEMA3C	chr7:80551581-80551675	-	sema domain, immunoglobulin domain (Ig), short basic domain, secreted, (semaphorin) 3C [Source:HGNC Symbol;Acc:10725]	11	45	2	1	FE	5UTR@80551597-80551675:CDS	-5.40477	1.55925e-11	-1.25449	0.00332994
ENSE00001671047	ENSG00000076382	SPAG5	chr17:26925914-26926297	-	sperm associated antigen 5 [Source:HGNC Symbol;Acc:13452]	5	36	5	1	FE	5UTR@26925965-26926297:CDS	2.72552	0.0262954	0.836686	0.0150277
ENSE00000754752	ENSG00000076555	ACACB	chr12:109690820-109690963	+	acetyl-CoA carboxylase beta [Source:HGNC Symbol;Acc:85]	16	93	29	5	IN	CDS	-2.97448	0.00733547	-2.20727	0.00985798
ENSE00001684521	ENSG00000077157	PPP1R12B	chr1:202549602-202550280	+	protein phosphatase 1, regulatory subunit 12B [Source:HGNC Symbol;Acc:7619]	18	75	20	2	LE	UTR	-2.21128	0.0368756	-1.98466	2.75795e-17
ENSE00001811440	ENSG00000077157	PPP1R12B	chr1:202549602-202549970	+	protein phosphatase 1, regulatory subunit 12B [Source:HGNC Symbol;Acc:7619]	18	75	20	1	LE	UTR	-2.4363	0.000803875	-1.84703	5.66575e-14
ENSE00001856435	ENSG00000077157	PPP1R12B	chr1:202549602-202549966	+	protein phosphatase 1, regulatory subunit 12B [Source:HGNC Symbol;Acc:7619]	18	75	20	1	LE	UTR	-2.4541	0.000658686	-1.84703	5.66575e-14
ENSE00002758383	ENSG00000077157	PPP1R12B	chr1:202538275-202538325	+	protein phosphatase 1, regulatory subunit 12B [Source:HGNC Symbol;Acc:7619]	18	75	20	4	IN	CDS	-2.38805	0.00219894	-2.23546	4.28178e-24
ENSE00002762329	ENSG00000077157	PPP1R12B	chr1:202549602-202557697	+	protein phosphatase 1, regulatory subunit 12B [Source:HGNC Symbol;Acc:7619]	18	75	20	3	LE	CDS:3UTR@202549686-202557697	-2.10251	0.000337785	-1.94422	2.77673e-16
ENSE00002925369	ENSG00000077157	PPP1R12B	chr1:202538275-202538325	+	protein phosphatase 1, regulatory subunit 12B [Source:HGNC Symbol;Acc:7619]	18	75	20	4	IN	UTR	-2.38805	0.00219894	-2.23546	4.28178e-24
ENSE00001926047	ENSG00000077380	DYNC1I2	chr2:172568912-172569336	+	dynein, cytoplasmic 1, intermediate chain 2 [Source:HGNC Symbol;Acc:2964]	28	84	5	1	FE	UTR	-1.6012	5.20451e-07	-0.595342	4.00907e-09
ENSE00002888479	ENSG00000077380	DYNC1I2	chr2:172569277-172569336	+	dynein, cytoplasmic 1, intermediate chain 2 [Source:HGNC Symbol;Acc:2964]	28	84	5	11	IN	CDS	-1.94047	1.78171e-10	-1.23116	1.76133e-22
ENSE00002923720	ENSG00000077380	DYNC1I2	chr2:172569277-172569336	+	dynein, cytoplasmic 1, intermediate chain 2 [Source:HGNC Symbol;Acc:2964]	28	84	5	1	IN	UTR	-1.94047	1.78171e-10	-1.23116	1.76133e-22
ENSE00001333114	ENSG00000079156	OSBPL6	chr2:179149654-179149848	+	oxysterol binding protein-like 6 [Source:HGNC Symbol;Acc:16388]	9	42	3	6	FE, IN (1, 5)	5UTR	1.27182	0.000102912	0.842261	1.35188e-05
ENSE00002715526	ENSG00000079156	OSBPL6	chr2:179170757-179171013	+	oxysterol binding protein-like 6 [Source:HGNC Symbol;Acc:16388]	9	42	3	6	IN	5UTR@179170757-179170911:CDS	1.00071	2.74914e-09	1.71005	2.80702e-12
ENSE00002777315	ENSG00000080823	MOK	chr14:102717149-102717324	-	MOK protein kinase [Source:HGNC Symbol;Acc:9833]	42	114	33	3	IN, LE (2, 1)	UTR	-3.49336	0.0360608	-2.941	4.17712e-13
ENSE00001601783	ENSG00000084453	SLCO1A2	chr12:21572111-21572254	-	solute carrier organic anion transporter family, member 1A2 [Source:HGNC Symbol;Acc:10956]	20	73	2	1	IN	5UTR	0.606106	3.56868e-05	1.03704	0.00710815
ENSE00001091743	ENSG00000086102	NFX1	chr9:33367513-33367617	+	nuclear transcription factor, X-box binding 1 [Source:HGNC Symbol;Acc:7803]	6	38	10	1	IN	CDS	-0.928291	0.00316817	-0.780516	0.000531638
ENSE00001091745	ENSG00000086102	NFX1	chr9:33364008-33364106	+	nuclear transcription factor, X-box binding 1 [Source:HGNC Symbol;Acc:7803]	6	38	10	2	IN	CDS	-0.910313	0.000294158	-0.732507	0.00175658
ENSE00001387534	ENSG00000086102	NFX1	chr9:33369904-33371155	+	nuclear transcription factor, X-box binding 1 [Source:HGNC Symbol;Acc:7803]	6	38	10	1	LE	CDS:3UTR@33369974-33371155	-0.932906	1.95399e-06	-0.695532	0.00410024
ENSE00001390437	ENSG00000086102	NFX1	chr9:33364706-33364772	+	nuclear transcription factor, X-box binding 1 [Source:HGNC Symbol;Acc:7803]	6	38	10	1	IN	CDS	-0.846741	0.0173327	-0.62919	0.0163522
ENSE00002807748	ENSG00000086102	NFX1	chr9:33366627-33366772	+	nuclear transcription factor, X-box binding 1 [Source:HGNC Symbol;Acc:7803]	6	38	10	1	IN	CDS	-1.05744	0.000756559	-0.636073	0.0142791
ENSE00001820865	ENSG00000089006	SNX5	chr20:17941783-17942638	-	sorting nexin 5 [Source:HGNC Symbol;Acc:14969]	16	58	8	1	FE	UTR	1.92503	0.0152583	1.29257	1.6717e-05
ENSE00001865959	ENSG00000089006	SNX5	chr20:17941783-17941969	-	sorting nexin 5 [Source:HGNC Symbol;Acc:14969]	16	58	8	1	IN	UTR	2.12005	0.00029477	1.08693	0.00883334
ENSE00002288201	ENSG00000100354	TNRC6B	chr22:40521776-40521866	+	trinucleotide repeat containing 6B [Source:HGNC Symbol;Acc:29190]	9	44	4	3	IN	5UTR@40521776-40521821:CDS	-1.84525	1.36924e-14	-1.00398	1.49969e-09
ENSE00002766843	ENSG00000100354	TNRC6B	chr22:40552119-40552186	+	trinucleotide repeat containing 6B [Source:HGNC Symbol;Acc:29190]	9	44	4	2	IN	CDS	-1.4595	2.95413e-10	-0.835749	1.85549e-06
ENSE00002775450	ENSG00000100354	TNRC6B	chr22:40552119-40552186	+	trinucleotide repeat containing 6B [Source:HGNC Symbol;Acc:29190]	9	44	4	1	LE	CDS	-1.4595	2.95413e-10	-0.835749	1.85549e-06
ENSE00002481033	ENSG00000100554	ATP6V1D	chr14:67803364-67803455	-	ATPase, H+ transporting, lysosomal 34kDa, V1 subunit D [Source:HGNC Symbol;Acc:13527]	14	49	3	2	IN	3UTR, UTR (1, 1)	-1.86662	3.55492e-07	-1.07065	0.0050523
ENSE00002840479	ENSG00000103194	USP10	chr16:84778239-84779279	+	ubiquitin specific peptidase 10 [Source:HGNC Symbol;Acc:12608]	19	72	4	1	IN	CDS:3UTR@84778335-84779279	0.742698	0.00607272	1.10141	0.000110267
ENSE00001262561	ENSG00000103335	PIEZO1	chr16:88793965-88794069	-	piezo-type mechanosensitive ion channel component 1 [Source:HGNC Symbol;Acc:28993]	16	98	13	1	IN	CDS	1.7225	0.0240123	1.17808	0.00354294
ENSE00000672941	ENSG00000104067	TJP1	chr15:30011981-30012220	-	tight junction protein 1 [Source:HGNC Symbol;Acc:11827]	12	53	2	2	IN	CDS	-1.0001	2.42255e-05	-0.797382	0.00206453
ENSE00002829935	ENSG00000104218	CSPP1	chr8:68004038-68004118	+	centrosome and spindle pole associated protein 1 [Source:HGNC Symbol;Acc:26193]	8	74	3	1	IN	5UTR	-2.46075	0.00141754	-2.06513	0.00537911
ENSE00002960781	ENSG00000104218	CSPP1	chr8:68004038-68004118	+	centrosome and spindle pole associated protein 1 [Source:HGNC Symbol;Acc:26193]	8	74	3	2	IN	CDS	-2.46075	0.00141754	-2.06513	0.00537911
ENSE00001026908	ENSG00000104450	SPAG1	chr8:101206340-101206496	+	sperm associated antigen 1 [Source:HGNC Symbol;Acc:11212]	7	32	8	2	IN	CDS	-4.08588	0.000164288	-2.34536	0.0193141
ENSE00001026915	ENSG00000104450	SPAG1	chr8:101199348-101199478	+	sperm associated antigen 1 [Source:HGNC Symbol;Acc:11212]	7	32	8	4	IN	CDS	-4.7654	1.1494e-07	-3.06468	1.20942e-06
ENSE00001026919	ENSG00000104450	SPAG1	chr8:101203618-101203724	+	sperm associated antigen 1 [Source:HGNC Symbol;Acc:11212]	7	32	8	4	IN	CDS	-4.07115	2.92469e-12	-3.50215	3.23362e-10
ENSE00001026920	ENSG00000104450	SPAG1	chr8:101196856-101196961	+	sperm associated antigen 1 [Source:HGNC Symbol;Acc:11212]	7	32	8	4	IN	CDS	-4.66403	9.95454e-08	-2.79582	8.43857e-05
ENSE00001625763	ENSG00000105576	TNPO2	chr19:12834063-12834179	-	transportin 2 [Source:HGNC Symbol;Acc:19998]	19	83	9	3	IN	5UTR	1.64188	0.00858707	1.94967	1.31812e-17
ENSE00001634028	ENSG00000105576	TNPO2	chr19:12834583-12834810	-	transportin 2 [Source:HGNC Symbol;Acc:19998]	19	83	9	2	FE	5UTR	2.0768	0.000330092	1.14685	0.00120571
ENSE00002735935	ENSG00000105576	TNPO2	chr19:12834583-12834825	-	transportin 2 [Source:HGNC Symbol;Acc:19998]	19	83	9	1	FE	5UTR	2.0768	0.000330092	1.14685	0.00120571
ENSE00002808866	ENSG00000105808	RASA4	chr7:102283077-102283316	-	RAS p21 protein activator 4 [Source:HGNC Symbol;Acc:23181]	19	84	8	1	FE	5UTR	1.07639	7.58944e-10	1.39043	1.88969e-30
ENSE00002967648	ENSG00000105808	RASA4	chr7:102281059-102281220	-	RAS p21 protein activator 4 [Source:HGNC Symbol;Acc:23181]	19	84	8	1	IN	5UTR	1.42633	1.75717e-05	0.952626	1.43689e-16
ENSE00002805834	ENSG00000105877	DNAH11	chr7:21784056-21784217	+	dynein, axonemal, heavy chain 11 [Source:HGNC Symbol;Acc:2942]	8	177	13	1	IN	UTR	-6.04486	0.000241372	-4.84902	0.0423062
ENSE00002929509	ENSG00000105877	DNAH11	chr7:21784056-21784217	+	dynein, axonemal, heavy chain 11 [Source:HGNC Symbol;Acc:2942]	8	177	13	1	IN	CDS	-6.04486	0.000241372	-4.84902	0.0423062
ENSE00000832002	ENSG00000105926	MPP6	chr7:24727057-24727495	+	membrane protein, palmitoylated 6 (MAGUK p55 subfamily member 6) [Source:HGNC Symbol;Acc:18167]	8	35	2	1	LE	UTR	1.40506	0.00172399	1.19557	0.0288362
ENSE00001585424	ENSG00000105926	MPP6	chr7:24727057-24727251	+	membrane protein, palmitoylated 6 (MAGUK p55 subfamily member 6) [Source:HGNC Symbol;Acc:18167]	8	35	2	1	LE	CDS:3UTR@24727231-24727251	1.47994	0.000256949	1.24982	0.0128329
ENSE00002867453	ENSG00000106686	SPATA6L	chr9:4617923-4618110	-	spermatogenesis associated 6-like [Source:HGNC Symbol;Acc:25472]	15	59	32	4	IN	CDS	-5.32987	0.000634368	-3.21725	1.52214e-05
ENSE00002927215	ENSG00000106686	SPATA6L	chr9:4617923-4618110	-	spermatogenesis associated 6-like [Source:HGNC Symbol;Acc:25472]	15	59	32	2	IN	3UTR	-5.32987	0.000634368	-3.21725	1.52214e-05
ENSE00000711471	ENSG00000106809	OGN	chr9:95155368-95155526	-	osteoglycin [Source:HGNC Symbol;Acc:8126]	4	14	6	3	IN	CDS	-1.35384	0.0287067	-4.02113	0.0208595
ENSE00001833718	ENSG00000106809	OGN	chr9:95155368-95155434	-	osteoglycin [Source:HGNC Symbol;Acc:8126]	4	14	6	1	FE	UTR	-1.03464	0.000305395	-3.96825	0.0299117
ENSE00002181664	ENSG00000109861	CTSC	chr11:88061280-88061366	-	cathepsin C [Source:HGNC Symbol;Acc:2528]	10	31	7	1	FE	CDS	1.36574	1.10764e-06	1.31843	0.0159892
ENSE00002187189	ENSG00000109861	CTSC	chr11:88059254-88059567	-	cathepsin C [Source:HGNC Symbol;Acc:2528]	10	31	7	1	LE	CDS:3UTR@88059254-88059547	1.38086	2.47289e-15	1.50012	0.00103897
ENSE00002196337	ENSG00000109861	CTSC	chr11:88059285-88059567	-	cathepsin C [Source:HGNC Symbol;Acc:2528]	10	31	7	1	LE	CDS:3UTR@88059285-88059547	1.39154	4.75021e-15	1.50012	0.00103897
ENSE00002908679	ENSG00000109861	CTSC	chr11:88061280-88061364	-	cathepsin C [Source:HGNC Symbol;Acc:2528]	10	31	7	1	IN	UTR	1.36445	1.11328e-06	1.31843	0.0159892
ENSE00002953111	ENSG00000109861	CTSC	chr11:88061280-88061364	-	cathepsin C [Source:HGNC Symbol;Acc:2528]	10	31	7	2	IN	CDS	1.36445	1.11328e-06	1.31843	0.0159892
ENSE00001658230	ENSG00000110422	HIPK3	chr11:33279877-33280236	+	homeodomain interacting protein kinase 3 [Source:HGNC Symbol;Acc:4915]	6	26	1	2	FE	5UTR	-2.17426	5.38802e-06	-0.986911	0.000811456
ENSE00002081664	ENSG00000110777	POU2AF1	chr11:111255462-111256855	-	POU class 2 associating factor 1 [Source:HGNC Symbol;Acc:9211]	12	36	7	1	LE	UTR	-6.80866	7.11708e-11	-3.68263	6.29249e-08
ENSE00002163900	ENSG00000110777	POU2AF1	chr11:111256979-111257017	-	POU class 2 associating factor 1 [Source:HGNC Symbol;Acc:9211]	12	36	7	1	IN	UTR	-4.77696	8.77451e-10	-4.62033	1.03897e-14
ENSE00002368321	ENSG00000111145	ELK3	chr12:96588323-96588483	+	ELK3, ETS-domain protein (SRF accessory protein 2) [Source:HGNC Symbol;Acc:3325]	6	21	8	1	FE	5UTR	1.02904	1.03271e-05	0.755451	1.27049e-06
ENSE00002299971	ENSG00000111215	PRR4	chr12:11001973-11002069	-	proline rich 4 (lacrimal) [Source:HGNC Symbol;Acc:18020]	21	53	21	1	FE	5UTR@11002037-11002069:CDS	-10.4382	3.05351e-14	-7.05638	3.78007e-29
ENSE00002747606	ENSG00000111215	PRR4	chr12:11000971-11001006	-	proline rich 4 (lacrimal) [Source:HGNC Symbol;Acc:18020]	21	53	21	4	IN	UTR	-8.014	0.000247877	-7.03463	9.25636e-29
ENSE00002770233	ENSG00000111215	PRR4	chr12:11000971-11001006	-	proline rich 4 (lacrimal) [Source:HGNC Symbol;Acc:18020]	21	53	21	3	IN	CDS	-8.014	0.000247877	-7.03463	9.25636e-29
ENSE00002797566	ENSG00000111215	PRR4	chr12:11001973-11002074	-	proline rich 4 (lacrimal) [Source:HGNC Symbol;Acc:18020]	21	53	21	2	FE	5UTR@11002037-11002074:CDS	-10.4382	3.05351e-14	-7.05638	3.78007e-29
ENSE00000928826	ENSG00000111913	FAM65B	chr6:24809945-24810035	-	family with sequence similarity 65, member B [Source:HGNC Symbol;Acc:13872]	8	41	3	2	IN	CDS	-4.24159	0.0037041	-2.56582	0.0113429
ENSE00001082465	ENSG00000112851	ERBB2IP	chr5:65367997-65368119	+	erbb2 interacting protein [Source:HGNC Symbol;Acc:15842]	19	62	7	2	IN	CDS	-1.04566	0.0181907	-0.882877	2.20551e-06
ENSE00001634382	ENSG00000112851	ERBB2IP	chr5:65364705-65364848	+	erbb2 interacting protein [Source:HGNC Symbol;Acc:15842]	19	62	7	4	FE, IN (1, 3)	CDS	-1.68138	0.00897174	-1.41986	1.11814e-21
ENSE00002025482	ENSG00000112851	ERBB2IP	chr5:65367997-65368122	+	erbb2 interacting protein [Source:HGNC Symbol;Acc:15842]	19	62	7	1	LE	CDS	-1.03838	0.021544	-0.882877	2.20551e-06
ENSE00001299528	ENSG00000112981	NME5	chr5:137475060-137475104	-	NME/NM23 family member 5 [Source:HGNC Symbol;Acc:7853]	6	18	12	1	FE	5UTR	-5.47024	0.000110827	-0.683982	2.3524e-14
ENSE00001358107	ENSG00000112992	NNT	chr5:43602825-43602992	+	nicotinamide nucleotide transhydrogenase [Source:HGNC Symbol;Acc:7863]	10	42	1	1	FE	5UTR	1.68167	9.92073e-05	1.18368	0.00524379
ENSE00000757174	ENSG00000113318	MSH3	chr5:80109403-80109560	+	mutS homolog 3 (E. coli) [Source:HGNC Symbol;Acc:7326]	3	32	6	1	IN	CDS	-1.64133	0.00189515	-1.49032	2.56644e-10
ENSE00000757177	ENSG00000113318	MSH3	chr5:80149949-80150135	+	mutS homolog 3 (E. coli) [Source:HGNC Symbol;Acc:7326]	3	32	6	1	IN	CDS	-2.17787	8.34725e-13	-1.51093	1.15801e-10
ENSE00000757181	ENSG00000113318	MSH3	chr5:80160632-80160761	+	mutS homolog 3 (E. coli) [Source:HGNC Symbol;Acc:7326]	3	32	6	1	IN	CDS	-2.04514	5.84558e-13	-1.46399	7.01003e-10
ENSE00002025553	ENSG00000113448	PDE4D	chr5:59783769-59783925	-	phosphodiesterase 4D, cAMP-specific [Source:HGNC Symbol;Acc:8783]	27	90	14	1	FE	UTR	-5.00342	0.000268356	-4.53403	1.85947e-19
ENSE00002030058	ENSG00000113448	PDE4D	chr5:59783769-59783903	-	phosphodiesterase 4D, cAMP-specific [Source:HGNC Symbol;Acc:8783]	27	90	14	1	FE	5UTR	-4.96887	0.000292098	-4.53403	1.85947e-19
ENSE00002082943	ENSG00000113448	PDE4D	chr5:59284315-59284544	-	phosphodiesterase 4D, cAMP-specific [Source:HGNC Symbol;Acc:8783]	27	90	14	2	IN	CDS	-4.15101	2.94236e-05	-2.18428	0.0486457
ENSE00002262161	ENSG00000113448	PDE4D	chr5:59481384-59481425	-	phosphodiesterase 4D, cAMP-specific [Source:HGNC Symbol;Acc:8783]	27	90	14	1	FE	CDS	-3.87334	0.000555534	-2.54078	0.00208275
ENSE00002755021	ENSG00000113448	PDE4D	chr5:59481384-59481514	-	phosphodiesterase 4D, cAMP-specific [Source:HGNC Symbol;Acc:8783]	27	90	14	4	IN	UTR	-4.09511	3.01553e-05	-3.16991	5.14467e-07
ENSE00002859018	ENSG00000113448	PDE4D	chr5:59481384-59481514	-	phosphodiesterase 4D, cAMP-specific [Source:HGNC Symbol;Acc:8783]	27	90	14	5	IN	5UTR@59481426-59481514:CDS	-4.09511	3.01553e-05	-3.16991	5.14467e-07
ENSE00002759447	ENSG00000113649	TCERG1	chr5:145889630-145889723	+	transcription elongation regulator 1 [Source:HGNC Symbol;Acc:15630]	16	75	3	2	IN	UTR	-0.945385	0.00804827	-0.6772	1.10867e-10
ENSE00002882317	ENSG00000113649	TCERG1	chr5:145889630-145889723	+	transcription elongation regulator 1 [Source:HGNC Symbol;Acc:15630]	16	75	3	1	IN	CDS:3UTR@145889631-145889723	-0.945385	0.00804827	-0.6772	1.10867e-10
ENSE00001843563	ENSG00000114861	FOXP1	chr3:71179649-71179744	-	forkhead box P1 [Source:HGNC Symbol;Acc:3823]	18	60	3	1	FE	CDS	-2.20841	0.0267882	-1.70467	0.00191379
ENSE00001796977	ENSG00000115310	RTN4	chr2:55307625-55307775	-	reticulon 4 [Source:HGNC Symbol;Acc:14085]	16	37	1	2	IN	5UTR, UTR (1, 1)	-3.24244	3.3883e-07	-1.05022	8.43424e-15
ENSE00000965897	ENSG00000115414	FN1	chr2:216257654-216257926	-	fibronectin 1 [Source:HGNC Symbol;Acc:3778]	30	112	3	3	IN	CDS	3.59679	0.00906628	2.98041	0.000400898
ENSE00001744777	ENSG00000115414	FN1	chr2:216257654-216257870	-	fibronectin 1 [Source:HGNC Symbol;Acc:3778]	30	112	3	1	FE	CDS	3.55821	0.00122749	2.91946	0.000867678
ENSE00002851784	ENSG00000116678	LEPR	chr1:66075630-66075789	+	leptin receptor [Source:HGNC Symbol;Acc:6554]	8	43	14	1	IN	UTR	-3.44719	0.00169411	-2.89573	0.00763169
ENSE00002929394	ENSG00000116678	LEPR	chr1:66075630-66075789	+	leptin receptor [Source:HGNC Symbol;Acc:6554]	8	43	14	5	IN	CDS	-3.44719	0.00169411	-2.89573	0.00763169
ENSE00002327094	ENSG00000116785	CFHR3	chr1:196748292-196748486	+	complement factor H-related 3 [Source:HGNC Symbol;Acc:16980]	5	15	5	4	IN	CDS	-2.04606	4.50926e-06	-0.658018	2.66372e-05
ENSE00002369762	ENSG00000116785	CFHR3	chr1:196748927-196749103	+	complement factor H-related 3 [Source:HGNC Symbol;Acc:16980]	5	15	5	4	IN	CDS	-2.02378	3.21572e-08	-0.799479	1.5614e-06
ENSE00001860087	ENSG00000117724	CENPF	chr1:214828491-214828746	+	centromere protein F, 350/400kDa (mitosin) [Source:HGNC Symbol;Acc:1857]	5	30	9	1	FE	UTR	4.94319	0.000128935	1.73804	6.84632e-07
ENSE00000796405	ENSG00000118193	KIF14	chr1:200569178-200569241	-	kinesin family member 14 [Source:HGNC Symbol;Acc:19181]	1	30	2	1	IN	CDS	5.21046	0.021919	1.99365	0.0457031
ENSE00002117150	ENSG00000118492	ADGB	chr6:147122995-147123147	+	androglobin [Source:HGNC Symbol;Acc:21212]	14	100	41	1	FE	CDS	-6.04209	0.000567843	-1.77226	0.000252832
ENSE00002899674	ENSG00000118492	ADGB	chr6:147122964-147123147	+	androglobin [Source:HGNC Symbol;Acc:21212]	14	100	41	4	IN	3UTR	-6.06926	0.000308849	-1.72398	0.000140442
ENSE00002913295	ENSG00000118492	ADGB	chr6:147122964-147123147	+	androglobin [Source:HGNC Symbol;Acc:21212]	14	100	41	2	IN	CDS	-6.06926	0.000308849	-1.72398	0.000140442
ENSE00002864818	ENSG00000118804	STBD1	chr4:77184857-77184996	+	starch binding domain 1 [Source:HGNC Symbol;Acc:24854]	2	7	3	1	IN	5UTR	-3.68483	6.85723e-06	-2.12239	1.38302e-08
ENSE00002895733	ENSG00000118804	STBD1	chr4:77189813-77189966	+	starch binding domain 1 [Source:HGNC Symbol;Acc:24854]	2	7	3	1	IN	5UTR	-3.97799	5.01905e-08	-2.39691	1.32783e-11
ENSE00002931322	ENSG00000118804	STBD1	chr4:77192721-77192921	+	starch binding domain 1 [Source:HGNC Symbol;Acc:24854]	2	7	3	1	IN	5UTR	-3.48975	8.24747e-07	-3.02124	6.38523e-18
ENSE00001757498	ENSG00000119397	CNTRL	chr9:123880624-123880818	+	centriolin [Source:HGNC Symbol;Acc:1858]	11	76	20	2	IN	CDS	-2.5213	9.16322e-06	-1.56062	0.00045586
ENSE00002768468	ENSG00000119397	CNTRL	chr9:123875780-123876002	+	centriolin [Source:HGNC Symbol;Acc:1858]	11	76	20	1	IN	5UTR	-1.81111	0.00583164	-1.41109	0.0135053
ENSE00002806464	ENSG00000119397	CNTRL	chr9:123877369-123877478	+	centriolin [Source:HGNC Symbol;Acc:1858]	11	76	20	1	IN	CDS:3UTR@123877402-123877478	-2.00866	0.011117	-1.61479	0.000105024
ENSE00002819700	ENSG00000119397	CNTRL	chr9:123877369-123877478	+	centriolin [Source:HGNC Symbol;Acc:1858]	11	76	20	2	IN	CDS	-2.00866	0.011117	-1.61479	0.000105024
ENSE00002873385	ENSG00000119397	CNTRL	chr9:123877369-123877478	+	centriolin [Source:HGNC Symbol;Acc:1858]	11	76	20	1	IN	5UTR	-2.00866	0.011117	-1.61479	0.000105024
ENSE00002939755	ENSG00000119397	CNTRL	chr9:123875780-123876002	+	centriolin [Source:HGNC Symbol;Acc:1858]	11	76	20	2	IN	CDS	-1.81111	0.00583164	-1.41109	0.0135053
ENSE00001399870	ENSG00000120051	CCDC147	chr10:106160438-106160661	+	coiled-coil domain containing 147 [Source:HGNC Symbol;Acc:26676]	3	29	10	1	IN	CDS	-5.34362	0.00353678	-3.27548	0.036712
ENSE00001403092	ENSG00000120051	CCDC147	chr10:106163487-106163598	+	coiled-coil domain containing 147 [Source:HGNC Symbol;Acc:26676]	3	29	10	1	IN	CDS	-4.93198	0.0145873	-0.856544	0.000334968
ENSE00001721871	ENSG00000120549	KIAA1217	chr10:24528124-24528266	+	KIAA1217 [Source:HGNC Symbol;Acc:25428]	14	48	9	1	FE	5UTR	-1.51264	0.015742	-1.14743	6.83902e-05
ENSE00002091053	ENSG00000120896	SORBS3	chr8:22412421-22412493	+	sorbin and SH3 domain containing 3 [Source:HGNC Symbol;Acc:30907]	24	93	19	1	IN	UTR	-2.46518	1.72433e-07	-0.828629	0.0128139
ENSE00002107870	ENSG00000120896	SORBS3	chr8:22414228-22414418	+	sorbin and SH3 domain containing 3 [Source:HGNC Symbol;Acc:30907]	24	93	19	1	LE	UTR	-1.81725	0.0397266	-1.10864	1.06039e-06
ENSE00002127520	ENSG00000120896	SORBS3	chr8:22412411-22412493	+	sorbin and SH3 domain containing 3 [Source:HGNC Symbol;Acc:30907]	24	93	19	1	FE	CDS	-2.34353	1.47897e-06	-0.828629	0.0128139
ENSE00002752504	ENSG00000120896	SORBS3	chr8:22418848-22418886	+	sorbin and SH3 domain containing 3 [Source:HGNC Symbol;Acc:30907]	24	93	19	3	IN	CDS	-1.66691	0.0156426	-1.26612	5.94826e-10
ENSE00002768001	ENSG00000120896	SORBS3	chr8:22412376-22412493	+	sorbin and SH3 domain containing 3 [Source:HGNC Symbol;Acc:30907]	24	93	19	3	IN	CDS	-2.62073	3.36991e-08	-0.990876	0.000104936
ENSE00002772632	ENSG00000120896	SORBS3	chr8:22418848-22418886	+	sorbin and SH3 domain containing 3 [Source:HGNC Symbol;Acc:30907]	24	93	19	1	IN	UTR	-1.66691	0.0156426	-1.26612	5.94826e-10
ENSE00002874117	ENSG00000120896	SORBS3	chr8:22414228-22414421	+	sorbin and SH3 domain containing 3 [Source:HGNC Symbol;Acc:30907]	24	93	19	4	IN	CDS	-1.84122	0.0372427	-1.10864	1.06039e-06
ENSE00002893347	ENSG00000120896	SORBS3	chr8:22414228-22414421	+	sorbin and SH3 domain containing 3 [Source:HGNC Symbol;Acc:30907]	24	93	19	1	IN	UTR	-1.84122	0.0372427	-1.10864	1.06039e-06
ENSE00002916751	ENSG00000120896	SORBS3	chr8:22415642-22415705	+	sorbin and SH3 domain containing 3 [Source:HGNC Symbol;Acc:30907]	24	93	19	1	IN	UTR	-2.09977	0.00566393	-1.64223	3.63716e-20
ENSE00002950297	ENSG00000120896	SORBS3	chr8:22412376-22412493	+	sorbin and SH3 domain containing 3 [Source:HGNC Symbol;Acc:30907]	24	93	19	2	IN, LE (1, 1)	UTR	-2.62073	3.36991e-08	-0.990876	0.000104936
ENSE00002956565	ENSG00000120896	SORBS3	chr8:22415642-22415705	+	sorbin and SH3 domain containing 3 [Source:HGNC Symbol;Acc:30907]	24	93	19	5	IN	CDS	-2.09977	0.00566393	-1.64223	3.63716e-20
ENSE00001863783	ENSG00000120948	TARDBP	chr1:11084359-11084392	+	TAR DNA binding protein [Source:HGNC Symbol;Acc:11571]	10	32	5	1	IN	3UTR	-1.10261	1.624e-05	-0.73561	0.0248323
ENSE00001877520	ENSG00000120948	TARDBP	chr1:11084121-11084392	+	TAR DNA binding protein [Source:HGNC Symbol;Acc:11571]	10	32	5	1	IN	3UTR	-1.21446	2.73973e-08	-0.733415	0.0266123
ENSE00001906732	ENSG00000120948	TARDBP	chr1:11084284-11084392	+	TAR DNA binding protein [Source:HGNC Symbol;Acc:11571]	10	32	5	1	FE	UTR	-1.11508	1.0879e-06	-0.725632	0.0337926
ENSE00001938508	ENSG00000120948	TARDBP	chr1:11085608-11085796	+	TAR DNA binding protein [Source:HGNC Symbol;Acc:11571]	10	32	5	1	LE	3UTR	-1.87698	1.40436e-05	-0.76705	0.00860308
ENSE00001426931	ENSG00000121749	TBC1D15	chr12:72288105-72288155	+	TBC1 domain family, member 15 [Source:HGNC Symbol;Acc:25694]	18	70	2	1	IN	CDS	-1.88724	1.23648e-15	-1.82708	9.49663e-22
ENSE00002400442	ENSG00000121749	TBC1D15	chr12:72288105-72288159	+	TBC1 domain family, member 15 [Source:HGNC Symbol;Acc:25694]	18	70	2	1	LE	UTR	-1.85709	2.04926e-14	-1.82708	9.49663e-22
ENSE00002532576	ENSG00000122786	CALD1	chr7:134620439-134620516	+	caldesmon 1 [Source:HGNC Symbol;Acc:1441]	26	77	1	5	IN	CDS	-3.13502	2.45621e-91	-0.951721	2.96119e-06
ENSE00002307098	ENSG00000122912	SLC25A16	chr10:70276841-70277022	-	solute carrier family 25 (mitochondrial carrier; Graves disease autoantigen), member 16 [Source:HGNC Symbol;Acc:10986]	5	28	3	1	IN	5UTR	0.642111	0.00461233	0.762518	0.000453381
ENSE00001034406	ENSG00000122966	CIT	chr12:120271890-120272032	-	citron (rho-interacting, serine/threonine kinase 21) [Source:HGNC Symbol;Acc:1985]	18	124	35	2	IN	CDS	3.34027	7.57275e-08	2.86687	3.44207e-14
ENSE00001034414	ENSG00000122966	CIT	chr12:120270575-120270668	-	citron (rho-interacting, serine/threonine kinase 21) [Source:HGNC Symbol;Acc:1985]	18	124	35	2	IN	CDS	4.00145	6.50837e-06	2.92066	4.86534e-15
ENSE00001034415	ENSG00000122966	CIT	chr12:120306864-120307005	-	citron (rho-interacting, serine/threonine kinase 21) [Source:HGNC Symbol;Acc:1985]	18	124	35	2	IN	CDS	3.37266	0.0270813	2.8752	2.55097e-14
ENSE00001131908	ENSG00000122966	CIT	chr12:120313877-120313985	-	citron (rho-interacting, serine/threonine kinase 21) [Source:HGNC Symbol;Acc:1985]	18	124	35	2	IN	5UTR@120313973-120313985:CDS	2.62717	0.0323054	2.28526	1.54349e-06
ENSE00001012565	ENSG00000123977	WDR69	chr2:228769645-228769751	+	WD repeat domain 69 [Source:HGNC Symbol;Acc:26383]	6	35	16	3	IN	CDS	-6.03256	0.0041344	-4.60647	3.62802e-08
ENSE00002934311	ENSG00000124208	TMEM189-UBE2V1	chr20:48746083-48746227	-	TMEM189-UBE2V1 readthrough [Source:HGNC Symbol;Acc:33521]	1	8	4	1	IN	CDS	2.54122	0.000420793	1.46095	0.0258994
ENSE00002019332	ENSG00000124275	MTRR	chr5:7851299-7851698	+	5-methyltetrahydrofolate-homocysteine methyltransferase reductase [Source:HGNC Symbol;Acc:7473]	26	84	7	1	FE	UTR	-2.83878	1.97654e-06	-1.80253	7.54537e-23
ENSE00002027586	ENSG00000124275	MTRR	chr5:7851313-7851698	+	5-methyltetrahydrofolate-homocysteine methyltransferase reductase [Source:HGNC Symbol;Acc:7473]	26	84	7	1	FE	UTR	-2.83878	1.97654e-06	-1.80253	7.54537e-23
ENSE00002031558	ENSG00000124275	MTRR	chr5:7862064-7862131	+	5-methyltetrahydrofolate-homocysteine methyltransferase reductase [Source:HGNC Symbol;Acc:7473]	26	84	7	1	LE	UTR	-2.40058	0.00112373	-2.60419	1.65905e-44
ENSE00002081626	ENSG00000124275	MTRR	chr5:7856900-7857005	+	5-methyltetrahydrofolate-homocysteine methyltransferase reductase [Source:HGNC Symbol;Acc:7473]	26	84	7	2	IN	UTR	-3.56379	3.06439e-06	-2.24623	3.04895e-34
ENSE00002744576	ENSG00000124831	LRRFIP1	chr2:238678586-238678635	+	leucine rich repeat (in FLII) interacting protein 1 [Source:HGNC Symbol;Acc:6702]	15	66	11	1	IN	CDS	-0.989642	0.000225153	-0.853074	0.0117991
ENSE00002814151	ENSG00000124831	LRRFIP1	chr2:238678586-238678635	+	leucine rich repeat (in FLII) interacting protein 1 [Source:HGNC Symbol;Acc:6702]	15	66	11	3	IN	UTR	-0.989642	0.000225153	-0.853074	0.0117991
ENSE00001893769	ENSG00000127914	AKAP9	chr7:91686940-91687728	+	A kinase (PRKA) anchor protein (yotiao) 9 [Source:HGNC Symbol;Acc:379]	15	107	1	1	FE	UTR	-2.47411	8.6928e-14	-2.01384	1.29555e-14
ENSE00001371010	ENSG00000128536	CDHR3	chr7:105660819-105660990	+	cadherin-related family member 3 [Source:HGNC Symbol;Acc:26308]	17	81	39	4	IN	CDS	-7.66127	0.0433182	-5.94495	1.68181e-06
ENSE00002736403	ENSG00000128536	CDHR3	chr7:105662644-105662894	+	cadherin-related family member 3 [Source:HGNC Symbol;Acc:26308]	17	81	39	3	IN	CDS	-7.96099	0.0215478	-6.36895	1.45033e-09
ENSE00002910385	ENSG00000128536	CDHR3	chr7:105662644-105662894	+	cadherin-related family member 3 [Source:HGNC Symbol;Acc:26308]	17	81	39	1	LE	CDS	-7.96099	0.0215478	-6.36895	1.45033e-09
ENSE00002766550	ENSG00000129007	CALML4	chr15:68489778-68489966	-	calmodulin-like 4 [Source:HGNC Symbol;Acc:18445]	8	23	8	1	LE	CDS	-2.26761	0.000139655	-2.02191	0.000669113
ENSE00002898126	ENSG00000129007	CALML4	chr15:68489778-68489966	-	calmodulin-like 4 [Source:HGNC Symbol;Acc:18445]	8	23	8	1	IN	3UTR	-2.26761	0.000139655	-2.02191	0.000669113
ENSE00002950202	ENSG00000129007	CALML4	chr15:68489778-68489966	-	calmodulin-like 4 [Source:HGNC Symbol;Acc:18445]	8	23	8	3	IN	CDS	-2.26761	0.000139655	-2.02191	0.000669113
ENSE00001665331	ENSG00000129116	PALLD	chr4:169630179-169630298	+	palladin, cytoskeletal associated protein [Source:HGNC Symbol;Acc:17068]	19	73	11	4	IN	CDS	2.12961	3.7294e-05	1.13355	0.0398499
ENSE00001728987	ENSG00000129116	PALLD	chr4:169632732-169633074	+	palladin, cytoskeletal associated protein [Source:HGNC Symbol;Acc:17068]	19	73	11	4	IN	CDS	2.23281	0.000338213	1.52447	0.000229061
ENSE00002822832	ENSG00000129116	PALLD	chr4:169589341-169589519	+	palladin, cytoskeletal associated protein [Source:HGNC Symbol;Acc:17068]	19	73	11	4	IN	5UTR	2.24786	0.000117172	1.68682	1.31312e-05
ENSE00002742757	ENSG00000129204	USP6	chr17:5045692-5045797	+	ubiquitin specific peptidase 6 (Tre-2 oncogene) [Source:HGNC Symbol;Acc:12629]	8	78	8	5	IN	CDS	0.673047	0.0427716	0.707324	2.17395e-05
ENSE00002911050	ENSG00000129204	USP6	chr17:5045692-5045797	+	ubiquitin specific peptidase 6 (Tre-2 oncogene) [Source:HGNC Symbol;Acc:12629]	8	78	8	1	IN	3UTR	0.673047	0.0427716	0.707324	2.17395e-05
ENSE00001829525	ENSG00000129521	EGLN3	chr14:34595459-34595517	-	egl nine homolog 3 (C. elegans) [Source:HGNC Symbol;Acc:14661]	12	34	19	2	IN, LE (1, 1)	UTR	-3.12078	6.77368e-19	-2.33069	7.54717e-12
ENSE00001900419	ENSG00000129521	EGLN3	chr14:34638697-34638852	-	egl nine homolog 3 (C. elegans) [Source:HGNC Symbol;Acc:14661]	12	34	19	5	IN	5UTR, UTR (1, 4)	-2.93592	9.13908e-39	-1.79539	1.19169e-08
ENSE00001926981	ENSG00000129521	EGLN3	chr14:34561523-34561608	-	egl nine homolog 3 (C. elegans) [Source:HGNC Symbol;Acc:14661]	12	34	19	1	LE	UTR	-2.45137	1.32828e-30	-2.00614	7.27753e-10
ENSE00001936519	ENSG00000129521	EGLN3	chr14:34596235-34596350	-	egl nine homolog 3 (C. elegans) [Source:HGNC Symbol;Acc:14661]	12	34	19	4	IN, LE (3, 1)	UTR	-2.51337	2.45758e-14	-1.84325	6.4236e-09
ENSE00001511192	ENSG00000131018	SYNE1	chr6:152717910-152718118	-	spectrin repeat containing, nuclear envelope 1 [Source:HGNC Symbol;Acc:17089]	41	382	130	1	IN	CDS	-4.63016	0.000117425	-3.26466	0.00196596
ENSE00001831217	ENSG00000131018	SYNE1	chr6:152782751-152782875	-	spectrin repeat containing, nuclear envelope 1 [Source:HGNC Symbol;Acc:17089]	41	382	130	1	LE	UTR	-5.88666	0.00140718	-3.20821	0.00376177
ENSE00002289889	ENSG00000131018	SYNE1	chr6:152949400-152949618	-	spectrin repeat containing, nuclear envelope 1 [Source:HGNC Symbol;Acc:17089]	41	382	130	1	FE	5UTR@152949467-152949618:CDS	-5.06106	8.96157e-05	-3.09463	0.0125234
ENSE00002741239	ENSG00000131018	SYNE1	chr6:152949400-152949689	-	spectrin repeat containing, nuclear envelope 1 [Source:HGNC Symbol;Acc:17089]	41	382	130	7	IN	5UTR@152949467-152949689:CDS	-5.13273	0.000898899	-3.05293	0.0187699
ENSE00002744545	ENSG00000131018	SYNE1	chr6:152823768-152823877	-	spectrin repeat containing, nuclear envelope 1 [Source:HGNC Symbol;Acc:17089]	41	382	130	10	IN	CDS	-5.33509	0.000280283	-4.0262	8.04505e-09
ENSE00002744939	ENSG00000131018	SYNE1	chr6:152792732-152792900	-	spectrin repeat containing, nuclear envelope 1 [Source:HGNC Symbol;Acc:17089]	41	382	130	11	IN	CDS	-4.1744	4.36215e-07	-3.03368	0.0224492
ENSE00002759396	ENSG00000131018	SYNE1	chr6:152590290-152590421	-	spectrin repeat containing, nuclear envelope 1 [Source:HGNC Symbol;Acc:17089]	41	382	130	2	IN	UTR	-1.48461	0.00887542	-0.995192	0.0015408
ENSE00002762012	ENSG00000131018	SYNE1	chr6:152792732-152792900	-	spectrin repeat containing, nuclear envelope 1 [Source:HGNC Symbol;Acc:17089]	41	382	130	3	IN	UTR	-4.1744	4.36215e-07	-3.03368	0.0224492
ENSE00002764636	ENSG00000131018	SYNE1	chr6:152762265-152762405	-	spectrin repeat containing, nuclear envelope 1 [Source:HGNC Symbol;Acc:17089]	41	382	130	1	IN	UTR	-4.02527	8.95761e-05	-3.30178	0.00125375
ENSE00002766651	ENSG00000131018	SYNE1	chr6:152861095-152861156	-	spectrin repeat containing, nuclear envelope 1 [Source:HGNC Symbol;Acc:17089]	41	382	130	1	IN	UTR	-4.753	0.000381553	-3.34234	0.000755501
ENSE00002768736	ENSG00000131018	SYNE1	chr6:152599224-152599415	-	spectrin repeat containing, nuclear envelope 1 [Source:HGNC Symbol;Acc:17089]	41	382	130	2	IN	UTR	-0.988336	0.000183776	-1.3395	0.0499339
ENSE00002773973	ENSG00000131018	SYNE1	chr6:152717910-152718115	-	spectrin repeat containing, nuclear envelope 1 [Source:HGNC Symbol;Acc:17089]	41	382	130	4	IN	CDS	-4.62819	0.000115922	-3.26466	0.00196596
ENSE00002782085	ENSG00000131018	SYNE1	chr6:152784488-152784652	-	spectrin repeat containing, nuclear envelope 1 [Source:HGNC Symbol;Acc:17089]	41	382	130	4	IN	3UTR, UTR (1, 3)	-5.06224	0.00106648	-3.02982	0.023226
ENSE00002787182	ENSG00000131018	SYNE1	chr6:152793436-152793548	-	spectrin repeat containing, nuclear envelope 1 [Source:HGNC Symbol;Acc:17089]	41	382	130	12	IN	CDS	-4.89367	2.73736e-09	-3.88308	1.36576e-07
ENSE00002788214	ENSG00000131018	SYNE1	chr6:152809531-152809638	-	spectrin repeat containing, nuclear envelope 1 [Source:HGNC Symbol;Acc:17089]	41	382	130	10	IN	CDS	-4.96288	0.000366371	-3.83701	3.2428e-07
ENSE00002790120	ENSG00000131018	SYNE1	chr6:152847215-152847310	-	spectrin repeat containing, nuclear envelope 1 [Source:HGNC Symbol;Acc:17089]	41	382	130	10	IN	CDS	-4.66069	0.00293778	-3.09923	0.011959
ENSE00002794815	ENSG00000131018	SYNE1	chr6:152783873-152784025	-	spectrin repeat containing, nuclear envelope 1 [Source:HGNC Symbol;Acc:17089]	41	382	130	4	IN	3UTR, UTR (1, 3)	-5.40917	0.000153822	-3.35632	0.000629468
ENSE00002799500	ENSG00000131018	SYNE1	chr6:152793436-152793548	-	spectrin repeat containing, nuclear envelope 1 [Source:HGNC Symbol;Acc:17089]	41	382	130	2	IN	UTR	-4.89367	2.73736e-09	-3.88308	1.36576e-07
ENSE00002801782	ENSG00000131018	SYNE1	chr6:152599224-152599415	-	spectrin repeat containing, nuclear envelope 1 [Source:HGNC Symbol;Acc:17089]	41	382	130	6	IN	CDS	-0.988336	0.000183776	-1.3395	0.0499339
ENSE00002805052	ENSG00000131018	SYNE1	chr6:152831328-152831506	-	spectrin repeat containing, nuclear envelope 1 [Source:HGNC Symbol;Acc:17089]	41	382	130	10	IN	CDS	-5.42718	0.00043027	-3.16061	0.00633248
ENSE00002809867	ENSG00000131018	SYNE1	chr6:152728149-152728331	-	spectrin repeat containing, nuclear envelope 1 [Source:HGNC Symbol;Acc:17089]	41	382	130	5	IN	CDS	-4.47072	0.000420198	-4.23136	9.25225e-11
ENSE00002811547	ENSG00000131018	SYNE1	chr6:152782732-152782875	-	spectrin repeat containing, nuclear envelope 1 [Source:HGNC Symbol;Acc:17089]	41	382	130	9	IN	CDS	-5.88258	0.00156828	-3.20821	0.00376177
ENSE00002814104	ENSG00000131018	SYNE1	chr6:152765546-152765713	-	spectrin repeat containing, nuclear envelope 1 [Source:HGNC Symbol;Acc:17089]	41	382	130	1	IN	UTR	-4.33096	0.000784015	-3.25105	0.00230718
ENSE00002817128	ENSG00000131018	SYNE1	chr6:152590290-152590421	-	spectrin repeat containing, nuclear envelope 1 [Source:HGNC Symbol;Acc:17089]	41	382	130	6	IN	CDS	-1.48461	0.00887542	-0.995192	0.0015408
ENSE00002822265	ENSG00000131018	SYNE1	chr6:152777021-152777179	-	spectrin repeat containing, nuclear envelope 1 [Source:HGNC Symbol;Acc:17089]	41	382	130	2	IN	3UTR, UTR (1, 1)	-4.5766	8.77312e-05	-3.38032	0.000460708
ENSE00002822375	ENSG00000131018	SYNE1	chr6:152782732-152782875	-	spectrin repeat containing, nuclear envelope 1 [Source:HGNC Symbol;Acc:17089]	41	382	130	3	IN	3UTR, UTR (1, 2)	-5.88258	0.00156828	-3.20821	0.00376177
ENSE00002824366	ENSG00000131018	SYNE1	chr6:152841594-152841677	-	spectrin repeat containing, nuclear envelope 1 [Source:HGNC Symbol;Acc:17089]	41	382	130	10	IN	CDS	-4.91943	0.000152352	-3.74246	1.77653e-06
ENSE00002827908	ENSG00000131018	SYNE1	chr6:152783873-152784025	-	spectrin repeat containing, nuclear envelope 1 [Source:HGNC Symbol;Acc:17089]	41	382	130	9	IN	CDS	-5.40917	0.000153822	-3.35632	0.000629468
ENSE00002828443	ENSG00000131018	SYNE1	chr6:152746516-152746682	-	spectrin repeat containing, nuclear envelope 1 [Source:HGNC Symbol;Acc:17089]	41	382	130	1	IN	UTR	-5.01325	1.61564e-08	-3.0401	0.0211543
ENSE00002838076	ENSG00000131018	SYNE1	chr6:152716651-152716806	-	spectrin repeat containing, nuclear envelope 1 [Source:HGNC Symbol;Acc:17089]	41	382	130	1	IN	UTR	-4.31136	1.25877e-05	-3.38079	0.000458403
ENSE00002838476	ENSG00000131018	SYNE1	chr6:152847215-152847310	-	spectrin repeat containing, nuclear envelope 1 [Source:HGNC Symbol;Acc:17089]	41	382	130	1	IN	UTR	-4.66069	0.00293778	-3.09923	0.011959
ENSE00002846851	ENSG00000131018	SYNE1	chr6:152719754-152719866	-	spectrin repeat containing, nuclear envelope 1 [Source:HGNC Symbol;Acc:17089]	41	382	130	4	IN	CDS	-4.2806	0.0200604	-4.0353	6.6648e-09
ENSE00002850140	ENSG00000131018	SYNE1	chr6:152722273-152722476	-	spectrin repeat containing, nuclear envelope 1 [Source:HGNC Symbol;Acc:17089]	41	382	130	5	IN	CDS	-5.24503	0.00195426	-3.86318	1.99162e-07
ENSE00002851211	ENSG00000131018	SYNE1	chr6:152771760-152771968	-	spectrin repeat containing, nuclear envelope 1 [Source:HGNC Symbol;Acc:17089]	41	382	130	8	IN	CDS	-4.70559	0.00133078	-3.58013	2.59007e-05
ENSE00002851756	ENSG00000131018	SYNE1	chr6:152706809-152706973	-	spectrin repeat containing, nuclear envelope 1 [Source:HGNC Symbol;Acc:17089]	41	382	130	1	IN	UTR	-4.88542	0.00260479	-3.48519	0.000108147
ENSE00002851905	ENSG00000131018	SYNE1	chr6:152831328-152831506	-	spectrin repeat containing, nuclear envelope 1 [Source:HGNC Symbol;Acc:17089]	41	382	130	1	IN	UTR	-5.42718	0.00043027	-3.16061	0.00633248
ENSE00002855685	ENSG00000131018	SYNE1	chr6:152826336-152826532	-	spectrin repeat containing, nuclear envelope 1 [Source:HGNC Symbol;Acc:17089]	41	382	130	10	IN	CDS	-5.95466	0.00234312	-3.94906	3.79432e-08
ENSE00002857782	ENSG00000131018	SYNE1	chr6:152706809-152706973	-	spectrin repeat containing, nuclear envelope 1 [Source:HGNC Symbol;Acc:17089]	41	382	130	5	IN	CDS	-4.88542	0.00260479	-3.48519	0.000108147
ENSE00002859170	ENSG00000131018	SYNE1	chr6:152734487-152734666	-	spectrin repeat containing, nuclear envelope 1 [Source:HGNC Symbol;Acc:17089]	41	382	130	5	IN	CDS	-4.53874	0.0231952	-3.85876	2.16091e-07
ENSE00002859476	ENSG00000131018	SYNE1	chr6:152809531-152809638	-	spectrin repeat containing, nuclear envelope 1 [Source:HGNC Symbol;Acc:17089]	41	382	130	1	IN	UTR	-4.96288	0.000366371	-3.83701	3.2428e-07
ENSE00002865192	ENSG00000131018	SYNE1	chr6:152823768-152823877	-	spectrin repeat containing, nuclear envelope 1 [Source:HGNC Symbol;Acc:17089]	41	382	130	1	IN	UTR	-5.33509	0.000280283	-4.0262	8.04505e-09
ENSE00002868923	ENSG00000131018	SYNE1	chr6:152728149-152728331	-	spectrin repeat containing, nuclear envelope 1 [Source:HGNC Symbol;Acc:17089]	41	382	130	2	IN	UTR	-4.47072	0.000420198	-4.23136	9.25225e-11
ENSE00002879601	ENSG00000131018	SYNE1	chr6:152804220-152804384	-	spectrin repeat containing, nuclear envelope 1 [Source:HGNC Symbol;Acc:17089]	41	382	130	1	IN	UTR	-4.88575	4.28699e-08	-3.09039	0.0130624
ENSE00002880050	ENSG00000131018	SYNE1	chr6:152716651-152716806	-	spectrin repeat containing, nuclear envelope 1 [Source:HGNC Symbol;Acc:17089]	41	382	130	5	IN	CDS	-4.31136	1.25877e-05	-3.38079	0.000458403
ENSE00002884865	ENSG00000131018	SYNE1	chr6:152762265-152762405	-	spectrin repeat containing, nuclear envelope 1 [Source:HGNC Symbol;Acc:17089]	41	382	130	8	IN	CDS	-4.02527	8.95761e-05	-3.30178	0.00125375
ENSE00002885326	ENSG00000131018	SYNE1	chr6:152746516-152746682	-	spectrin repeat containing, nuclear envelope 1 [Source:HGNC Symbol;Acc:17089]	41	382	130	3	IN	CDS	-5.01325	1.61564e-08	-3.0401	0.0211543
ENSE00002886206	ENSG00000131018	SYNE1	chr6:152805970-152806107	-	spectrin repeat containing, nuclear envelope 1 [Source:HGNC Symbol;Acc:17089]	41	382	130	10	IN	CDS	-4.79835	7.24832e-07	-3.37643	0.000484693
ENSE00002894586	ENSG00000131018	SYNE1	chr6:152804220-152804384	-	spectrin repeat containing, nuclear envelope 1 [Source:HGNC Symbol;Acc:17089]	41	382	130	10	IN	CDS	-4.88575	4.28699e-08	-3.09039	0.0130624
ENSE00002901664	ENSG00000131018	SYNE1	chr6:152730203-152730361	-	spectrin repeat containing, nuclear envelope 1 [Source:HGNC Symbol;Acc:17089]	41	382	130	5	IN	CDS	-4.41254	1.70971e-05	-3.24657	0.0024327
ENSE00002902407	ENSG00000131018	SYNE1	chr6:152722273-152722476	-	spectrin repeat containing, nuclear envelope 1 [Source:HGNC Symbol;Acc:17089]	41	382	130	1	IN	UTR	-5.24503	0.00195426	-3.86318	1.99162e-07
ENSE00002904648	ENSG00000131018	SYNE1	chr6:152826336-152826532	-	spectrin repeat containing, nuclear envelope 1 [Source:HGNC Symbol;Acc:17089]	41	382	130	1	IN	UTR	-5.95466	0.00234312	-3.94906	3.79432e-08
ENSE00002913227	ENSG00000131018	SYNE1	chr6:152751617-152751844	-	spectrin repeat containing, nuclear envelope 1 [Source:HGNC Symbol;Acc:17089]	41	382	130	1	IN	UTR	-4.91294	0.0138024	-3.38365	0.000441879
ENSE00002915858	ENSG00000131018	SYNE1	chr6:152841594-152841677	-	spectrin repeat containing, nuclear envelope 1 [Source:HGNC Symbol;Acc:17089]	41	382	130	1	IN	UTR	-4.91943	0.000152352	-3.74246	1.77653e-06
ENSE00002916714	ENSG00000131018	SYNE1	chr6:152719754-152719866	-	spectrin repeat containing, nuclear envelope 1 [Source:HGNC Symbol;Acc:17089]	41	382	130	1	IN	UTR	-4.2806	0.0200604	-4.0353	6.6648e-09
ENSE00002917998	ENSG00000131018	SYNE1	chr6:152777021-152777179	-	spectrin repeat containing, nuclear envelope 1 [Source:HGNC Symbol;Acc:17089]	41	382	130	8	IN	CDS	-4.5766	8.77312e-05	-3.38032	0.000460708
ENSE00002921512	ENSG00000131018	SYNE1	chr6:152730203-152730361	-	spectrin repeat containing, nuclear envelope 1 [Source:HGNC Symbol;Acc:17089]	41	382	130	1	IN	UTR	-4.41254	1.70971e-05	-3.24657	0.0024327
ENSE00002922077	ENSG00000131018	SYNE1	chr6:152776561-152776725	-	spectrin repeat containing, nuclear envelope 1 [Source:HGNC Symbol;Acc:17089]	41	382	130	8	IN	CDS	-4.61718	0.0101488	-3.39501	0.000379129
ENSE00002924929	ENSG00000131018	SYNE1	chr6:152734487-152734666	-	spectrin repeat containing, nuclear envelope 1 [Source:HGNC Symbol;Acc:17089]	41	382	130	1	IN	UTR	-4.53874	0.0231952	-3.85876	2.16091e-07
ENSE00002926329	ENSG00000131018	SYNE1	chr6:152717910-152718115	-	spectrin repeat containing, nuclear envelope 1 [Source:HGNC Symbol;Acc:17089]	41	382	130	1	IN	UTR	-4.62819	0.000115922	-3.26466	0.00196596
ENSE00002930130	ENSG00000131018	SYNE1	chr6:152805970-152806107	-	spectrin repeat containing, nuclear envelope 1 [Source:HGNC Symbol;Acc:17089]	41	382	130	1	IN	UTR	-4.79835	7.24832e-07	-3.37643	0.000484693
ENSE00002931219	ENSG00000131018	SYNE1	chr6:152730694-152730844	-	spectrin repeat containing, nuclear envelope 1 [Source:HGNC Symbol;Acc:17089]	41	382	130	1	IN	UTR	-4.68641	0.0070152	-3.39551	0.000376599
ENSE00002933569	ENSG00000131018	SYNE1	chr6:152776561-152776725	-	spectrin repeat containing, nuclear envelope 1 [Source:HGNC Symbol;Acc:17089]	41	382	130	2	IN	3UTR, UTR (1, 1)	-4.61718	0.0101488	-3.39501	0.000379129
ENSE00002939475	ENSG00000131018	SYNE1	chr6:152861095-152861156	-	spectrin repeat containing, nuclear envelope 1 [Source:HGNC Symbol;Acc:17089]	41	382	130	10	IN	CDS	-4.753	0.000381553	-3.34234	0.000755501
ENSE00002962922	ENSG00000131018	SYNE1	chr6:152784488-152784652	-	spectrin repeat containing, nuclear envelope 1 [Source:HGNC Symbol;Acc:17089]	41	382	130	10	IN	CDS	-5.06224	0.00106648	-3.02982	0.023226
ENSE00002963942	ENSG00000131018	SYNE1	chr6:152751617-152751844	-	spectrin repeat containing, nuclear envelope 1 [Source:HGNC Symbol;Acc:17089]	41	382	130	6	IN	CDS	-4.91294	0.0138024	-3.38365	0.000441879
ENSE00002964522	ENSG00000131018	SYNE1	chr6:152949400-152949689	-	spectrin repeat containing, nuclear envelope 1 [Source:HGNC Symbol;Acc:17089]	41	382	130	1	IN	UTR	-5.13273	0.000898899	-3.05293	0.0187699
ENSE00002968059	ENSG00000131018	SYNE1	chr6:152730694-152730844	-	spectrin repeat containing, nuclear envelope 1 [Source:HGNC Symbol;Acc:17089]	41	382	130	5	IN	CDS	-4.68641	0.0070152	-3.39551	0.000376599
ENSE00002969730	ENSG00000131018	SYNE1	chr6:152765546-152765713	-	spectrin repeat containing, nuclear envelope 1 [Source:HGNC Symbol;Acc:17089]	41	382	130	8	IN	CDS	-4.33096	0.000784015	-3.25105	0.00230718
ENSE00002970302	ENSG00000131018	SYNE1	chr6:152771760-152771968	-	spectrin repeat containing, nuclear envelope 1 [Source:HGNC Symbol;Acc:17089]	41	382	130	1	IN	UTR	-4.70559	0.00133078	-3.58013	2.59007e-05
ENSE00002802242	ENSG00000132549	VPS13B	chr8:100830941-100831116	+	vacuolar protein sorting 13 homolog B (yeast) [Source:HGNC Symbol;Acc:2183]	14	125	13	1	IN	3UTR	-1.07802	0.00034956	-0.63085	0.000545101
ENSE00002864157	ENSG00000132549	VPS13B	chr8:100831640-100831810	+	vacuolar protein sorting 13 homolog B (yeast) [Source:HGNC Symbol;Acc:2183]	14	125	13	2	IN	CDS	-1.1129	5.39072e-08	-0.595936	0.0013985
ENSE00002876462	ENSG00000132549	VPS13B	chr8:100831640-100831810	+	vacuolar protein sorting 13 homolog B (yeast) [Source:HGNC Symbol;Acc:2183]	14	125	13	1	IN	3UTR	-1.1129	5.39072e-08	-0.595936	0.0013985
ENSE00002949479	ENSG00000132549	VPS13B	chr8:100832149-100832350	+	vacuolar protein sorting 13 homolog B (yeast) [Source:HGNC Symbol;Acc:2183]	14	125	13	2	IN	CDS	-0.823075	3.86456e-05	-0.812342	1.47778e-06
ENSE00002955200	ENSG00000132549	VPS13B	chr8:100830941-100831116	+	vacuolar protein sorting 13 homolog B (yeast) [Source:HGNC Symbol;Acc:2183]	14	125	13	2	IN	CDS	-1.07802	0.00034956	-0.63085	0.000545101
ENSE00002965249	ENSG00000132549	VPS13B	chr8:100832149-100832350	+	vacuolar protein sorting 13 homolog B (yeast) [Source:HGNC Symbol;Acc:2183]	14	125	13	1	IN	3UTR	-0.823075	3.86456e-05	-0.812342	1.47778e-06
ENSE00002785687	ENSG00000132554	RGS22	chr8:101052190-101052315	-	regulator of G-protein signaling 22 [Source:HGNC Symbol;Acc:24499]	17	91	40	3	IN	CDS	-6.67719	7.57246e-10	-3.62345	3.70412e-05
ENSE00002835050	ENSG00000132554	RGS22	chr8:101052190-101052315	-	regulator of G-protein signaling 22 [Source:HGNC Symbol;Acc:24499]	17	91	40	4	IN	3UTR, UTR (1, 3)	-6.67719	7.57246e-10	-3.62345	3.70412e-05
ENSE00002869880	ENSG00000132554	RGS22	chr8:101051159-101051260	-	regulator of G-protein signaling 22 [Source:HGNC Symbol;Acc:24499]	17	91	40	2	IN	3UTR, UTR (1, 1)	-6.62534	2.35732e-08	-4.45876	3.18939e-13
ENSE00002966986	ENSG00000132554	RGS22	chr8:101051159-101051260	-	regulator of G-protein signaling 22 [Source:HGNC Symbol;Acc:24499]	17	91	40	3	IN	CDS	-6.62534	2.35732e-08	-4.45876	3.18939e-13
ENSE00002901341	ENSG00000132670	PTPRA	chr20:2845794-2845963	+	protein tyrosine phosphatase, receptor type, A [Source:HGNC Symbol;Acc:9664]	11	50	3	1	IN	5UTR	1.11698	0.000165121	0.664473	0.000680342
ENSE00001876408	ENSG00000132780	NASP	chr1:46072993-46073644	+	nuclear autoantigenic sperm protein (histone-binding) [Source:HGNC Symbol;Acc:7644]	25	77	1	1	LE	CDS	1.2242	1.53039e-05	0.891832	0.0487918
ENSE00001418891	ENSG00000133710	SPINK5	chr5:147444910-147444935	+	serine peptidase inhibitor, Kazal type 5 [Source:HGNC Symbol;Acc:15464]	9	74	4	6	IN	CDS	3.77828	0.0110204	3.70299	3.31979e-09
ENSE00002780656	ENSG00000133710	SPINK5	chr5:147468105-147468168	+	serine peptidase inhibitor, Kazal type 5 [Source:HGNC Symbol;Acc:15464]	9	74	4	1	IN	UTR	2.89142	0.00248332	2.13676	0.0195044
ENSE00002797482	ENSG00000133710	SPINK5	chr5:147468105-147468168	+	serine peptidase inhibitor, Kazal type 5 [Source:HGNC Symbol;Acc:15464]	9	74	4	5	IN	CDS	2.89142	0.00248332	2.13676	0.0195044
ENSE00002762018	ENSG00000135205	CCDC146	chr7:76866264-76866346	+	coiled-coil domain containing 146 [Source:HGNC Symbol;Acc:29296]	11	54	4	1	IN	5UTR	-4.6169	7.11268e-06	-4.11039	0.0095463
ENSE00002830475	ENSG00000135205	CCDC146	chr7:76866264-76866346	+	coiled-coil domain containing 146 [Source:HGNC Symbol;Acc:29296]	11	54	4	2	IN	CDS	-4.6169	7.11268e-06	-4.11039	0.0095463
ENSE00002153986	ENSG00000135373	EHF	chr11:34663555-34663712	+	ets homologous factor [Source:HGNC Symbol;Acc:3246]	12	34	1	1	IN	UTR	-3.34465	0.00565137	-3.42483	0.00106416
ENSE00001390858	ENSG00000135951	TSGA10	chr2:99734007-99734222	-	testis specific, 10 [Source:HGNC Symbol;Acc:14927]	21	68	29	11	IN, LE (10, 1)	5UTR, UTR (5, 6)	-3.14399	7.65832e-06	-3.22729	0.00273689
ENSE00002736603	ENSG00000135951	TSGA10	chr2:99634999-99635103	-	testis specific, 10 [Source:HGNC Symbol;Acc:14927]	21	68	29	6	IN	CDS	-5.61631	0.00993042	-3.52087	4.31612e-05
ENSE00002796311	ENSG00000135951	TSGA10	chr2:99695122-99695276	-	testis specific, 10 [Source:HGNC Symbol;Acc:14927]	21	68	29	1	IN	UTR	-6.53903	7.4449e-17	-3.59908	1.19162e-05
ENSE00002843950	ENSG00000135951	TSGA10	chr2:99695122-99695276	-	testis specific, 10 [Source:HGNC Symbol;Acc:14927]	21	68	29	7	IN	CDS	-6.53903	7.4449e-17	-3.59908	1.19162e-05
ENSE00002871190	ENSG00000135951	TSGA10	chr2:99689481-99689536	-	testis specific, 10 [Source:HGNC Symbol;Acc:14927]	21	68	29	6	IN	CDS	-5.88808	0.015235	-3.24467	0.00220769
ENSE00002887051	ENSG00000135951	TSGA10	chr2:99689481-99689536	-	testis specific, 10 [Source:HGNC Symbol;Acc:14927]	21	68	29	2	IN	UTR	-5.88808	0.015235	-3.24467	0.00220769
ENSE00001151330	ENSG00000136153	LMO7	chr13:76383290-76383319	+	LIM domain 7 [Source:HGNC Symbol;Acc:6646]	26	96	8	9	IN	CDS	0.736079	1.20556e-07	1.10906	8.70052e-08
ENSE00002837434	ENSG00000136231	IGF2BP3	chr7:23508101-23508161	-	insulin-like growth factor 2 mRNA binding protein 3 [Source:HGNC Symbol;Acc:28868]	17	62	25	3	IN	UTR	4.89579	0.00486356	4.89347	1.34693e-06
ENSE00002892945	ENSG00000136231	IGF2BP3	chr7:23508101-23508161	-	insulin-like growth factor 2 mRNA binding protein 3 [Source:HGNC Symbol;Acc:28868]	17	62	25	2	IN	CDS	4.89579	0.00486356	4.89347	1.34693e-06
ENSE00002748517	ENSG00000136237	RAPGEF5	chr7:22306583-22306631	-	Rap guanine nucleotide exchange factor (GEF) 5 [Source:HGNC Symbol;Acc:16862]	11	62	16	1	IN	UTR	2.604	2.19619e-10	2.15435	0.00857027
ENSE00002752150	ENSG00000136237	RAPGEF5	chr7:22330794-22330860	-	Rap guanine nucleotide exchange factor (GEF) 5 [Source:HGNC Symbol;Acc:16862]	11	62	16	2	IN	CDS	2.32281	2.26783e-06	2.23109	0.00312133
ENSE00002885910	ENSG00000136237	RAPGEF5	chr7:22270465-22270538	-	Rap guanine nucleotide exchange factor (GEF) 5 [Source:HGNC Symbol;Acc:16862]	11	62	16	1	IN	UTR	2.41612	0.000180343	2.35359	0.000506609
ENSE00002908351	ENSG00000136237	RAPGEF5	chr7:22270465-22270538	-	Rap guanine nucleotide exchange factor (GEF) 5 [Source:HGNC Symbol;Acc:16862]	11	62	16	2	IN	CDS	2.41612	0.000180343	2.35359	0.000506609
ENSE00002949186	ENSG00000136237	RAPGEF5	chr7:22306583-22306631	-	Rap guanine nucleotide exchange factor (GEF) 5 [Source:HGNC Symbol;Acc:16862]	11	62	16	2	IN	CDS	2.604	2.19619e-10	2.15435	0.00857027
ENSE00002929538	ENSG00000137411	VARS2	chr6:30879208-30879276	+	valyl-tRNA synthetase 2, mitochondrial (putative) [Source:HGNC Symbol;Acc:21642]	14	94	8	1	IN	UTR	1.37018	0.0032026	0.84407	9.2425e-08
ENSE00002931297	ENSG00000137411	VARS2	chr6:30879461-30879544	+	valyl-tRNA synthetase 2, mitochondrial (putative) [Source:HGNC Symbol;Acc:21642]	14	94	8	1	IN	UTR	1.58904	0.0331629	1.18353	2.4902e-17
ENSE00001602537	ENSG00000137501	SYTL2	chr11:85431901-85432002	-	synaptotagmin-like 2 [Source:HGNC Symbol;Acc:15585]	32	101	20	10	IN	CDS	-3.25249	6.81596e-08	-2.64666	0.000623202
ENSE00001691697	ENSG00000137501	SYTL2	chr11:85435075-85437511	-	synaptotagmin-like 2 [Source:HGNC Symbol;Acc:15585]	32	101	20	2	FE	5UTR@85437500-85437511:CDS	-3.66266	4.51645e-07	-3.29486	1.98146e-09
ENSE00001759516	ENSG00000137501	SYTL2	chr11:85438939-85439010	-	synaptotagmin-like 2 [Source:HGNC Symbol;Acc:15585]	32	101	20	5	IN	CDS	-2.69572	0.0156495	-2.37108	0.0213042
ENSE00002143392	ENSG00000137501	SYTL2	chr11:85468668-85468788	-	synaptotagmin-like 2 [Source:HGNC Symbol;Acc:15585]	32	101	20	1	FE	UTR	-2.8552	0.000918945	-2.44449	0.00928091
ENSE00002151716	ENSG00000137501	SYTL2	chr11:85468668-85469157	-	synaptotagmin-like 2 [Source:HGNC Symbol;Acc:15585]	32	101	20	2	IN	5UTR@85468769-85469157:CDS	-2.78973	0.00389258	-2.42337	0.011893
ENSE00002177467	ENSG00000137501	SYTL2	chr11:85468668-85468768	-	synaptotagmin-like 2 [Source:HGNC Symbol;Acc:15585]	32	101	20	1	FE	CDS	-2.81826	0.00144913	-2.44449	0.00928091
ENSE00002189661	ENSG00000137501	SYTL2	chr11:85468668-85469046	-	synaptotagmin-like 2 [Source:HGNC Symbol;Acc:15585]	32	101	20	1	FE	5UTR@85468769-85469046:CDS	-2.78808	0.0031495	-2.61282	0.00102321
ENSE00002871834	ENSG00000137501	SYTL2	chr11:85435075-85439071	-	synaptotagmin-like 2 [Source:HGNC Symbol;Acc:15585]	32	101	20	1	FE	5UTR@85437500-85439071:CDS	-3.55484	9.95007e-11	-2.33685	0.0303749
ENSE00002906414	ENSG00000137501	SYTL2	chr11:85435075-85439071	-	synaptotagmin-like 2 [Source:HGNC Symbol;Acc:15585]	32	101	20	1	FE	CDS	-3.55484	9.95007e-11	-2.33685	0.0303749
ENSE00001136464	ENSG00000138018	EPT1	chr2:26568982-26569157	+	ethanolaminephosphotransferase 1 (CDP-ethanolamine-specific) [Source:HGNC Symbol;Acc:29361]	4	17	1	1	FE	5UTR@26568982-26569100:CDS	3.36976	5.25415e-07	1.03001	0.0364428
ENSE00002760880	ENSG00000138640	FAM13A	chr4:89859239-89859392	-	family with sequence similarity 13, member A [Source:HGNC Symbol;Acc:19367]	23	91	17	1	IN	UTR	-2.41513	2.23585e-05	-1.94029	1.06425e-05
ENSE00002781602	ENSG00000138640	FAM13A	chr4:89912124-89912301	-	family with sequence similarity 13, member A [Source:HGNC Symbol;Acc:19367]	23	91	17	2	IN	CDS	-2.54336	4.09825e-06	-2.0543	6.45054e-07
ENSE00002783323	ENSG00000138640	FAM13A	chr4:89859239-89859392	-	family with sequence similarity 13, member A [Source:HGNC Symbol;Acc:19367]	23	91	17	1	IN	CDS	-2.41513	2.23585e-05	-1.94029	1.06425e-05
ENSE00002960300	ENSG00000138640	FAM13A	chr4:89912124-89912301	-	family with sequence similarity 13, member A [Source:HGNC Symbol;Acc:19367]	23	91	17	1	IN	UTR	-2.54336	4.09825e-06	-2.0543	6.45054e-07
ENSE00002975213	ENSG00000138640	FAM13A	chr4:89941611-89941820	-	family with sequence similarity 13, member A [Source:HGNC Symbol;Acc:19367]	23	91	17	4	IN	CDS	-2.04269	0.00669794	-1.83593	0.000106883
ENSE00002975347	ENSG00000138640	FAM13A	chr4:89827530-89827613	-	family with sequence similarity 13, member A [Source:HGNC Symbol;Acc:19367]	23	91	17	2	IN	CDS	-2.42383	0.000127313	-1.66392	0.00270537
ENSE00002975491	ENSG00000138640	FAM13A	chr4:89827530-89827613	-	family with sequence similarity 13, member A [Source:HGNC Symbol;Acc:19367]	23	91	17	3	IN	3UTR, UTR (1, 2)	-2.42383	0.000127313	-1.66392	0.00270537
ENSE00001152308	ENSG00000138674	SEC31A	chr4:83752090-83752128	-	SEC31 homolog A (S. cerevisiae) [Source:HGNC Symbol;Acc:17052]	43	120	4	2	IN	CDS	-1.71427	7.98541e-13	-2.25144	4.63429e-31
ENSE00002038897	ENSG00000138674	SEC31A	chr4:83752090-83752514	-	SEC31 homolog A (S. cerevisiae) [Source:HGNC Symbol;Acc:17052]	43	120	4	1	FE	UTR	-1.31582	1.93185e-08	-1.41315	2.5566e-13
ENSE00002736567	ENSG00000138674	SEC31A	chr4:83821230-83821376	-	SEC31 homolog A (S. cerevisiae) [Source:HGNC Symbol;Acc:17052]	43	120	4	5	IN	5UTR, UTR (3, 2)	0.643245	0.0124926	0.602632	0.0388651
ENSE00001729503	ENSG00000138688	KIAA1109	chr4:123237503-123237703	+	KIAA1109 [Source:HGNC Symbol;Acc:26953]	17	139	6	2	IN	CDS	-1.90074	0.0460078	-1.72201	1.72327e-20
ENSE00002510824	ENSG00000140092	FBLN5	chr14:92413055-92413418	-	fibulin 5 [Source:HGNC Symbol;Acc:3602]	9	35	10	1	FE	5UTR@92413087-92413418:CDS	-3.55877	0.024536	-2.69917	1.40794e-08
ENSE00002803869	ENSG00000140092	FBLN5	chr14:92406909-92406960	-	fibulin 5 [Source:HGNC Symbol;Acc:3602]	9	35	10	5	IN	CDS	-2.86575	0.00200362	-2.1467	0.00313275
ENSE00002888727	ENSG00000140092	FBLN5	chr14:92409251-92409305	-	fibulin 5 [Source:HGNC Symbol;Acc:3602]	9	35	10	6	IN	CDS	-3.00521	0.000313619	-2.03696	0.0171241
ENSE00001100030	ENSG00000140416	TPM1	chr15:63336226-63336351	+	tropomyosin 1 (alpha) [Source:HGNC Symbol;Acc:12010]	32	85	10	7	IN	CDS	1.73147	3.82763e-16	1.14312	1.17105e-06
ENSE00002740421	ENSG00000140416	TPM1	chr15:63353912-63353987	+	tropomyosin 1 (alpha) [Source:HGNC Symbol;Acc:12010]	32	85	10	3	IN	CDS:3UTR@63353927-63353987	-1.20998	3.56069e-23	-0.851377	0.00114395
ENSE00002817844	ENSG00000140416	TPM1	chr15:63353397-63353472	+	tropomyosin 1 (alpha) [Source:HGNC Symbol;Acc:12010]	32	85	10	1	IN	3UTR	1.28047	6.59162e-39	1.15299	9.22308e-07
ENSE00002873798	ENSG00000140416	TPM1	chr15:63353397-63353472	+	tropomyosin 1 (alpha) [Source:HGNC Symbol;Acc:12010]	32	85	10	9	IN	CDS	1.28047	6.59162e-39	1.15299	9.22308e-07
ENSE00002881847	ENSG00000140416	TPM1	chr15:63353397-63353472	+	tropomyosin 1 (alpha) [Source:HGNC Symbol;Acc:12010]	32	85	10	1	IN	CDS:3UTR@63353423-63353472	1.28047	6.59162e-39	1.15299	9.22308e-07
ENSE00002965141	ENSG00000140416	TPM1	chr15:63353912-63353987	+	tropomyosin 1 (alpha) [Source:HGNC Symbol;Acc:12010]	32	85	10	8	IN	CDS	-1.20998	3.56069e-23	-0.851377	0.00114395
ENSE00001934398	ENSG00000140718	FTO	chr16:53921781-53921828	+	fat mass and obesity associated [Source:HGNC Symbol;Acc:24678]	9	37	3	1	IN	5UTR	-2.8618	2.59897e-05	-1.22888	5.78732e-06
ENSE00002771845	ENSG00000141519	CCDC40	chr17:78063563-78063683	+	coiled-coil domain containing 40 [Source:HGNC Symbol;Acc:26090]	16	72	18	2	IN	CDS	-3.81036	0.0474783	-2.69503	0.0132657
ENSE00002814221	ENSG00000141519	CCDC40	chr17:78063563-78063683	+	coiled-coil domain containing 40 [Source:HGNC Symbol;Acc:26090]	16	72	18	3	IN	UTR	-3.81036	0.0474783	-2.69503	0.0132657
ENSE00002746390	ENSG00000141556	TBCD	chr17:80726296-80726442	+	tubulin folding cofactor D [Source:HGNC Symbol;Acc:11581]	27	127	10	1	IN	5UTR	1.40419	0.00426625	0.921536	0.0025869
ENSE00002833042	ENSG00000141556	TBCD	chr17:80726296-80726442	+	tubulin folding cofactor D [Source:HGNC Symbol;Acc:11581]	27	127	10	2	IN	CDS	1.40419	0.00426625	0.921536	0.0025869
ENSE00001309322	ENSG00000142192	APP	chr21:27369675-27369731	-	amyloid beta (A4) precursor protein [Source:HGNC Symbol;Acc:620]	19	57	1	5	IN	CDS	1.10082	0.00563627	0.673944	0.0490421
ENSE00002845834	ENSG00000142621	FHAD1	chr1:15679373-15679480	+	forkhead-associated (FHA) phosphopeptide binding domain 1 [Source:HGNC Symbol;Acc:29408]	27	119	56	8	IN	CDS	-5.17113	2.52175e-05	-3.98138	6.25391e-08
ENSE00002864160	ENSG00000142621	FHAD1	chr1:15675538-15675645	+	forkhead-associated (FHA) phosphopeptide binding domain 1 [Source:HGNC Symbol;Acc:29408]	27	119	56	1	IN	UTR	-6.19273	0.0368267	-4.49433	2.13263e-12
ENSE00002876798	ENSG00000142621	FHAD1	chr1:15679373-15679480	+	forkhead-associated (FHA) phosphopeptide binding domain 1 [Source:HGNC Symbol;Acc:29408]	27	119	56	2	IN	UTR	-5.17113	2.52175e-05	-3.98138	6.25391e-08
ENSE00002928131	ENSG00000142621	FHAD1	chr1:15675538-15675645	+	forkhead-associated (FHA) phosphopeptide binding domain 1 [Source:HGNC Symbol;Acc:29408]	27	119	56	3	IN	CDS	-6.19273	0.0368267	-4.49433	2.13263e-12
ENSE00002744113	ENSG00000144451	SPAG16	chr2:214215252-214215369	+	sperm associated antigen 16 [Source:HGNC Symbol;Acc:23225]	13	56	15	5	IN	CDS	-3.80925	1.09247e-05	-2.89613	0.000138408
ENSE00002757417	ENSG00000144451	SPAG16	chr2:214204887-214204994	+	sperm associated antigen 16 [Source:HGNC Symbol;Acc:23225]	13	56	15	5	IN, LE (4, 1)	3UTR, UTR (4, 1)	-3.12232	1.90078e-05	-2.60309	0.00655802
ENSE00002795136	ENSG00000144451	SPAG16	chr2:214204887-214204994	+	sperm associated antigen 16 [Source:HGNC Symbol;Acc:23225]	13	56	15	5	IN	CDS	-3.12232	1.90078e-05	-2.60309	0.00655802
ENSE00002952658	ENSG00000144451	SPAG16	chr2:214239734-214239843	+	sperm associated antigen 16 [Source:HGNC Symbol;Acc:23225]	13	56	15	2	IN	3UTR	-3.25886	0.0201355	-2.58542	0.00799872
ENSE00002962257	ENSG00000144451	SPAG16	chr2:214215252-214215369	+	sperm associated antigen 16 [Source:HGNC Symbol;Acc:23225]	13	56	15	3	IN	3UTR	-3.80925	1.09247e-05	-2.89613	0.000138408
ENSE00002972609	ENSG00000144451	SPAG16	chr2:214239734-214239843	+	sperm associated antigen 16 [Source:HGNC Symbol;Acc:23225]	13	56	15	4	IN	CDS	-3.25886	0.0201355	-2.58542	0.00799872
ENSE00000968663	ENSG00000145075	CCDC39	chr3:180369189-180369321	-	coiled-coil domain containing 39 [Source:HGNC Symbol;Acc:25244]	8	60	37	3	IN	CDS	-7.09647	5.01635e-09	-3.99813	1.27744e-07
ENSE00001056630	ENSG00000145075	CCDC39	chr3:180379649-180379795	-	coiled-coil domain containing 39 [Source:HGNC Symbol;Acc:25244]	8	60	37	3	IN	CDS	-7.09535	5.80516e-21	-4.63796	1.11104e-13
ENSE00001056631	ENSG00000145075	CCDC39	chr3:180378358-180378516	-	coiled-coil domain containing 39 [Source:HGNC Symbol;Acc:25244]	8	60	37	3	IN	CDS	-7.77146	5.5608e-18	-4.72352	1.30414e-14
ENSE00001077708	ENSG00000145075	CCDC39	chr3:180377465-180377557	-	coiled-coil domain containing 39 [Source:HGNC Symbol;Acc:25244]	8	60	37	3	IN	CDS	-8.03876	8.23116e-18	-5.06618	1.50978e-18
ENSE00001077710	ENSG00000145075	CCDC39	chr3:180369951-180370054	-	coiled-coil domain containing 39 [Source:HGNC Symbol;Acc:25244]	8	60	37	3	IN	CDS	-7.23739	1.3486e-09	-3.83171	2.53871e-06
ENSE00001077717	ENSG00000145075	CCDC39	chr3:180377240-180377368	-	coiled-coil domain containing 39 [Source:HGNC Symbol;Acc:25244]	8	60	37	3	IN	CDS	-7.0837	1.76154e-15	-3.56627	0.000162462
ENSE00001026037	ENSG00000145934	ODZ2	chr5:167671425-167671721	+	odz, odd Oz/ten-m homolog 2 (Drosophila) [Source:HGNC Symbol;Acc:29943]	11	57	4	5	IN	CDS	4.17826	0.000330403	3.19575	0.00355283
ENSE00002809515	ENSG00000146592	CREB5	chr7:28534524-28534617	+	cAMP responsive element binding protein 5 [Source:HGNC Symbol;Acc:16844]	15	46	3	1	IN	UTR	1.75602	0.0439272	2.4343	0.000412221
ENSE00002879747	ENSG00000146592	CREB5	chr7:28534524-28534617	+	cAMP responsive element binding protein 5 [Source:HGNC Symbol;Acc:16844]	15	46	3	3	IN	CDS	1.75602	0.0439272	2.4343	0.000412221
ENSE00002090862	ENSG00000147526	TACC1	chr8:38586106-38586189	+	transforming, acidic coiled-coil containing protein 1 [Source:HGNC Symbol;Acc:11522]	33	89	12	1	FE	UTR	-2.59957	0.00420947	-0.967727	0.00829432
ENSE00002115826	ENSG00000147526	TACC1	chr8:38585708-38586189	+	transforming, acidic coiled-coil containing protein 1 [Source:HGNC Symbol;Acc:11522]	33	89	12	1	FE	5UTR	-2.50001	0.00471208	-0.838706	0.0468229
ENSE00002120222	ENSG00000147526	TACC1	chr8:38585704-38586189	+	transforming, acidic coiled-coil containing protein 1 [Source:HGNC Symbol;Acc:11522]	33	89	12	1	FE	5UTR	-2.50001	0.00471208	-0.838706	0.0468229
ENSE00002122792	ENSG00000147526	TACC1	chr8:38586158-38586189	+	transforming, acidic coiled-coil containing protein 1 [Source:HGNC Symbol;Acc:11522]	33	89	12	1	FE	5UTR	-2.76686	0.00477739	-1.14979	0.000368383
ENSE00002242560	ENSG00000147526	TACC1	chr8:38586105-38586189	+	transforming, acidic coiled-coil containing protein 1 [Source:HGNC Symbol;Acc:11522]	33	89	12	1	FE	5UTR	-2.59957	0.00420947	-0.967727	0.00829432
ENSE00002843781	ENSG00000147526	TACC1	chr8:38599869-38599969	+	transforming, acidic coiled-coil containing protein 1 [Source:HGNC Symbol;Acc:11522]	33	89	12	2	IN	5UTR, UTR (1, 1)	-2.72539	0.000241372	-2.25391	5.06563e-19
ENSE00002854050	ENSG00000147526	TACC1	chr8:38599869-38599969	+	transforming, acidic coiled-coil containing protein 1 [Source:HGNC Symbol;Acc:11522]	33	89	12	1	IN	5UTR@38599869-38599947:CDS	-2.72539	0.000241372	-2.25391	5.06563e-19
ENSE00001464603	ENSG00000148498	PARD3	chr10:34635126-34635377	-	par-3 partitioning defective 3 homolog (C. elegans) [Source:HGNC Symbol;Acc:16051]	14	43	1	1	LE	CDS:3UTR@34635126-34635372	1.23116	0.00478981	1.18287	0.00257752
ENSE00001811393	ENSG00000148655	C10orf11	chr10:78193474-78193520	+	chromosome 10 open reading frame 11 [Source:HGNC Symbol;Acc:23405]	9	27	1	1	IN	UTR	-2.25637	0.0025041	-1.39498	0.00010579
ENSE00002199711	ENSG00000150787	PTS	chr11:112106572-112106757	+	6-pyruvoyltetrahydropterin synthase [Source:HGNC Symbol;Acc:9689]	9	31	2	1	IN	3UTR	-1.7441	0.0201274	-0.695996	5.19331e-05
ENSE00001786716	ENSG00000151150	ANK3	chr10:61905726-61905779	-	ankyrin 3, node of Ranvier (ankyrin G) [Source:HGNC Symbol;Acc:494]	25	124	14	3	IN	CDS	-1.92448	0.0225681	-2.27693	0.000254387
ENSE00002439064	ENSG00000151150	ANK3	chr10:62039296-62039397	-	ankyrin 3, node of Ranvier (ankyrin G) [Source:HGNC Symbol;Acc:494]	25	124	14	5	IN	CDS	-2.70448	0.0401162	-2.01592	0.0103121
ENSE00002442133	ENSG00000151150	ANK3	chr10:61973170-61973268	-	ankyrin 3, node of Ranvier (ankyrin G) [Source:HGNC Symbol;Acc:494]	25	124	14	4	IN	CDS	-2.39752	0.000296364	-1.87619	0.0473361
ENSE00002849978	ENSG00000151150	ANK3	chr10:61994446-61994544	-	ankyrin 3, node of Ranvier (ankyrin G) [Source:HGNC Symbol;Acc:494]	25	124	14	1	LE	CDS	-2.55623	0.00101917	-2.07473	0.00491095
ENSE00002859431	ENSG00000151150	ANK3	chr10:61994446-61994544	-	ankyrin 3, node of Ranvier (ankyrin G) [Source:HGNC Symbol;Acc:494]	25	124	14	4	IN	CDS	-2.55623	0.00101917	-2.07473	0.00491095
ENSE00000850627	ENSG00000151914	DST	chr6:56818583-56818617	-	dystonin [Source:HGNC Symbol;Acc:1090]	37	243	21	2	IN	CDS	2.12964	2.584e-07	2.08701	8.27064e-09
ENSE00000974197	ENSG00000151914	DST	chr6:56765219-56765419	-	dystonin [Source:HGNC Symbol;Acc:1090]	37	243	21	2	IN	CDS	2.60771	0.00249959	1.62441	3.55766e-05
ENSE00001002414	ENSG00000151914	DST	chr6:56482784-56485513	-	dystonin [Source:HGNC Symbol;Acc:1090]	37	243	21	1	IN	CDS	1.28731	0.00815597	1.25573	0.00469583
ENSE00001515383	ENSG00000151914	DST	chr6:56819205-56819426	-	dystonin [Source:HGNC Symbol;Acc:1090]	37	243	21	1	FE	5UTR@56819386-56819426:CDS	1.67283	0.000166761	1.36707	0.00127674
ENSE00001736598	ENSG00000151914	DST	chr6:56819205-56819385	-	dystonin [Source:HGNC Symbol;Acc:1090]	37	243	21	1	FE	CDS	1.67283	0.000166761	1.36707	0.00127674
ENSE00001946367	ENSG00000151914	DST	chr6:56479374-56482216	-	dystonin [Source:HGNC Symbol;Acc:1090]	37	243	21	1	LE	CDS:3UTR@56479374-56480317	1.11025	0.0244776	1.22486	0.00658613
ENSE00002099069	ENSG00000151914	DST	chr6:56405078-56405458	-	dystonin [Source:HGNC Symbol;Acc:1090]	37	243	21	1	FE	UTR	-2.26923	3.26614e-10	-1.79386	3.85878e-10
ENSE00002129466	ENSG00000151914	DST	chr6:56481998-56482216	-	dystonin [Source:HGNC Symbol;Acc:1090]	37	243	21	1	LE	CDS	1.45139	3.71956e-05	1.24769	0.00513357
ENSE00002752874	ENSG00000151914	DST	chr6:56569078-56569167	-	dystonin [Source:HGNC Symbol;Acc:1090]	37	243	21	2	IN	UTR	1.37212	0.00699107	1.19983	0.00858833
ENSE00002881713	ENSG00000151914	DST	chr6:56566686-56566763	-	dystonin [Source:HGNC Symbol;Acc:1090]	37	243	21	10	IN	CDS	1.2973	0.0128161	1.04655	0.0368333
ENSE00002953979	ENSG00000151914	DST	chr6:56566686-56566763	-	dystonin [Source:HGNC Symbol;Acc:1090]	37	243	21	2	IN	UTR	1.2973	0.0128161	1.04655	0.0368333
ENSE00002969828	ENSG00000151914	DST	chr6:56569078-56569167	-	dystonin [Source:HGNC Symbol;Acc:1090]	37	243	21	10	IN	CDS	1.37212	0.00699107	1.19983	0.00858833
ENSE00002797274	ENSG00000152253	SPC25	chr2:169745736-169745801	-	SPC25, NDC80 kinetochore complex component, homolog (S. cerevisiae) [Source:HGNC Symbol;Acc:24031]	4	19	8	2	IN	CDS	4.77935	3.47494e-13	2.22619	0.0396066
ENSE00002800567	ENSG00000152253	SPC25	chr2:169745897-169746043	-	SPC25, NDC80 kinetochore complex component, homolog (S. cerevisiae) [Source:HGNC Symbol;Acc:24031]	4	19	8	2	IN	5UTR@169746030-169746043:CDS	5.41682	1.54362e-09	2.47616	0.00156665
ENSE00002874815	ENSG00000152253	SPC25	chr2:169745736-169745801	-	SPC25, NDC80 kinetochore complex component, homolog (S. cerevisiae) [Source:HGNC Symbol;Acc:24031]	4	19	8	1	IN	UTR	4.77935	3.47494e-13	2.22619	0.0396066
ENSE00002905808	ENSG00000152253	SPC25	chr2:169745897-169746043	-	SPC25, NDC80 kinetochore complex component, homolog (S. cerevisiae) [Source:HGNC Symbol;Acc:24031]	4	19	8	1	IN	UTR	5.41682	1.54362e-09	2.47616	0.00156665
ENSE00002158839	ENSG00000152558	TMEM123	chr11:102340905-102341115	-	transmembrane protein 123 [Source:HGNC Symbol;Acc:30138]	8	22	1	1	FE	UTR	-2.89231	0.000101929	-0.647376	0.0102374
ENSE00001130406	ENSG00000152582	SPEF2	chr5:35763624-35763804	+	sperm flagellar 2 [Source:HGNC Symbol;Acc:26293]	15	94	18	2	IN	CDS	-5.583	2.70005e-09	-3.9939	0.000565431
ENSE00001498123	ENSG00000154175	ABI3BP	chr3:100536280-100536339	-	ABI family, member 3 (NESH) binding protein [Source:HGNC Symbol;Acc:17265]	30	158	30	4	IN	CDS	-3.05051	0.0038059	-3.87481	3.35261e-07
ENSE00001498124	ENSG00000154175	ABI3BP	chr3:100537369-100537425	-	ABI family, member 3 (NESH) binding protein [Source:HGNC Symbol;Acc:17265]	30	158	30	4	IN	CDS	-3.43109	0.00671612	-4.53874	2.35294e-13
ENSE00001498135	ENSG00000154175	ABI3BP	chr3:100582846-100582920	-	ABI family, member 3 (NESH) binding protein [Source:HGNC Symbol;Acc:17265]	30	158	30	3	IN	CDS	-1.29336	0.00120979	-0.617782	1.03594e-05
ENSE00001619922	ENSG00000154175	ABI3BP	chr3:100534756-100534815	-	ABI family, member 3 (NESH) binding protein [Source:HGNC Symbol;Acc:17265]	30	158	30	3	IN	CDS	-3.7855	1.91488e-05	-3.61007	2.69531e-05
ENSE00001762481	ENSG00000154175	ABI3BP	chr3:100535532-100535612	-	ABI family, member 3 (NESH) binding protein [Source:HGNC Symbol;Acc:17265]	30	158	30	3	IN	CDS	-3.9034	0.000378552	-3.52763	9.06066e-05
ENSE00002355249	ENSG00000154175	ABI3BP	chr3:100530074-100530121	-	ABI family, member 3 (NESH) binding protein [Source:HGNC Symbol;Acc:17265]	30	158	30	5	FE, IN (1, 4)	CDS	-3.32065	4.48334e-07	-3.04572	0.0240993
ENSE00002355396	ENSG00000154175	ABI3BP	chr3:100539898-100539957	-	ABI family, member 3 (NESH) binding protein [Source:HGNC Symbol;Acc:17265]	30	158	30	5	IN	CDS	-3.07428	6.02821e-05	-3.98485	4.36231e-08
ENSE00002369377	ENSG00000154175	ABI3BP	chr3:100539064-100539147	-	ABI family, member 3 (NESH) binding protein [Source:HGNC Symbol;Acc:17265]	30	158	30	4	IN	CDS	-3.82563	0.00245395	-3.95162	8.18557e-08
ENSE00002392044	ENSG00000154175	ABI3BP	chr3:100529256-100529321	-	ABI family, member 3 (NESH) binding protein [Source:HGNC Symbol;Acc:17265]	30	158	30	5	IN	CDS	-3.77573	3.52852e-05	-3.77741	1.83837e-06
ENSE00002755175	ENSG00000154175	ABI3BP	chr3:100541433-100541516	-	ABI family, member 3 (NESH) binding protein [Source:HGNC Symbol;Acc:17265]	30	158	30	5	IN	CDS	-3.39311	0.00638032	-3.74943	2.93207e-06
ENSE00002769008	ENSG00000154175	ABI3BP	chr3:100544629-100544688	-	ABI family, member 3 (NESH) binding protein [Source:HGNC Symbol;Acc:17265]	30	158	30	4	IN	CDS	-3.20488	0.0131324	-3.86462	4.02781e-07
ENSE00002777703	ENSG00000154175	ABI3BP	chr3:100543702-100543785	-	ABI family, member 3 (NESH) binding protein [Source:HGNC Symbol;Acc:17265]	30	158	30	6	IN	CDS	-4.12738	0.00314289	-3.40705	0.000466508
ENSE00002803048	ENSG00000154175	ABI3BP	chr3:100542302-100542358	-	ABI family, member 3 (NESH) binding protein [Source:HGNC Symbol;Acc:17265]	30	158	30	1	IN	UTR	-3.74465	0.0152147	-4.05199	1.18665e-08
ENSE00002844289	ENSG00000154175	ABI3BP	chr3:100543702-100543785	-	ABI family, member 3 (NESH) binding protein [Source:HGNC Symbol;Acc:17265]	30	158	30	1	IN	UTR	-4.12738	0.00314289	-3.40705	0.000466508
ENSE00002852928	ENSG00000154175	ABI3BP	chr3:100542302-100542358	-	ABI family, member 3 (NESH) binding protein [Source:HGNC Symbol;Acc:17265]	30	158	30	5	IN	CDS	-3.74465	0.0152147	-4.05199	1.18665e-08
ENSE00002917330	ENSG00000154175	ABI3BP	chr3:100544629-100544688	-	ABI family, member 3 (NESH) binding protein [Source:HGNC Symbol;Acc:17265]	30	158	30	1	IN	UTR	-3.20488	0.0131324	-3.86462	4.02781e-07
ENSE00002945858	ENSG00000154175	ABI3BP	chr3:100532505-100532579	-	ABI family, member 3 (NESH) binding protein [Source:HGNC Symbol;Acc:17265]	30	158	30	3	IN	CDS	-3.34866	3.88012e-08	-3.83903	6.31531e-07
ENSE00001147564	ENSG00000154269	ENPP3	chr6:132041432-132041519	+	ectonucleotide pyrophosphatase/phosphodiesterase 3 [Source:HGNC Symbol;Acc:3358]	9	60	35	3	IN	CDS	-6.14646	0.000334263	-3.28907	0.0448056
ENSE00001757508	ENSG00000154556	SORBS2	chr4:186605908-186605996	-	sorbin and SH3 domain containing 2 [Source:HGNC Symbol;Acc:24098]	65	169	87	2	IN	5UTR@186605969-186605996:CDS	-5.35559	0.0307325	-5.05277	4.88573e-27
ENSE00001774281	ENSG00000154556	SORBS2	chr4:186605965-186606000	-	sorbin and SH3 domain containing 2 [Source:HGNC Symbol;Acc:24098]	65	169	87	1	LE	CDS	-5.25265	0.0465267	-5.10374	3.54101e-28
ENSE00002761869	ENSG00000154556	SORBS2	chr4:186605908-186606000	-	sorbin and SH3 domain containing 2 [Source:HGNC Symbol;Acc:24098]	65	169	87	3	IN	5UTR, UTR (1, 2)	-5.36184	0.0312327	-5.05277	4.88573e-27
ENSE00002770307	ENSG00000154556	SORBS2	chr4:186605908-186606000	-	sorbin and SH3 domain containing 2 [Source:HGNC Symbol;Acc:24098]	65	169	87	7	IN	5UTR@186605969-186606000:CDS	-5.36184	0.0312327	-5.05277	4.88573e-27
ENSE00002911315	ENSG00000154556	SORBS2	chr4:186605908-186606000	-	sorbin and SH3 domain containing 2 [Source:HGNC Symbol;Acc:24098]	65	169	87	8	IN	CDS	-5.36184	0.0312327	-5.05277	4.88573e-27
ENSE00001754920	ENSG00000155085	AKD1	chr6:109871293-109871740	-	adenylate kinase domain containing 1 [Source:HGNC Symbol;Acc:33814]	12	87	27	1	FE	5UTR@109871494-109871740:CDS	-5.82471	0.000193127	-1.66527	0.00648882
ENSE00001784899	ENSG00000155085	AKD1	chr6:109835427-109835640	-	adenylate kinase domain containing 1 [Source:HGNC Symbol;Acc:33814]	12	87	27	2	IN	CDS	-5.91455	0.00335802	-3.60138	0.00823902
ENSE00001801211	ENSG00000155085	AKD1	chr6:109827857-109828003	-	adenylate kinase domain containing 1 [Source:HGNC Symbol;Acc:33814]	12	87	27	2	IN	CDS	-5.28057	0.00808008	-3.91534	0.000157611
ENSE00002441856	ENSG00000155957	TMBIM4	chr12:66517709-66517798	-	transmembrane BAX inhibitor motif containing 4 [Source:HGNC Symbol;Acc:24257]	13	45	5	1	LE	3UTR	0.864744	1.64052e-13	1.14055	1.55972e-47
ENSE00002975464	ENSG00000155957	TMBIM4	chr12:66522676-66522893	-	transmembrane BAX inhibitor motif containing 4 [Source:HGNC Symbol;Acc:24257]	13	45	5	1	IN	3UTR	0.877916	9.44906e-13	0.746483	1.40837e-29
ENSE00002135569	ENSG00000156170	NDUFAF6	chr8:95993083-95993201	+	NADH dehydrogenase (ubiquinone) complex I, assembly factor 6 [Source:HGNC Symbol;Acc:28625]	20	75	19	2	IN	5UTR, UTR (1, 1)	-1.75585	0.000817684	-1.002	3.93444e-10
ENSE00002215202	ENSG00000157423	HYDIN	chr16:71218768-71218893	-	HYDIN, axonemal central pair apparatus protein [Source:HGNC Symbol;Acc:19368]	27	203	74	10	IN	CDS	-7.03979	0.00899382	-4.75952	0.0145305
ENSE00002839189	ENSG00000157423	HYDIN	chr16:71196434-71196633	-	HYDIN, axonemal central pair apparatus protein [Source:HGNC Symbol;Acc:19368]	27	203	74	10	IN	CDS	-6.0641	0.0379826	-4.68659	0.0278852
ENSE00002860233	ENSG00000157423	HYDIN	chr16:71196434-71196633	-	HYDIN, axonemal central pair apparatus protein [Source:HGNC Symbol;Acc:19368]	27	203	74	1	IN	UTR	-6.0641	0.0379826	-4.68659	0.0278852
ENSE00001213624	ENSG00000158023	WDR66	chr12:122369652-122369792	+	WD repeat domain 66 [Source:HGNC Symbol;Acc:28506]	9	47	16	2	IN	CDS	-4.77483	1.16819e-07	-4.06818	1.11021e-11
ENSE00001213643	ENSG00000158023	WDR66	chr12:122359192-122359589	+	WD repeat domain 66 [Source:HGNC Symbol;Acc:28506]	9	47	16	2	IN	5UTR@122359192-122359211:CDS	-4.05001	8.47314e-06	-2.99823	0.000326673
ENSE00001312649	ENSG00000158023	WDR66	chr12:122386890-122386967	+	WD repeat domain 66 [Source:HGNC Symbol;Acc:28506]	9	47	16	2	IN	CDS	-3.53983	3.82481e-05	-2.81923	0.00242122
ENSE00001328153	ENSG00000158023	WDR66	chr12:122372153-122372262	+	WD repeat domain 66 [Source:HGNC Symbol;Acc:28506]	9	47	16	2	IN	CDS	-4.47944	4.93189e-07	-2.59795	0.0195348
ENSE00002231221	ENSG00000158023	WDR66	chr12:122386890-122387117	+	WD repeat domain 66 [Source:HGNC Symbol;Acc:28506]	9	47	16	1	LE	UTR	-3.69665	2.4745e-05	-2.81923	0.00242122
ENSE00002256273	ENSG00000158023	WDR66	chr12:122369652-122371561	+	WD repeat domain 66 [Source:HGNC Symbol;Acc:28506]	9	47	16	1	LE	UTR	-4.83896	0.000167277	-4.06818	1.11021e-11
ENSE00002810920	ENSG00000158023	WDR66	chr12:122361528-122361896	+	WD repeat domain 66 [Source:HGNC Symbol;Acc:28506]	9	47	16	1	IN	UTR	-4.50041	1.91141e-14	-3.29984	6.05135e-06
ENSE00002892662	ENSG00000158023	WDR66	chr12:122380801-122380881	+	WD repeat domain 66 [Source:HGNC Symbol;Acc:28506]	9	47	16	1	IN	UTR	-3.97472	5.65474e-05	-3.23698	1.47394e-05
ENSE00002900017	ENSG00000158023	WDR66	chr12:122380440-122380551	+	WD repeat domain 66 [Source:HGNC Symbol;Acc:28506]	9	47	16	2	IN	CDS	-4.63933	8.98003e-06	-3.52271	2.00345e-07
ENSE00002936432	ENSG00000158023	WDR66	chr12:122361528-122361896	+	WD repeat domain 66 [Source:HGNC Symbol;Acc:28506]	9	47	16	2	IN	CDS	-4.50041	1.91141e-14	-3.29984	6.05135e-06
ENSE00002945754	ENSG00000158023	WDR66	chr12:122380440-122380551	+	WD repeat domain 66 [Source:HGNC Symbol;Acc:28506]	9	47	16	1	IN	UTR	-4.63933	8.98003e-06	-3.52271	2.00345e-07
ENSE00002969441	ENSG00000158023	WDR66	chr12:122380801-122380881	+	WD repeat domain 66 [Source:HGNC Symbol;Acc:28506]	9	47	16	2	IN	CDS	-3.97472	5.65474e-05	-3.23698	1.47394e-05
ENSE00001873837	ENSG00000159140	SON	chr21:34944833-34944936	+	SON DNA binding protein [Source:HGNC Symbol;Acc:11183]	21	57	10	1	FE	UTR	-1.15979	0.0429884	-0.982378	0.000145721
ENSE00001840292	ENSG00000159216	RUNX1	chr21:37354049-37354214	-	runt-related transcription factor 1 [Source:HGNC Symbol;Acc:10471]	19	52	18	2	IN	UTR	-2.64051	0.000397396	-1.23144	1.24621e-08
ENSE00001650072	ENSG00000162614	NEXN	chr1:78383251-78383442	+	nexilin (F actin binding protein) [Source:HGNC Symbol;Acc:29557]	10	36	1	4	IN	CDS	-1.94103	0.00434886	-1.12749	0.0014802
ENSE00002775756	ENSG00000162961	DPY30	chr2:32145867-32145979	-	dpy-30 homolog (C. elegans) [Source:HGNC Symbol;Acc:24590]	7	26	9	1	IN	3UTR	1.34875	0.0361332	1.09273	0.000117696
ENSE00002892124	ENSG00000162961	DPY30	chr2:32108455-32108531	-	dpy-30 homolog (C. elegans) [Source:HGNC Symbol;Acc:24590]	7	26	9	1	IN	3UTR	0.998363	0.000340988	1.47112	2.50236e-10
ENSE00002939946	ENSG00000162961	DPY30	chr2:32142995-32143106	-	dpy-30 homolog (C. elegans) [Source:HGNC Symbol;Acc:24590]	7	26	9	1	IN	3UTR	1.25316	0.0355335	1.38654	6.69414e-09
ENSE00002974241	ENSG00000162961	DPY30	chr2:32117061-32117203	-	dpy-30 homolog (C. elegans) [Source:HGNC Symbol;Acc:24590]	7	26	9	1	IN	3UTR	1.12106	0.00159728	1.73013	4.02816e-15
ENSE00001073761	ENSG00000163359	COL6A3	chr2:238287279-238287878	-	collagen, type VI, alpha 3 [Source:HGNC Symbol;Acc:2213]	15	83	14	6	IN	CDS	3.61338	0.00945482	3.38882	1.03095e-10
ENSE00002951492	ENSG00000164038	SLC9B2	chr4:104003238-104003330	-	solute carrier family 9, subfamily B (NHA2, cation proton antiporter 2), member 2 [Source:HGNC Symbol;Acc:25143]	12	43	7	1	IN	CDS	-0.848407	0.0262143	-0.85694	3.3315e-11
ENSE00001858131	ENSG00000164627	KIF6	chr6:39607454-39607533	-	kinesin family member 6 [Source:HGNC Symbol;Acc:21202]	12	43	23	1	LE	UTR	-6.08858	0.000257114	-2.67053	0.00176178
ENSE00002433409	ENSG00000164627	KIF6	chr6:39607386-39607533	-	kinesin family member 6 [Source:HGNC Symbol;Acc:21202]	12	43	23	4	IN	CDS	-6.49607	5.65578e-06	-2.60591	0.00413521
ENSE00001950947	ENSG00000164830	OXR1	chr8:107630354-107630411	+	oxidation resistance 1 [Source:HGNC Symbol;Acc:15822]	17	60	3	1	FE	5UTR@107630354-107630392:CDS	-2.45987	0.00105141	-3.69289	1.10787e-39
ENSE00002113078	ENSG00000164930	FZD6	chr8:104310661-104310798	+	frizzled family receptor 6 [Source:HGNC Symbol;Acc:4044]	8	30	1	1	FE	5UTR	-0.7623	0.0311452	-0.655551	2.25209e-08
ENSE00002749719	ENSG00000165795	NDRG2	chr14:21486922-21486973	-	NDRG family member 2 [Source:HGNC Symbol;Acc:14460]	80	180	49	3	IN	3UTR, UTR (1, 2)	-3.89538	0.00141645	-3.4208	4.92237e-06
ENSE00002782042	ENSG00000165795	NDRG2	chr14:21487275-21487319	-	NDRG family member 2 [Source:HGNC Symbol;Acc:14460]	80	180	49	23	IN	CDS	-3.77868	0.0130738	-3.05753	0.00107633
ENSE00002794157	ENSG00000165795	NDRG2	chr14:21487275-21487319	-	NDRG family member 2 [Source:HGNC Symbol;Acc:14460]	80	180	49	5	IN	3UTR, UTR (1, 4)	-3.77868	0.0130738	-3.05753	0.00107633
ENSE00002852167	ENSG00000165795	NDRG2	chr14:21486922-21486973	-	NDRG family member 2 [Source:HGNC Symbol;Acc:14460]	80	180	49	22	IN	CDS	-3.89538	0.00141645	-3.4208	4.92237e-06
ENSE00002738437	ENSG00000166833	NAV2	chr11:19890471-19890543	+	neuron navigator 2 [Source:HGNC Symbol;Acc:15997]	17	76	13	6	IN	CDS	-2.18887	0.0141982	-1.39802	0.000226047
ENSE00002750938	ENSG00000166833	NAV2	chr11:19864417-19864469	+	neuron navigator 2 [Source:HGNC Symbol;Acc:15997]	17	76	13	6	IN	CDS	-2.49452	0.000444427	-1.53725	1.5669e-05
ENSE00002829931	ENSG00000166833	NAV2	chr11:19890471-19890543	+	neuron navigator 2 [Source:HGNC Symbol;Acc:15997]	17	76	13	1	IN	UTR	-2.18887	0.0141982	-1.39802	0.000226047
ENSE00002853267	ENSG00000166833	NAV2	chr11:19854030-19854147	+	neuron navigator 2 [Source:HGNC Symbol;Acc:15997]	17	76	13	1	IN	UTR	-2.57366	0.0019087	-1.60773	3.55104e-06
ENSE00002884683	ENSG00000166833	NAV2	chr11:19864417-19864469	+	neuron navigator 2 [Source:HGNC Symbol;Acc:15997]	17	76	13	1	IN	UTR	-2.49452	0.000444427	-1.53725	1.5669e-05
ENSE00002941149	ENSG00000166833	NAV2	chr11:19854030-19854147	+	neuron navigator 2 [Source:HGNC Symbol;Acc:15997]	17	76	13	6	IN	CDS	-2.57366	0.0019087	-1.60773	3.55104e-06
ENSE00001119580	ENSG00000168038	ULK4	chr3:41705098-41705190	-	unc-51-like kinase 4 (C. elegans) [Source:HGNC Symbol;Acc:15784]	12	74	24	1	IN	CDS	-4.27094	4.00604e-05	-3.53248	9.69634e-11
ENSE00001156453	ENSG00000168038	ULK4	chr3:41722999-41723143	-	unc-51-like kinase 4 (C. elegans) [Source:HGNC Symbol;Acc:15784]	12	74	24	1	IN	CDS	-3.52881	0.0472964	-3.29833	3.48565e-08
ENSE00001223220	ENSG00000168038	ULK4	chr3:41746746-41746797	-	unc-51-like kinase 4 (C. elegans) [Source:HGNC Symbol;Acc:15784]	12	74	24	1	IN	CDS	-3.44574	0.00774251	-3.1264	1.59349e-06
ENSE00001223233	ENSG00000168038	ULK4	chr3:41756939-41757060	-	unc-51-like kinase 4 (C. elegans) [Source:HGNC Symbol;Acc:15784]	12	74	24	1	IN	CDS	-3.90335	0.0223734	-2.7281	0.00187749
ENSE00002832805	ENSG00000169402	RSPH10B2	chr7:6836199-6836397	+	radial spoke head 10 homolog B2 (Chlamydomonas) [Source:HGNC Symbol;Acc:34385]	13	65	25	4	IN	CDS	-5.88459	1.41144e-28	-4.49395	0.0125961
ENSE00002847134	ENSG00000169402	RSPH10B2	chr7:6836199-6836397	+	radial spoke head 10 homolog B2 (Chlamydomonas) [Source:HGNC Symbol;Acc:34385]	13	65	25	2	IN	3UTR	-5.88459	1.41144e-28	-4.49395	0.0125961
ENSE00002315714	ENSG00000169752	NRG4	chr15:76328285-76328332	-	neuregulin 4 [Source:HGNC Symbol;Acc:29862]	18	49	1	4	IN	5UTR	-3.29965	5.44163e-05	-1.56934	0.030733
ENSE00001406187	ENSG00000169813	HNRNPF	chr10:43904175-43904330	-	heterogeneous nuclear ribonucleoprotein F [Source:HGNC Symbol;Acc:5039]	7	13	1	1	FE	5UTR	-2.30884	3.68616e-08	-0.622569	4.27237e-05
ENSE00002278191	ENSG00000170004	CHD3	chr17:7792169-7792418	+	chromodomain helicase DNA binding protein 3 [Source:HGNC Symbol;Acc:1918]	17	93	1	1	FE	5UTR@7792169-7792318:CDS	1.83651	0.000128351	0.633602	2.13748e-05
ENSE00002484205	ENSG00000170667	RASA4B	chr7:102183972-102184211	-	RAS p21 protein activator 4B [Source:HGNC Symbol;Acc:35202]	8	46	8	1	FE	5UTR	1.02933	0.00120368	0.844995	5.65478e-12
ENSE00002854927	ENSG00000170667	RASA4B	chr7:102181948-102182109	-	RAS p21 protein activator 4B [Source:HGNC Symbol;Acc:35202]	8	46	8	1	IN	5UTR	1.35534	0.0295115	1.02287	3.47312e-16
ENSE00001067350	ENSG00000171502	COL24A1	chr1:86499553-86499606	-	collagen, type XXIV, alpha 1 [Source:HGNC Symbol;Acc:20821]	6	105	13	3	IN	CDS	1.44913	0.0354567	1.51296	2.57023e-09
ENSE00001143589	ENSG00000171502	COL24A1	chr1:86590528-86591897	-	collagen, type XXIV, alpha 1 [Source:HGNC Symbol;Acc:20821]	6	105	13	3	IN	CDS	2.2231	0.00952789	1.95322	1.62276e-17
ENSE00001244641	ENSG00000171502	COL24A1	chr1:86497561-86497605	-	collagen, type XXIV, alpha 1 [Source:HGNC Symbol;Acc:20821]	6	105	13	3	IN	CDS	1.94412	0.00741076	1.01683	0.00319367
ENSE00002818267	ENSG00000172456	FGGY	chr1:60223603-60223664	+	FGGY carbohydrate kinase domain containing [Source:HGNC Symbol;Acc:25610]	19	69	2	5	IN	UTR	-2.32899	0.0148424	-1.58108	1.65406e-06
ENSE00002888295	ENSG00000172456	FGGY	chr1:60223603-60223664	+	FGGY carbohydrate kinase domain containing [Source:HGNC Symbol;Acc:25610]	19	69	2	4	IN	CDS	-2.32899	0.0148424	-1.58108	1.65406e-06
ENSE00001792679	ENSG00000172955	ADH6	chr4:100123796-100125400	-	alcohol dehydrogenase 6 (class V) [Source:HGNC Symbol;Acc:255]	9	33	11	1	LE	CDS:3UTR@100123796-100125378	-4.83549	2.03428e-12	-2.87994	4.62632e-17
ENSE00002780296	ENSG00000172955	ADH6	chr4:100126082-100126220	-	alcohol dehydrogenase 6 (class V) [Source:HGNC Symbol;Acc:255]	9	33	11	1	IN	3UTR	-5.68267	1.08465e-16	-2.97514	9.467e-19
ENSE00002804376	ENSG00000172955	ADH6	chr4:100125176-100125400	-	alcohol dehydrogenase 6 (class V) [Source:HGNC Symbol;Acc:255]	9	33	11	2	LE	3UTR	-5.46066	1.30596e-06	-3.94505	8.34841e-38
ENSE00002808650	ENSG00000172955	ADH6	chr4:100126082-100126220	-	alcohol dehydrogenase 6 (class V) [Source:HGNC Symbol;Acc:255]	9	33	11	2	IN	CDS	-5.68267	1.08465e-16	-2.97514	9.467e-19
ENSE00002915361	ENSG00000172955	ADH6	chr4:100125176-100125400	-	alcohol dehydrogenase 6 (class V) [Source:HGNC Symbol;Acc:255]	9	33	11	1	LE	CDS:3UTR@100125176-100125378	-5.46066	1.30596e-06	-3.94505	8.34841e-38
ENSE00002971191	ENSG00000172955	ADH6	chr4:100126082-100126220	-	alcohol dehydrogenase 6 (class V) [Source:HGNC Symbol;Acc:255]	9	33	11	1	IN	CDS:3UTR@100126082-100126163	-5.68267	1.08465e-16	-2.97514	9.467e-19
ENSE00002452958	ENSG00000174501	ANKRD36C	chr2:96565573-96565635	-	ankyrin repeat domain 36C [Source:HGNC Symbol;Acc:32946]	8	162	3	1	IN	5UTR	-2.15619	0.00646018	-1.95193	3.08663e-06
ENSE00002459648	ENSG00000174501	ANKRD36C	chr2:96571189-96571251	-	ankyrin repeat domain 36C [Source:HGNC Symbol;Acc:32946]	8	162	3	3	IN	5UTR, UTR (2, 1)	-2.16148	0.00560873	-1.95193	3.08663e-06
ENSE00002533797	ENSG00000174501	ANKRD36C	chr2:96559961-96560023	-	ankyrin repeat domain 36C [Source:HGNC Symbol;Acc:32946]	8	162	3	1	IN	UTR	-2.36774	0.00830542	-1.95193	3.08663e-06
ENSE00001263778	ENSG00000174776	WDR49	chr3:167245608-167245805	-	WD repeat domain 49 [Source:HGNC Symbol;Acc:26587]	10	46	16	2	IN	CDS	-6.27418	0.00316369	-2.9227	0.0100219
ENSE00001230142	ENSG00000176597	B3GNT5	chr3:182971032-182971260	+	UDP-GlcNAc:betaGal beta-1,3-N-acetylglucosaminyltransferase 5 [Source:HGNC Symbol;Acc:15684]	12	26	5	1	FE	5UTR	2.16245	1.05562e-16	1.59357	0.00344831
ENSE00001821929	ENSG00000176597	B3GNT5	chr3:182983754-182983912	+	UDP-GlcNAc:betaGal beta-1,3-N-acetylglucosaminyltransferase 5 [Source:HGNC Symbol;Acc:15684]	12	26	5	3	IN	UTR	-1.63341	1.66788e-16	-0.829452	6.92206e-06
ENSE00001844908	ENSG00000176597	B3GNT5	chr3:182971141-182971260	+	UDP-GlcNAc:betaGal beta-1,3-N-acetylglucosaminyltransferase 5 [Source:HGNC Symbol;Acc:15684]	12	26	5	1	FE	UTR	2.15851	2.96713e-16	2.05757	4.21285e-06
ENSE00001286175	ENSG00000178125	PPP1R42	chr8:67900366-67900752	-	protein phosphatase 1, regulatory subunit 42 [Source:HGNC Symbol;Acc:33732]	13	40	12	1	LE	CDS:3UTR@67900366-67900620	-5.26341	1.59526e-09	-2.15634	0.0021954
ENSE00002124847	ENSG00000178125	PPP1R42	chr8:67925193-67925240	-	protein phosphatase 1, regulatory subunit 42 [Source:HGNC Symbol;Acc:33732]	13	40	12	1	FE	UTR	-4.3171	2.23896e-08	-2.61149	3.40254e-07
ENSE00002134051	ENSG00000178125	PPP1R42	chr8:67922950-67923017	-	protein phosphatase 1, regulatory subunit 42 [Source:HGNC Symbol;Acc:33732]	13	40	12	1	FE	UTR	-5.46909	2.90189e-11	-3.30831	1.48641e-15
ENSE00002760164	ENSG00000178125	PPP1R42	chr8:67925193-67925331	-	protein phosphatase 1, regulatory subunit 42 [Source:HGNC Symbol;Acc:33732]	13	40	12	2	IN	CDS	-4.98071	6.66645e-11	-2.58109	6.78121e-07
ENSE00002820638	ENSG00000178125	PPP1R42	chr8:67900635-67900752	-	protein phosphatase 1, regulatory subunit 42 [Source:HGNC Symbol;Acc:33732]	13	40	12	3	IN	UTR	-4.75611	6.04451e-09	-2.75012	1.22154e-08
ENSE00002899934	ENSG00000178125	PPP1R42	chr8:67900635-67900752	-	protein phosphatase 1, regulatory subunit 42 [Source:HGNC Symbol;Acc:33732]	13	40	12	1	IN	CDS	-4.75611	6.04451e-09	-2.75012	1.22154e-08
ENSE00002900511	ENSG00000178125	PPP1R42	chr8:67925193-67925331	-	protein phosphatase 1, regulatory subunit 42 [Source:HGNC Symbol;Acc:33732]	13	40	12	3	IN	UTR	-4.98071	6.66645e-11	-2.58109	6.78121e-07
ENSE00002828510	ENSG00000180881	CAPS2	chr12:75692467-75692560	-	calcyphosine 2 [Source:HGNC Symbol;Acc:16471]	15	70	22	2	IN	3UTR, UTR (1, 1)	-4.63606	0.0273571	-3.08505	0.0465461
ENSE00002882902	ENSG00000180881	CAPS2	chr12:75692467-75692560	-	calcyphosine 2 [Source:HGNC Symbol;Acc:16471]	15	70	22	3	IN	CDS	-4.63606	0.0273571	-3.08505	0.0465461
ENSE00001659253	ENSG00000181061	HIGD1A	chr3:42798669-42798706	-	HIG1 hypoxia inducible domain family, member 1A [Source:HGNC Symbol;Acc:29527]	6	17	5	1	LE	3UTR	-3.88546	1.03098e-09	-3.20323	6.74313e-38
ENSE00002897319	ENSG00000181061	HIGD1A	chr3:42799617-42799843	-	HIG1 hypoxia inducible domain family, member 1A [Source:HGNC Symbol;Acc:29527]	6	17	5	1	IN	CDS:3UTR@42799617-42799826	-2.29225	5.64663e-07	-2.13126	4.78521e-23
ENSE00002900664	ENSG00000181322	NME9	chr3:138036990-138037061	-	NME/NM23 family member 9 [Source:HGNC Symbol;Acc:21343]	12	40	14	7	IN	CDS	-3.8921	0.000227085	-3.61697	9.04336e-06
ENSE00002931131	ENSG00000181322	NME9	chr3:138036990-138037061	-	NME/NM23 family member 9 [Source:HGNC Symbol;Acc:21343]	12	40	14	1	IN	UTR	-3.8921	0.000227085	-3.61697	9.04336e-06
ENSE00002784217	ENSG00000182541	LIMK2	chr22:31621706-31621805	+	LIM domain kinase 2 [Source:HGNC Symbol;Acc:6614]	10	42	6	2	IN	CDS	-1.19708	0.000975864	-0.984646	5.04021e-08
ENSE00002800150	ENSG00000182541	LIMK2	chr22:31621706-31621805	+	LIM domain kinase 2 [Source:HGNC Symbol;Acc:6614]	10	42	6	1	IN	UTR	-1.19708	0.000975864	-0.984646	5.04021e-08
ENSE00001756627	ENSG00000182899	RPL35A	chr3:197677065-197677170	+	ribosomal protein L35a [Source:HGNC Symbol;Acc:10345]	9	24	2	1	FE	5UTR	1.72203	0.00747909	1.60912	0.000113773
ENSE00002070449	ENSG00000184584	TMEM173	chr5:138858755-138858789	-	transmembrane protein 173 [Source:HGNC Symbol;Acc:27962]	15	46	4	1	LE	UTR	-3.02434	0.00115991	-1.50979	2.60008e-06
ENSE00001787330	ENSG00000185420	SMYD3	chr1:245912865-245912966	-	SET and MYND domain containing 3 [Source:HGNC Symbol;Acc:15513]	19	57	15	1	LE	CDS:3UTR@245912865-245912867	1.40627	0.00515096	0.906191	0.0421001
ENSE00001883595	ENSG00000185420	SMYD3	chr1:245912653-245912966	-	SET and MYND domain containing 3 [Source:HGNC Symbol;Acc:15513]	19	57	15	2	LE	UTR	1.23886	0.00912414	0.914478	0.0377831
ENSE00002225514	ENSG00000185420	SMYD3	chr1:245912642-245912966	-	SET and MYND domain containing 3 [Source:HGNC Symbol;Acc:15513]	19	57	15	1	LE	CDS:3UTR@245912642-245912867	1.22889	0.0108019	0.914478	0.0377831
ENSE00002830812	ENSG00000185420	SMYD3	chr1:245912644-245912966	-	SET and MYND domain containing 3 [Source:HGNC Symbol;Acc:15513]	19	57	15	3	LE	UTR	1.23448	0.0102553	0.914478	0.0377831
ENSE00002942636	ENSG00000185420	SMYD3	chr1:245927343-245927451	-	SET and MYND domain containing 3 [Source:HGNC Symbol;Acc:15513]	19	57	15	5	IN, LE (4, 1)	UTR	1.33299	0.0382568	1.63246	3.78762e-09
ENSE00002946971	ENSG00000185420	SMYD3	chr1:245912644-245912966	-	SET and MYND domain containing 3 [Source:HGNC Symbol;Acc:15513]	19	57	15	1	LE	CDS:3UTR@245912644-245912867	1.23448	0.0102553	0.914478	0.0377831
ENSE00002973694	ENSG00000185420	SMYD3	chr1:245927343-245927451	-	SET and MYND domain containing 3 [Source:HGNC Symbol;Acc:15513]	19	57	15	3	IN	CDS	1.33299	0.0382568	1.63246	3.78762e-09
ENSE00002755808	ENSG00000185842	DNAH14	chr1:225152181-225152311	+	dynein, axonemal, heavy chain 14 [Source:HGNC Symbol;Acc:2945]	19	152	14	1	IN	UTR	1.60505	0.000636592	1.04146	0.00119281
ENSE00002836184	ENSG00000185842	DNAH14	chr1:225152181-225152311	+	dynein, axonemal, heavy chain 14 [Source:HGNC Symbol;Acc:2945]	19	152	14	8	IN	CDS	1.60505	0.000636592	1.04146	0.00119281
ENSE00002874865	ENSG00000185842	DNAH14	chr1:225147855-225148004	+	dynein, axonemal, heavy chain 14 [Source:HGNC Symbol;Acc:2945]	19	152	14	6	IN	CDS	1.71126	0.0004934	0.841369	0.0232839
ENSE00002892598	ENSG00000185842	DNAH14	chr1:225147855-225148004	+	dynein, axonemal, heavy chain 14 [Source:HGNC Symbol;Acc:2945]	19	152	14	2	IN	UTR	1.71126	0.0004934	0.841369	0.0232839
ENSE00001219090	ENSG00000186260	MKL2	chr16:14280772-14280892	+	MKL/myocardin-like 2 [Source:HGNC Symbol;Acc:29819]	14	53	2	1	FE	CDS	-2.17653	3.08711e-07	-1.4292	6.82766e-05
ENSE00001678220	ENSG00000186260	MKL2	chr16:14280574-14280892	+	MKL/myocardin-like 2 [Source:HGNC Symbol;Acc:29819]	14	53	2	1	FE	5UTR@14280574-14280771:CDS	-2.06515	0.00141856	-1.62297	9.30649e-08
ENSE00002846405	ENSG00000186409	CCDC30	chr1:43002147-43002272	+	coiled-coil domain containing 30 [Source:HGNC Symbol;Acc:26103]	16	73	24	6	IN	5UTR@43002147-43002155:CDS	-4.47623	0.012722	-3.33268	0.00921661
ENSE00002837034	ENSG00000186952	TMEM232	chr5:109760524-109760617	-	transmembrane protein 232 [Source:HGNC Symbol;Acc:37270]	14	63	38	1	IN	CDS	-6.52436	0.00344648	-4.8392	1.77891e-07
ENSE00001381094	ENSG00000188175	HEPACAM2	chr7:92844714-92844998	-	HEPACAM family member 2 [Source:HGNC Symbol;Acc:27364]	5	25	3	4	IN	CDS	-4.10342	0.00291027	-2.15217	0.0292219
ENSE00001298497	ENSG00000188596	C12orf55	chr12:96883385-96883704	+	chromosome 12 open reading frame 55 [Source:HGNC Symbol;Acc:26456]	9	104	15	1	FE	5UTR@96883385-96883387:CDS	-2.66204	0.0276288	-2.1175	0.00665194
ENSE00001390468	ENSG00000188596	C12orf55	chr12:97098521-97098574	+	chromosome 12 open reading frame 55 [Source:HGNC Symbol;Acc:26456]	9	104	15	2	IN	CDS	-5.63784	3.721e-23	-2.33947	0.0334456
ENSE00002146946	ENSG00000188596	C12orf55	chr12:96883365-96883704	+	chromosome 12 open reading frame 55 [Source:HGNC Symbol;Acc:26456]	9	104	15	1	FE	5UTR@96883365-96883387:CDS	-2.66204	0.0276288	-2.1175	0.00665194
ENSE00002431231	ENSG00000188596	C12orf55	chr12:96883353-96883704	+	chromosome 12 open reading frame 55 [Source:HGNC Symbol;Acc:26456]	9	104	15	1	FE	5UTR@96883353-96883387:CDS	-2.66204	0.0276288	-2.1175	0.00665194
ENSE00002485090	ENSG00000188596	C12orf55	chr12:96883349-96883704	+	chromosome 12 open reading frame 55 [Source:HGNC Symbol;Acc:26456]	9	104	15	1	FE	UTR	-2.66204	0.0276288	-2.1175	0.00665194
ENSE00001449938	ENSG00000188610	FAM72B	chr1:120854492-120854792	+	family with sequence similarity 72, member B [Source:HGNC Symbol;Acc:24805]	7	22	12	1	LE	CDS:3UTR@120854584-120854792	2.01347	0.00859302	2.96371	0.00192709
ENSE00001885378	ENSG00000188610	FAM72B	chr1:120854492-120854844	+	family with sequence similarity 72, member B [Source:HGNC Symbol;Acc:24805]	7	22	12	1	LE	UTR	2.0944	0.00798934	2.88392	0.00475147
ENSE00001371488	ENSG00000189157	FAM47E	chr4:77199222-77199377	+	family with sequence similarity 47, member E [Source:HGNC Symbol;Acc:34343]	11	37	21	4	IN	CDS	-3.82094	1.11931e-14	-2.72157	8.92306e-11
ENSE00002891613	ENSG00000189157	FAM47E	chr4:77192721-77192921	+	family with sequence similarity 47, member E [Source:HGNC Symbol;Acc:34343]	11	37	21	6	IN	CDS	-3.48975	0.00332287	-3.02124	8.01646e-16
ENSE00002905037	ENSG00000189157	FAM47E	chr4:77192721-77192921	+	family with sequence similarity 47, member E [Source:HGNC Symbol;Acc:34343]	11	37	21	1	IN	UTR	-3.48975	0.00332287	-3.02124	8.01646e-16
ENSE00001782729	ENSG00000196141	SPATS2L	chr2:201242960-201243094	+	spermatogenesis associated, serine-rich 2-like [Source:HGNC Symbol;Acc:24574]	27	68	3	1	FE	5UTR	-2.59137	9.19361e-08	-3.00925	5.64858e-55
ENSE00002317607	ENSG00000196141	SPATS2L	chr2:201242864-201243094	+	spermatogenesis associated, serine-rich 2-like [Source:HGNC Symbol;Acc:24574]	27	68	3	2	IN	5UTR	-2.04597	3.78937e-05	-1.54352	2.12163e-16
ENSE00001840964	ENSG00000196236	XPNPEP3	chr22:41363851-41363888	+	X-prolyl aminopeptidase (aminopeptidase P) 3, putative [Source:HGNC Symbol;Acc:28052]	14	46	6	1	IN	3UTR	0.703182	4.26093e-09	0.828392	0.000171358
ENSE00002871784	ENSG00000196236	XPNPEP3	chr22:41349559-41349637	+	X-prolyl aminopeptidase (aminopeptidase P) 3, putative [Source:HGNC Symbol;Acc:28052]	14	46	6	3	IN	3UTR	0.76448	3.89269e-21	0.667999	0.00554477
ENSE00002875454	ENSG00000196236	XPNPEP3	chr22:41360051-41360121	+	X-prolyl aminopeptidase (aminopeptidase P) 3, putative [Source:HGNC Symbol;Acc:28052]	14	46	6	3	IN	3UTR	0.827522	8.34646e-18	0.803389	0.000311336
ENSE00001027392	ENSG00000196586	MYO6	chr6:76604948-76604977	+	myosin VI [Source:HGNC Symbol;Acc:7605]	6	50	2	3	IN	CDS	-1.55989	3.75066e-05	-0.941279	0.0143666
ENSE00001421462	ENSG00000197168	NEK5	chr13:52678634-52678688	-	NIMA (never in mitosis gene a)-related kinase 5 [Source:HGNC Symbol;Acc:7748]	3	34	16	2	IN	CDS	-6.87254	9.43631e-14	-5.16741	1.53263e-06
ENSE00001424715	ENSG00000197168	NEK5	chr13:52682454-52682540	-	NIMA (never in mitosis gene a)-related kinase 5 [Source:HGNC Symbol;Acc:7748]	3	34	16	2	IN	CDS	-6.94392	1.33566e-11	-4.81592	0.000215145
ENSE00001358858	ENSG00000197275	RAD54B	chr8:95487229-95487310	-	RAD54 homolog B (S. cerevisiae) [Source:HGNC Symbol;Acc:17228]	8	37	15	1	FE	5UTR	3.69655	5.35109e-05	2.57968	2.52529e-05
ENSE00001725574	ENSG00000197275	RAD54B	chr8:95470496-95470664	-	RAD54 homolog B (S. cerevisiae) [Source:HGNC Symbol;Acc:17228]	8	37	15	4	IN	CDS	3.8169	0.000713404	2.35078	0.00155913
ENSE00001834757	ENSG00000197275	RAD54B	chr8:95487229-95487282	-	RAD54 homolog B (S. cerevisiae) [Source:HGNC Symbol;Acc:17228]	8	37	15	1	FE	5UTR	3.69655	5.35109e-05	2.57968	2.52529e-05
ENSE00001896200	ENSG00000197275	RAD54B	chr8:95487229-95487290	-	RAD54 homolog B (S. cerevisiae) [Source:HGNC Symbol;Acc:17228]	8	37	15	1	FE	5UTR	3.69655	5.35109e-05	2.57968	2.52529e-05
ENSE00002126484	ENSG00000197275	RAD54B	chr8:95487229-95487337	-	RAD54 homolog B (S. cerevisiae) [Source:HGNC Symbol;Acc:17228]	8	37	15	1	FE	5UTR	3.69655	5.35109e-05	2.57968	2.52529e-05
ENSE00002583857	ENSG00000197275	RAD54B	chr8:95479633-95479783	-	RAD54 homolog B (S. cerevisiae) [Source:HGNC Symbol;Acc:17228]	8	37	15	5	IN	5UTR@95479768-95479783:CDS	4.33811	2.8122e-05	3.03435	5.43959e-10
ENSE00001316594	ENSG00000197299	BLM	chr15:91292597-91293297	+	Bloom syndrome, RecQ helicase-like [Source:HGNC Symbol;Acc:1058]	10	57	4	3	IN	CDS	3.17811	0.00269005	2.28145	0.0195523
ENSE00002856549	ENSG00000198373	WWP2	chr16:69965055-69965130	+	WW domain containing E3 ubiquitin protein ligase 2 [Source:HGNC Symbol;Acc:16804]	22	93	17	5	IN	CDS	-1.17137	0.0353507	-1.03187	0.00858807
ENSE00002931619	ENSG00000198373	WWP2	chr16:69965055-69965130	+	WW domain containing E3 ubiquitin protein ligase 2 [Source:HGNC Symbol;Acc:16804]	22	93	17	4	IN	UTR	-1.17137	0.0353507	-1.03187	0.00858807
ENSE00001412711	ENSG00000198561	CTNND1	chr11:57583387-57583473	+	catenin (cadherin-associated protein), delta 1 [Source:HGNC Symbol;Acc:2515]	40	55	2	13	IN	CDS	-1.69207	0.000119335	-1.29481	1.06269e-27
ENSE00002901468	ENSG00000198838	RYR3	chr15:34146590-34146650	+	ryanodine receptor 3 [Source:HGNC Symbol;Acc:10485]	7	123	33	2	IN	CDS	-0.938114	0.0139284	-1.9958	0.00217635
ENSE00002921935	ENSG00000198838	RYR3	chr15:34146590-34146650	+	ryanodine receptor 3 [Source:HGNC Symbol;Acc:10485]	7	123	33	2	IN	UTR	-0.938114	0.0139284	-1.9958	0.00217635
ENSE00001895325	ENSG00000198919	DZIP3	chr3:108308552-108308686	+	DAZ interacting protein 3, zinc finger [Source:HGNC Symbol;Acc:30938]	6	67	4	1	FE	5UTR	-1.4083	8.8676e-05	-0.834629	0.000118182
ENSE00001912181	ENSG00000198919	DZIP3	chr3:108308529-108308686	+	DAZ interacting protein 3, zinc finger [Source:HGNC Symbol;Acc:30938]	6	67	4	1	FE	5UTR	-1.41162	0.000100813	-0.834629	0.000118182
ENSE00001434585	ENSG00000198947	DMD	chrX:32429869-32430030	-	dystrophin [Source:HGNC Symbol;Acc:2928]	28	144	37	2	IN	CDS	-5.19906	0.00955739	-3.68025	0.0143246
ENSE00001435825	ENSG00000198947	DMD	chrX:32328199-32328393	-	dystrophin [Source:HGNC Symbol;Acc:2928]	28	144	37	2	IN	CDS	-4.7916	7.77792e-07	-3.68904	0.0133123
ENSE00001435906	ENSG00000198947	DMD	chrX:32481556-32481711	-	dystrophin [Source:HGNC Symbol;Acc:2928]	28	144	37	2	IN	CDS	-4.99063	0.000189255	-3.73684	0.00882925
ENSE00001436731	ENSG00000198947	DMD	chrX:32472779-32472949	-	dystrophin [Source:HGNC Symbol;Acc:2928]	28	144	37	2	IN	CDS	-4.96419	0.0195085	-3.75614	0.00743716
ENSE00002807143	ENSG00000198947	DMD	chrX:31986456-31986631	-	dystrophin [Source:HGNC Symbol;Acc:2928]	28	144	37	6	IN	5UTR, UTR (5, 1)	-5.28423	2.51637e-05	-3.62291	0.0227299
ENSE00002917808	ENSG00000198947	DMD	chrX:31986456-31986631	-	dystrophin [Source:HGNC Symbol;Acc:2928]	28	144	37	2	IN	CDS	-5.28423	2.51637e-05	-3.62291	0.0227299
ENSE00001423544	ENSG00000205873	AC130352.1	chr8:12423395-12424423	+	???	1	7	2	1	LE	CDS:3UTR@12423648-12424423	-2.65783	9.3244e-19	-2.28552	7.91655e-10
ENSE00001491128	ENSG00000205873	AC130352.1	chr8:12388452-12388540	+	???	1	7	2	1	IN	CDS	-3.3278	0.00506241	-2.0668	1.55034e-07
ENSE00002215151	ENSG00000206053	HN1L	chr16:1730338-1730499	+	hematological and neurological expressed 1-like [Source:HGNC Symbol;Acc:14137]	14	40	2	1	FE	5UTR@1730338-1730491:CDS	-3.51027	5.24554e-15	-0.651493	0.0106579
ENSE00001612943	ENSG00000213123	TCTEX1D2	chr3:195975101-195975194	-	Tctex1 domain containing 2 [Source:HGNC Symbol;Acc:28482]	6	19	3	1	LE	3UTR	1.93434	2.31749e-10	1.78875	0.000586636
ENSE00002814992	ENSG00000213123	TCTEX1D2	chr3:195984659-195984758	-	Tctex1 domain containing 2 [Source:HGNC Symbol;Acc:28482]	6	19	3	1	IN	3UTR	1.78973	1.1019e-08	1.87254	0.000245065
ENSE00002908375	ENSG00000213123	TCTEX1D2	chr3:195997286-195997412	-	Tctex1 domain containing 2 [Source:HGNC Symbol;Acc:28482]	6	19	3	1	IN	CDS:3UTR@195997286-195997411	1.74147	4.01747e-09	1.65315	0.00220834
ENSE00002088013	ENSG00000213204	C6orf165	chr6:88221117-88221352	+	chromosome 6 open reading frame 165 [Source:HGNC Symbol;Acc:21405]	7	48	31	1	LE	UTR	-1.3584	5.31381e-15	-1.15624	5.97162e-07
ENSE00002736541	ENSG00000213204	C6orf165	chr6:88120303-88120386	+	chromosome 6 open reading frame 165 [Source:HGNC Symbol;Acc:21405]	7	48	31	1	IN	UTR	-6.37729	1.44213e-06	-4.98043	0.000157273
ENSE00002766288	ENSG00000213204	C6orf165	chr6:88210876-88211028	+	chromosome 6 open reading frame 165 [Source:HGNC Symbol;Acc:21405]	7	48	31	1	IN	UTR	-0.916925	1.1303e-16	-1.18305	8.57951e-07
ENSE00002774902	ENSG00000213204	C6orf165	chr6:88144578-88144771	+	chromosome 6 open reading frame 165 [Source:HGNC Symbol;Acc:21405]	7	48	31	2	IN	CDS	-6.56081	0.000178149	-4.50213	0.0130534
ENSE00002797374	ENSG00000213204	C6orf165	chr6:88218759-88218893	+	chromosome 6 open reading frame 165 [Source:HGNC Symbol;Acc:21405]	7	48	31	1	IN	UTR	-1.28303	1.87301e-18	-1.08678	2.29999e-07
ENSE00002809940	ENSG00000213204	C6orf165	chr6:88216100-88216166	+	chromosome 6 open reading frame 165 [Source:HGNC Symbol;Acc:21405]	7	48	31	1	IN	UTR	-1.05923	1.50042e-15	-0.923562	2.23435e-08
ENSE00002816694	ENSG00000213204	C6orf165	chr6:88210226-88210385	+	chromosome 6 open reading frame 165 [Source:HGNC Symbol;Acc:21405]	7	48	31	1	IN	UTR	-0.860864	6.04398e-13	-0.829292	5.46906e-09
ENSE00002926314	ENSG00000213204	C6orf165	chr6:88120303-88120386	+	chromosome 6 open reading frame 165 [Source:HGNC Symbol;Acc:21405]	7	48	31	4	IN	CDS	-6.37729	1.44213e-06	-4.98043	0.000157273
ENSE00002953169	ENSG00000213204	C6orf165	chr6:88144578-88144771	+	chromosome 6 open reading frame 165 [Source:HGNC Symbol;Acc:21405]	7	48	31	1	IN	3UTR	-6.56081	0.000178149	-4.50213	0.0130534
ENSE00002969962	ENSG00000213204	C6orf165	chr6:88218138-88218314	+	chromosome 6 open reading frame 165 [Source:HGNC Symbol;Acc:21405]	7	48	31	1	IN	UTR	-1.42296	5.25392e-12	-0.610795	1.73439e-10
ENSE00001538221	ENSG00000215018	COL28A1	chr7:7410356-7410513	-	collagen, type XXVIII, alpha 1 [Source:HGNC Symbol;Acc:22442]	6	65	14	1	IN	CDS	-4.43669	8.21786e-11	-2.32442	7.06892e-06
ENSE00001538223	ENSG00000215018	COL28A1	chr7:7412629-7413177	-	collagen, type XXVIII, alpha 1 [Source:HGNC Symbol;Acc:22442]	6	65	14	1	IN	CDS	-4.19243	2.56022e-13	-2.61748	7.71312e-09
ENSE00002771342	ENSG00000215018	COL28A1	chr7:7514232-7514300	-	collagen, type XXVIII, alpha 1 [Source:HGNC Symbol;Acc:22442]	6	65	14	1	IN	3UTR	-4.27339	1.24059e-05	-2.79193	6.99993e-11
ENSE00002867535	ENSG00000215018	COL28A1	chr7:7514232-7514300	-	collagen, type XXVIII, alpha 1 [Source:HGNC Symbol;Acc:22442]	6	65	14	1	IN	CDS	-4.27339	1.24059e-05	-2.79193	6.99993e-11
ENSE00002745524	ENSG00000221823	PPP3R1	chr2:68365874-68365989	-	protein phosphatase 3, regulatory subunit B, alpha [Source:HGNC Symbol;Acc:9317]	4	22	13	1	IN	3UTR	-1.05123	0.000222457	-0.898546	1.43922e-06
ENSE00002783126	ENSG00000221823	PPP3R1	chr2:68371717-68371847	-	protein phosphatase 3, regulatory subunit B, alpha [Source:HGNC Symbol;Acc:9317]	4	22	13	1	IN	3UTR	-0.922552	0.0129117	-0.846209	5.77781e-06
ENSE00002785284	ENSG00000221823	PPP3R1	chr2:68364431-68364565	-	protein phosphatase 3, regulatory subunit B, alpha [Source:HGNC Symbol;Acc:9317]	4	22	13	1	IN	3UTR	-0.882678	0.000691828	-0.723458	0.000119655
ENSE00002810561	ENSG00000221823	PPP3R1	chr2:68374599-68374699	-	protein phosphatase 3, regulatory subunit B, alpha [Source:HGNC Symbol;Acc:9317]	4	22	13	1	IN	3UTR	-0.880092	0.0166038	-0.76121	4.86609e-05
ENSE00002957538	ENSG00000221823	PPP3R1	chr2:68368826-68368927	-	protein phosphatase 3, regulatory subunit B, alpha [Source:HGNC Symbol;Acc:9317]	4	22	13	1	IN	3UTR	-0.945587	0.00192376	-0.960548	2.57831e-07
ENSE00001643521	ENSG00000228144	RP11-745O10.4	chr12:66517697-66517798	-	???	1	8	4	1	LE	3UTR	0.867857	2.90189e-11	1.14055	1.26432e-21
ENSE00002954188	ENSG00000228144	RP11-745O10.4	chr12:66522676-66522893	-	???	1	8	4	1	IN	3UTR	0.877916	7.07654e-10	0.746483	2.50138e-14
ENSE00001768224	ENSG00000230453	ANKRD18B	chr9:33528725-33528839	+	ankyrin repeat domain 18B [Source:HGNC Symbol;Acc:23644]	7	32	8	1	IN	CDS	1.69433	1.19751e-12	1.10117	6.33981e-05
ENSE00001792002	ENSG00000230453	ANKRD18B	chr9:33566217-33566498	+	ankyrin repeat domain 18B [Source:HGNC Symbol;Acc:23644]	7	32	8	2	IN	CDS	-1.69289	0.0152537	-1.11106	0.0133633
ENSE00001935177	ENSG00000231672	DIRC3	chr2:218190569-218190693	-	disrupted in renal carcinoma 3 [Source:HGNC Symbol;Acc:17805]	4	23	4	2	IN	UTR	2.37505	0.00723605	1.09789	1.42766e-10
ENSE00002769317	ENSG00000234857	RP11-831H9.16	chr11:62460135-62460269	-	???	1	24	9	1	IN	3UTR	-0.75725	1.8893e-05	-0.942781	3.09544e-08
ENSE00002920416	ENSG00000234857	RP11-831H9.16	chr11:62459848-62459945	-	???	1	24	9	1	IN	3UTR	-0.732923	0.000463269	-0.987538	5.31541e-09
ENSE00002408636	ENSG00000241322	CDRT1	chr17:15522322-15522826	-	CMT1A duplicated region transcript 1 [Source:HGNC Symbol;Acc:14379]	7	27	2	1	FE	CDS	-3.26148	0.000542014	-2.18116	0.000249732
ENSE00002743801	ENSG00000241553	ARPC4	chr3:9854627-9854795	+	actin related protein 2/3 complex, subunit 4, 20kDa [Source:HGNC Symbol;Acc:707]	11	33	4	1	IN	3UTR	-1.32581	1.7627e-05	-0.820154	1.23727e-09
ENSE00002814135	ENSG00000241553	ARPC4	chr3:9852305-9852393	+	actin related protein 2/3 complex, subunit 4, 20kDa [Source:HGNC Symbol;Acc:707]	11	33	4	1	IN	CDS:3UTR@9852347-9852393	-0.734864	0.00885409	-0.988733	4.45737e-13
ENSE00002815448	ENSG00000241553	ARPC4	chr3:9852305-9852393	+	actin related protein 2/3 complex, subunit 4, 20kDa [Source:HGNC Symbol;Acc:707]	11	33	4	1	IN	3UTR	-0.734864	0.00885409	-0.988733	4.45737e-13
ENSE00001658852	ENSG00000243587	C6orf183	chr6:109547769-109547881	+	chromosome 6 open reading frame 183 [Source:HGNC Symbol;Acc:21562]	3	28	8	1	IN	UTR	-5.00418	3.65549e-22	-2.31836	0.00631457
ENSE00001673855	ENSG00000243587	C6orf183	chr6:109548262-109548397	+	chromosome 6 open reading frame 183 [Source:HGNC Symbol;Acc:21562]	3	28	8	1	IN	UTR	-5.35057	1.80063e-13	-2.79078	7.65658e-06
ENSE00001788905	ENSG00000243587	C6orf183	chr6:109527555-109527656	+	chromosome 6 open reading frame 183 [Source:HGNC Symbol;Acc:21562]	3	28	8	1	IN	UTR	-4.48489	9.64214e-12	-3.76255	1.23951e-14
ENSE00002027677	ENSG00000243587	C6orf183	chr6:109517688-109517801	+	chromosome 6 open reading frame 183 [Source:HGNC Symbol;Acc:21562]	3	28	8	1	IN	UTR	-5.01017	2.18501e-25	-3.08355	3.70819e-08
ENSE00002072832	ENSG00000243587	C6orf183	chr6:109518276-109518470	+	chromosome 6 open reading frame 183 [Source:HGNC Symbol;Acc:21562]	3	28	8	1	IN	UTR	-5.31404	4.00274e-30	-2.47557	0.000902851
ENSE00002742708	ENSG00000243649	CFB	chr6:31907008-31907097	+	complement factor B [Source:HGNC Symbol;Acc:1037]	15	74	11	1	IN	CDS	1.26522	8.9087e-05	1.09161	9.46822e-06
ENSE00002744620	ENSG00000243649	CFB	chr6:31910736-31910876	+	complement factor B [Source:HGNC Symbol;Acc:1037]	15	74	11	1	IN	CDS	1.32896	0.0159487	0.846791	0.000254887
ENSE00002793116	ENSG00000243649	CFB	chr6:31901644-31901742	+	complement factor B [Source:HGNC Symbol;Acc:1037]	15	74	11	1	IN	CDS	1.20613	0.00299616	1.03432	2.15087e-05
ENSE00002838043	ENSG00000243649	CFB	chr6:31905096-31905236	+	complement factor B [Source:HGNC Symbol;Acc:1037]	15	74	11	1	IN	CDS	1.0833	0.00106883	1.02941	2.30316e-05
ENSE00002856215	ENSG00000243649	CFB	chr6:31911694-31911770	+	complement factor B [Source:HGNC Symbol;Acc:1037]	15	74	11	1	IN	CDS	1.08957	0.00792905	0.941583	7.59448e-05
ENSE00002877839	ENSG00000243649	CFB	chr6:31911193-31911304	+	complement factor B [Source:HGNC Symbol;Acc:1037]	15	74	11	1	IN	CDS	1.16361	0.0150124	0.648858	0.00244338
ENSE00002954302	ENSG00000243649	CFB	chr6:31911002-31911096	+	complement factor B [Source:HGNC Symbol;Acc:1037]	15	74	11	1	IN	CDS	1.33506	0.0412111	0.756974	0.000744306
ENSE00002786384	ENSG00000244255	XXbac-BPG116M5.17	chr6:31911694-31911770	+	???	2	34	10	2	IN	CDS	1.08957	0.00802634	0.941583	0.0182635
ENSE00002803091	ENSG00000244255	XXbac-BPG116M5.17	chr6:31907008-31907097	+	???	2	34	10	2	IN	CDS	1.26522	0.000108319	1.09161	0.00540608
ENSE00002829563	ENSG00000244255	XXbac-BPG116M5.17	chr6:31905096-31905236	+	???	2	34	10	2	IN	CDS	1.0833	0.00112354	1.02941	0.00912704
ENSE00002836047	ENSG00000244255	XXbac-BPG116M5.17	chr6:31901644-31901742	+	???	2	34	10	1	IN	CDS	1.20613	0.00316302	1.03432	0.00876852
ENSE00002879990	ENSG00000244255	XXbac-BPG116M5.17	chr6:31910736-31910876	+	???	2	34	10	1	IN	CDS	1.32896	0.016098	0.846791	0.0359025
ENSE00001703268	ENSG00000244754	N4BP2L2	chr13:33016525-33016685	-	NEDD4 binding protein 2-like 2 [Source:HGNC Symbol;Acc:26916]	13	45	10	1	IN	CDS	-2.03894	4.29175e-08	-1.4373	0.000117138
ENSE00002758345	ENSG00000244754	N4BP2L2	chr13:33016525-33018261	-	NEDD4 binding protein 2-like 2 [Source:HGNC Symbol;Acc:26916]	13	45	10	1	IN	UTR	-1.80332	1.51191e-05	-1.44989	7.77826e-05
ENSE00002775036	ENSG00000244754	N4BP2L2	chr13:33016525-33018263	-	NEDD4 binding protein 2-like 2 [Source:HGNC Symbol;Acc:26916]	13	45	10	3	IN	CDS	-1.80331	1.50715e-05	-1.44989	7.77826e-05
ENSE00002780608	ENSG00000244754	N4BP2L2	chr13:33012789-33012874	-	NEDD4 binding protein 2-like 2 [Source:HGNC Symbol;Acc:26916]	13	45	10	1	IN	UTR	-2.0241	8.6081e-05	-1.63662	7.43473e-08
ENSE00002792588	ENSG00000244754	N4BP2L2	chr13:33012789-33012874	-	NEDD4 binding protein 2-like 2 [Source:HGNC Symbol;Acc:26916]	13	45	10	4	IN	CDS	-2.0241	8.6081e-05	-1.63662	7.43473e-08
ENSE00002751031	ENSG00000248710	RP11-432B6.3	chr3:160156020-160156974	-	???	1	19	2	1	IN	5UTR@160156972-160156974:CDS	1.86548	4.98494e-06	1.84216	2.02765e-15
ENSE00002951836	ENSG00000248710	RP11-432B6.3	chr3:160166514-160166583	-	???	1	19	2	1	IN	5UTR	2.13489	0.000701793	1.30612	1.68979e-09
ENSE00002900003	ENSG00000250151	ARPC4-TTLL3	chr3:9854932-9855029	+	ARPC4-TTLL3 readthrough [Source:HGNC Symbol;Acc:38830]	2	15	5	1	IN	CDS	-1.74456	8.008e-07	-1.25225	1.12377e-05
ENSE00002968256	ENSG00000250151	ARPC4-TTLL3	chr3:9859329-9859443	+	ARPC4-TTLL3 readthrough [Source:HGNC Symbol;Acc:38830]	2	15	5	1	IN	CDS	-1.58956	6.01924e-07	-1.23391	2.0016e-05
ENSE00002086343	ENSG00000251537	RP11-385D13.1	chr17:15554405-15554967	-	???	1	17	13	1	FE	5UTR@15554924-15554967:CDS	1.83625	5.73004e-10	1.32735	0.000303018
ENSE00002745420	ENSG00000251537	RP11-385D13.1	chr17:15546035-15546130	-	???	1	17	13	1	IN	CDS	1.43369	8.35966e-08	1.89841	2.47837e-07
ENSE00002751896	ENSG00000251537	RP11-385D13.1	chr17:15518959-15519123	-	???	1	17	13	1	IN	CDS	-2.42982	4.13449e-05	-1.26006	0.00909329
ENSE00002785742	ENSG00000251537	RP11-385D13.1	chr17:15539350-15539583	-	???	1	17	13	1	IN	CDS	1.65738	1.33869e-18	1.51333	3.58439e-05
ENSE00002853331	ENSG00000251537	RP11-385D13.1	chr17:15508537-15508737	-	???	1	17	13	1	IN	CDS	-1.60035	0.015489	-1.13354	0.0255766
ENSE00002873544	ENSG00000251537	RP11-385D13.1	chr17:15534933-15535028	-	???	1	17	13	1	IN	CDS	1.52801	1.97285e-10	1.41435	0.000114719
ENSE00002937553	ENSG00000251537	RP11-385D13.1	chr17:15535823-15535988	-	???	1	17	13	1	IN	CDS	1.22802	1.25203e-09	1.74043	2.07613e-06
ENSE00002152615	ENSG00000255292	AP002884.2	chr11:112071336-112071394	+	???	5	20	5	1	LE	UTR	-3.05169	4.03853e-05	-1.42618	0.00107219
ENSE00002763574	ENSG00000255292	AP002884.2	chr11:112070422-112070550	+	???	5	20	5	1	IN	UTR	-3.03724	1.7939e-05	-2.00222	3.24363e-10
ENSE00002956765	ENSG00000255292	AP002884.2	chr11:112064197-112064420	+	???	5	20	5	1	IN	UTR	-2.29418	7.52831e-05	-2.17588	1.56878e-12
ENSE00002904399	ENSG00000256591	RP11-286N22.8	chr11:61252810-61252873	+	???	7	28	2	1	IN	UTR	-0.787236	0.0160159	-3.42185	4.23848e-44
ENSE00002750422	ENSG00000267561	RP5-1052I5.2	chr1:87633819-87634884	+	???	1	8	7	1	LE	CDS:3UTR@87633857-87634884	-3.42041	6.44471e-11	-1.76518	3.17577e-21
ENSE00002932681	ENSG00000267561	RP5-1052I5.2	chr1:87599297-87599401	+	???	1	8	7	1	IN	CDS	-2.91825	3.2116e-08	-1.87273	1.77715e-22

## Sheet: GO
Biological processes
GO.ID	Term	Annotated	Significant	Expected	classicFisher	FDR	Score
GO:0042995	cell projection	1775	36	18.45	6.4e-05	0.00929067	2.03195
GO:0044449	contractile fiber part	200	10	2.08	4.7e-05	0.00744309	2.12825
GO:0043292	contractile fiber	217	11	2.26	1.7e-05	0.0029614	2.5285
GO:0044422	organelle part	7878	110	81.88	1.4e-05	0.00270978	2.56707
GO:0030016	myofibril	206	11	2.14	1.1e-05	0.00239525	2.62065
GO:0031012	extracellular matrix	418	16	4.34	7.8e-06	0.00194109	2.71196
GO:0005578	proteinaceous extracellular matrix	354	15	3.68	4.5e-06	0.0013065	2.88389
GO:0043226	organelle	12371	154	128.58	3.1e-06	0.00108004	2.96656
GO:0005929	cilium	470	18	4.88	2e-06	0.000871	3.05998
GO:0044420	extracellular matrix component	129	10	1.34	9.7e-07	0.000563247	3.2493
GO:0005737	cytoplasm	10235	138	106.38	3.1e-07	0.00027001	3.56862
GO:0005856	cytoskeleton	1930	47	20.06	1.5e-08	2.613e-05	4.58286
Cellular components
GO.ID	Term	Annotated	Significant	Expected	classicFisher	FDR	Score
GO:0005856	cytoskeleton	1930	47	20.06	1.5e-08	2.613e-05	4.58286
GO:0005737	cytoplasm	10235	138	106.38	3.1e-07	0.00027001	3.56862
GO:0044420	extracellular matrix component	129	10	1.34	9.7e-07	0.000563247	3.2493
GO:0005929	cilium	470	18	4.88	2e-06	0.000871	3.05998
GO:0043226	organelle	12371	154	128.58	3.1e-06	0.00108004	2.96656
GO:0005578	proteinaceous extracellular matrix	354	15	3.68	4.5e-06	0.0013065	2.88389
GO:0031012	extracellular matrix	418	16	4.34	7.8e-06	0.00194109	2.71196
GO:0030016	myofibril	206	11	2.14	1.1e-05	0.00239525	2.62065
GO:0044422	organelle part	7878	110	81.88	1.4e-05	0.00270978	2.56707
GO:0043292	contractile fiber	217	11	2.26	1.7e-05	0.0029614	2.5285
GO:0044449	contractile fiber part	200	10	2.08	4.7e-05	0.00744309	2.12825
GO:0042995	cell projection	1775	36	18.45	6.4e-05	0.00929067	2.03195
Molecular functions
none
